# Supplementary material for: Evolution of the parasitic wasp subfamily Rogadinae (Braconidae): phylogeny and evolution of lepidopteran host ranges and mummy characteristics
Source: BMC Evol Biol. 2008 Dec 4;8:329. doi: 10.1186/1471-2148-8-329 (PMC2614994; doi:10.1186/1471-2148-8-329)
Supplement: Additional file 2 — 28S + COI matrix. DNA sequence matrix employed for the phylogenetic analyses performed for this study. [file 1471-2148-8-329-S2.nex]

#NEXUS
BEGIN DATA;
DIMENSIONS  NTAX=156 NCHAR=1172;
FORMAT DATATYPE=DNA  MISSING=? GAP=- INTERLEAVE=YES;
 
Matrix   

A_aestuosus                  cctgaga AA CCCAAA AgATcGAATG GGgAGA TTCAT CG TCAGCT C AT T T T GTA TAT GT A TA  A GT TaCgATGCG GGT TACT [ACTTGT------] AGT-ATT- GCC  TGCA-CGTT C TTG  TAT -ATTTAGT TG CA AG A T  G T T GTC GGCG TGCAC-T TCTTCC CTAGTAGGA CGTCGC GAC CCGTTG   G G---TG TCGGTC TAC GGC CCAAG [TGATAGC---] CT TTA -ATG [TAATTTAAAAAT-------] CAT TGA AG ATC CT-TGG TGTT-- TTC T GA-CCG G CTACT C GGCGG [TACTCGTAC---] GGTAT T TAGCC GCTA [ATTTAT--------------------] TAGC GTCC A TGTCCG TC A  CA AGC GA G G CC AA [TTT------] ACT-G A [TAGT-] G-CGG AC  CTA-  GT [--G] CCGT  CG  TTGGT  A  TTGGCC A  GCT [GTTGGTTGT---] ACGTGATT  CTG GGAC T  GGCTA [AAATTAA------------] TTACC GGTCG GCGATG CTACTGC TT TGGG TAC TTT CAGG AC CCGT CTTGAAAC ACGG ACCAAG GAGT CTAACATGTGCGC AA- GTCATTGGG [ATTTTTTTTAAATT-----] AAA CCTAAAGGC GTA AT GAAA GT AAA GGTT GTC -CTTGC GTCAACC GA GGGAGGATGAG TTG TGT [TATG--------------] ATA C A G CTCCGCACT CCC G GGGC GTCTCATTC-- ----- --------- ------ ---
A_albitibia                  cctgaga AA CCCaaa aGATCGAATG GGGAGA ttCAT CG TCAGCT C AT T T T GTA TAT GT A TA  A GT TATGATGcG GGT Tact [ACTTGT------] AGT-ATT- GCC  TGCA-CATT C TTG  TAt -atttAGT TG CA AA A T  G T T GTC GGCG TGCAC-T TCTCCC CTAGTAGGA CATcgc gaC CTGTTG   G G---TG TCGGTC TAC GGC CCAAG [tGATAGT---] CT TTA -ATG [TAATTTAAAAAG-------] CAT TGA AG ATC CT-TGG TGTT-- TTC T AC-CCG G CTACT T GGCAG [TACTCGTAC---] GGTAT T TAGCC GCTA [AATTTATTT-----------------] AAGC GTCC A TATCCG TC A  CA AGC GA G G CT AA [TTT------] ACT-G A [TAGT-] A-CGG AC  CTA-  GT [--G] CCGT  CG  TTGGT  A  TTGGCC A  GCT [GTtGGTTGT---] ATGGTATT  CTA GGAC T  GGCTA [AAATTAA------------] TTACC GGTCG GCGATG CTACTGC TT TGGG TAC TTT CAGG AC CCGT CTTGAAAC ACGG ACCAAG GAGT CTAACATGTGCGC AA- GTCATTGGG [ATTTTTTTAAAATT-----] AAA CCTAAAGGC GCA AT GAAA GT AAA GGTC GAC -CTTGC GTCAACC GA GGGAGGATGAG TTA TAT [TAAg--------------] ATA T A G CTTCGCACT CCC g GGGC GTCTCATTC-- ----- --------- ------ ---
A_apicalis                   CCTGAGA AA CCCAnA AGATCGAATG GGGAGA TTCAT CG TCAGCT C AT T T T GTA TAT GT A TA  A GT TACGATGCG GGT TACT [ACTTGT------] AGT-ATT- GCC  TGCA-CGTT C TTG  TAT -ATTTTGT TG CA AG A T  G T T GTC GGCG TGCAC-T TCTTCC CTAGTAGGA CGTCgC GAC CCGTTG   G G---TG TCGGTC TAC GGC CCAAG [TGATAGC---] CT TTA -ATG [TAATTTAAAAAT-------] CAT TGA AG ATC CT-TGG TGTT-- TTC T GA-CCG G CTACT T GGCGG [TATTCGTAC---] GGTAT T TAGCC GCTA [ATTTAT--------------------] TAGC GTCC A TGTCCG TC A  CA AGC GA G G CT TT [---------] ACT-G A [TAGT-] G-CGG AC  CTA-  GT [--G] CCGT  CG  TTGGT  A  TTGGCC A  GCT [GTTGGTTGT---] ACGTGATT  CTG GGAC T  GGCTA [AAATTAA------------] TTACC GGnCG GCGATG CTACTGC TT TGGG TAC TTT CAGG AC CCGT CTTGAAAC ACGG ACCAAG GAGT CTAACATGTGCGC AA- GTCATTGGG [ATTTTTTTnAAATT-----] AAA CCTAAAGGC GTa aT GAAA Gt aAA GGtt GtC -CTTGC gtcaaCC ga gGGAgGAtgag ttg tgt [tatg--------------] Ata C a g ctcCgcacT cCc g gGgc g---------- ----- --------- ------ ---
A_apiculatus                 CCTGAGA AA CCCAaa AGATCGAATG GGGAGA TTCAT CG TCAGCT C AT T T T GTA TAT GT A TA  A GT TATGATGCG GGT TACT [ACTTGT------] AGT-ATT- GCC  TGCA-CATT C TTG  TAT -ATTTAGT TG CA AG G T  G T T GTC GGCG T--CC-T TCTCCC CTAGTAGGA CGTcgc GAC CTGTTG   g g---TG TCGGTC TAC GGC CCAAG [TGATAGC---] CT TTA -ATG [TAATTTAAAAAA-------] CAT TGA AG ATC CT-TGG TGTT-- TTC T GA-CCG G CTACT T GGCAG [TATTCGTAC---] GGTAT T TAGCC GCTA [ACTTTATT------------------] aAGC GTCC A TATCCA TT A  CA AGC GA G G CT AA [TTT------] ACT-G A [TAGT-] A-CGG AC  CTA-  GT [--G] CCGT  CG  TTGGT  A  TTGGCC A  GCT [GTTGGTTG----] ATGGTATT  CTA GGAC T  GGCTA [AAATTAA------------] TTACC GGTCG GCGATG CTACTGC TT TGGG TAC TTT CAGG AC CCGT cTTGAAAC ACGG ACCAAG GAGT CTAACATGtGCGC AA- GTCATTGGG [ATTTTTTTTAAATT-----] AAA CCTAAAGGC GCA AT GAAA GT AAA GGTC GAC -CTTGC GTCAACC GA GGGAGGATGAG TTA TAT [CAAN--------------] ATA T A G CTTCGCACT CCC G GGGC GTCTCATTCNT NTTAC --------- ------ ---
A_aterrimus                  cctgagg gg cccaaa agatcgaata gggaga ttcat cg tcagct c at t t t GTA TAT GT A TA  A GT NNCNATgCG GGT TaCT [ACTTGT------] AGT-ATT- GCC  TGCA-CGTT C TTG  TAT -ATTTAGT TG CA Ag A T  G T T GTc nGCG TGCaC-T TCTTCC TTAGTAGGA CGTCGC GAC CCGTTG   G G---TG TCGGTC TAC GGC CCAAG [TGATAGC---] CT TTA -ATG [TAATTTAAAAAT-------] CAT TGA AG ATC CT-TGG TGTT-- TTC T GA-CCG G CTACT T GGCGG [TACTCGTAC---] GGTAT T TAGCC GCTA [ATTTAT--------------------] TAGC GTCC A TGTCCG TC A  CA AGC GA G G CC TT [---------] ACT-G A [TAGT-] G-CGG AC  CTA-  GT [--G] CCGT  CG  TTAGT  A  TTGGCC A  GCT [GTTGGTTGT---] ACGTGATT  CTG GGAC T  GGCTA [AAATTAA------------] TTACC GGTCG GCGATG CTACTGC TT TGGG TAC TTT CAGG AC CCGT CTTGAAAC ACGG ACCAAG GAGT CTAACATGTGCGC AA- GTCATTGGG [ATTTTTTTTAAATT-----] AAA CCTAAAGGC GTA AT GAAA GT AAA GGTT GTC -CTTGC GTCAACC GA GGGAGGATGAG TTG TGT [TATG--------------] ATA C A G CTCCGCACT CCC G GGGC GTCTCATTCTN ATTAC AAGAAG--- ------ ---
A_barnardae                  CCTGAGA AA CCCAAA AGATCGAATG GGGAGA TTCAT CG TCAGCT C AT T T T GTA TAT GT A TA  A GT TATGATGCG GGT TACT [ACTTGT------] AGT-ATT- GCC  TGCA-CATT C TTG  TAT -ATTTAGT TG CA AG A T  G T T GTC GGCG TGCAC-T TCTCCC CTAGTAGGA CGTCGC GAC CTGTTG   G G---TG TCGGTC TAC GGC CCAAG [TGATAGC---] CT TTA -ATG [TAATTTAAAAAG-------] CAT TGA AG ATC CT-TGG TGTT-- TTC T GG-CCG G CTACT T GGCAG [TATTCGTAC---] GGTAT T TAGCC GCTA [AATTTATT------------------] AAGC GTCC A TATCCG TC A  CA AGC GA G G CT AA [TTT------] ACT-G A [TAGT-] A-CGG AC  CTA-  GT [--G] CCGT  CG  TTGGT  A  TTAATC A  GCT [GTTGGTTGT---] ACGGTATT  CTA GGAC T  GGCTA [AAATTAA------------] TTACC GGTCG GCGATG CTACTGC TT TGGG TAC TTT CAGG AC CCGT CTTGAAAC ACGG ACCAAG GAGT CTAACATGTGCGC AA- GTCATTGGG [ATTTTTTTAAAATT-----] AAA CCTAAAGGC GCA AT GAAA GT AAA GGTT GAC -CTTGC GTTAACC GA GGGAGGATGAG TTA TAT [TATG--------------] ATA T A G CTTCGCACT CCC G GGGC GTCTCATTCT- ----- --------- ------ ---
A_borealis                   CCTGAGA AA CCCAAA AGATCGAATG GGGAGA TTCAT CG TCAGCT C AT T T T GTA TAT GT A TA  A GT TATGATGCG GGT TACT [ACTTGT------] AGT-ATT- GCC  TGCA-CATT C TTG  TAT -ATTTAGT TG CA AG A T  G T T GTC GGCG TGCAC-T TCTCCC CTAGTAGGA CGTCGC GAC CTGTTG   G G---TG TCGGTC TAC GGC CCAAG [TGATAGC---] CT TTA -ATG [TAATTTAAAAAA-------] CAT TGA AG ATC CT-TGG TGTT-- TTC T GA-CCG G CTACT T GGCAG [TATTCGTAC---] GGTAT T TAGCC GCTA [AATTTATT------------------] AAGC GTCC A TATCCG TC A  CA AGC GA G G CT AA [TTT------] ACT-G A [TAGT-] A-CGG AC  CTA-  GT [--G] CCGT  CG  TTGGT  A  TTGGCC A  GCT [GTTGGTTG----] ATGGTATT  CTA GGAC T  GGCTA [AAATTAA------------] TTACC GGTCG GCGATG CTACTGC TT TGGG TAC TTT CAGG AC CCGT CTTGAAAC ACGG ACCAAG GAGT CTAACATGTGCGC AA- GTCATTGGG [ATTTTTTTAAAATT-----] AAA CCTAAAGGC GCA AT GAAA GT AAA GGTC GAC -CTTGC GTCAACC GA GGGAGGATGAG TTA TAT [CATG--------------] ATA T A G CTTCGCACT CCC G GGGC GTCTCATTCTT ATTAC AAGAAGAGG CGCACC TAG
A_circumscriptus             CCTGAGA AA CCcaaA nGATcGAAtG GGGAGa tTCAT CG tCAGCT C AT T T T GTA TAT GT A TA  A GT TATGAtGCG GGT TACT [ACTTGT------] AGN-ATT- GCC  TGCA-CATT C TTG  TAt -atttAGT TG CA AG A T  G T T GtA GGCG TGCAC-T TCTCCC CTAGTAGGA CgTcgc GAC CTGTTG   G G---TG TCGGtc tac GGC CCAaG [tGATAGC---] ct TTA -ATG [TAATttAAAAAA-------] CAT tGA AG AtC Ct-tGG tGtt-- TtC T GA-CCG G cTACT t GGcAG [tAttcGtAC---] GGtAT t tAGCC Gcta [AAtttAtT------------------] AAGC GtcC A TAtcCG tc A  CA AGC GA G G ct tt [---------] ACt-G A [tAGt-] a-CGG AC  CtA-  Gt [--G] ccGt  CG  TTGGT  A  TTGGCC A  GCT [GTTGGTTG----] ATGGTATT  CTA GGAC T  GGCTA [AAATTAA------------] TTACC GGTCG GCGATG CTACTgc tt TGGG TAC TTT CAGG AC CCGT CTTGAAAC ACGG ACCAAG GAGT CTAACATGTGCGC AA- GTCATTGGG [ATTTTTTTAAAATT-----] AAA CCTAAAGGC GCA AT GAAA GT AAA GGTC GAC -CTTGC GTCAACC GA GGGAGGATGAG TTA TAT [CAtG--------------] ATA T A G CTTCGCACT CCC G GGGC GTCTCATTC-- ----- --------- ------ ---
A_compressor                 CCTGAGA AA CCCAaa aGATCGAATG GGGAgA ttCAT CG TCAGCT C AT T T T GTA TAT GT A TA  A GT TATGATgcG GGT TACT [ACTTGT------] AGT-ATT- GCC  TGCA-CATT C TTG  TAT -ATTTAGT TG CA AG A T  G T T GTC GGCG TGCAC-T TCTCCC CTAGTAGGA CGTcgc gaC CTGTTG   g g---TG TCGGtC TAc GGc CCAAG [tGATAGC---] CT tTA -ATG [TAATTTAAAAAA-------] CAT tGA AG ATc CT-tGG tGTt-- ttC T GA-CCG G CTacT T GGcAG [tATtcGtAC---] GGtAT t tAGCC GcTA [AAtttATT------------------] AAGc GtcC A TAtccA Tc A  CA aGc GA G G cT tt [---------] ACT-G A [TAGT-] A-CGG AC  CTA-  GT [--G] CCGT  CG  TTGGT  A  TTGGCC A  GCT [GTTGGTTG----] ATGGTATT  CTA GGAC T  GGCTa [aAATTAA------------] TTACC GGTCG GCgATG CTACTgc tt tgGG TAC TTT CAGG AC CCGT CTTGAAAC ACGG ACCAAG GAGT CTAACATGTGCGC AA- GTCATTGGG [ATTTTTTTTAAATT-----] AAA CCTAAAgGC GCA AT GAAA GT AAA GGTC GAC -CTTGC GTCAACC GA GGGAGGATGAG TTA TAT [cnnn--------------] ATA T A G C-------- --- - ---- ----------- ----- --------- ------ ---
A_coxalis                    CCTGAGA AA CCcaaa AGATCGAATG GGGAGA tTCAT CG TCAGCT C AT T T T GTA TAT GT A TA  A GT TATGATGCG GGT TACT [ACTTGT------] AGT-ATT- GCC  TGCA-CATT C TTG  TAt -atttAGT TG CA AG A T  G T T GTC GGCG TGCAC-T TCTCCC CTAGTAGGA CGTcgc GAC CTGTTG   G G---TG TCGGTC TAC GGC CCAAG [tGATAGC---] CT TTA -ATG [TAATTTAAAAAA-------] CAT TGA AG ATC CT-TGG TGTT-- TTC T GA-CCG G CTACT T GGCAG [TATTCGTAC---] GGTAT T TAGCC GCTA [AATTTATT------------------] AAGC GTCC A TATCCA TC A  CA AGC GA G G CT TT [---------] ACT-G A [TAGT-] A-CGG AC  CTA-  GT [--G] CCGt  CG  tTGGT  A  TTGGCC A  GCT [GTTGGTTG----] ATGGTATT  CTA GGAC T  GGCTA [AAATTAA------------] TTACC GGTCG GCGATG CTACTGC TT TGGG TAC TTT CAGG AC CCGT CTTGAAAC ACGG ACCAAG GAGT CTAACATGTGCGC AA- GTCATTGGG [ATTTTTTTAAAATT-----] AAA CCTAAAGGC GCA AT GAAA GT AAA GGTC GAC -CTTGC GTCAACC GA GGGAGGATGAG TTA TAT [CATG--------------] ATA T A G CTTCGCACT CCC G GGGC GTCTCATTC-- ----- --------- ------ ---
A_dissector                  cctgaga AA CCCAAA AGATCGAATG GGGAGA TTCAT CG TCAGCT C AT T T T GTA TAT GT A TA  A GT TACGATGCG GGT Tact [ACTTGT------] AGT-ATT- GCC  TGCA-CGTT C TTG  TAt -atttAGT TG CA AG A T  G T T GTC GGCG TGCAC-T TCTTCC CTAGTAGGA CGTCGC GAC CCGTTG   G g---TG TCGGTC TAC GGC CCAAG [TGATAGC---] CT TTA -ATG [TAATTTAAAAAT-------] CAT TGA AG ATC CT-TGG TGTT-- TTC T GA-CCG G CTaCT C GGCGG [TACTCGTAC---] GGTAT T TAGCC GCTA [ATTTAT--------------------] TAGC GTCC A TGTCCG TC A  CA AGC GA G G CC AA [TTT------] ACT-G A [TAGT-] G-CGG AC  CTA-  GT [--G] CCGT  CG  TTGGT  A  TTGGCC A  GCT [GTTGGTTGT---] ACGTGATT  CTG GGAC T  GGCTA [AAATTAA------------] TTACC GGTCG GCGATG CTACTGC TT TGGG TAC TTT CAGG AC CCGT CTTGAAAC ACGG ACCAAG GAGT CTAACATGTGCGC AA- GTCATTGGG [ATTTTTTTTAAATT-----] AAA CCTAAAGGC GTA AT GAAA GT AAA GGTT GTC -CTTGC GTCAACC GA GGGAGGATGAG TTG TGT [TATG--------------] ATA C A G CTCCGCACT CCC G GGGC GTCTCATTC-- ----- --------- ------ ---
A_esenbecki                  ------- -- ------ ---------G GGGAGA ttcAt CG tCAgcT C AT T T t GTA TAT GT A Ta  a GT TATGATGCG GGt tact [NCTTGT------] AGt-ATT- GcC  TGcA-catt c ttG  tat -AtttAGt tG cA AG A t  G t t Gtc GGcG TGcAC-t tCtCCC CtAGtAGGA cGtcGc GAc ctGttG   G G---tG tcGGtc tAc GGc ccAAG [tGAtAGc---] ct ttA -AtG [tAAtttAAAAAA-------] cAt tGA AG ATc cT-TGG tGtt-- ttC t Ga-CCG G ctAct t GGCAG [TaTTcGtAc---] GGtat t tAGcc GctA [AAAAtttATT----------------] AAGc Gtcc A tatcca tc a  ca aGc GA G G ct AA [ttt------] Act-G A [TAGT-] A-cGG Ac  ctA-  gt [--g] ccnn  cg  NNNNN  N  NNNNNN N  gct [gttggttg----] atggnatt  cta ggac t  ggcta [aaattaa------------] ttacc ggncg gcgatg ctactgc tt tggg tac ttt cagg -- ---- -------- ---- ------ ---- ------------- --- --------- [-------------------] --- --------- --- -- ---- -- --- ---- --- ------ ------- -- ----------- --- --- [------------------] --- - - - --------- --- - ---- ----------- ----- --------- ------ ---
A_gasterator                 ------- -- ------ -------ATG GGGAGA TTCAT CG TCAGCT C AT T T T GTA TAT GT A Tn  n NN TACGATGCG GGt TACT [ACTTGT------] AGT-ATT- GCC  TGCA-cGtT C TtG  tAt -atttAGT TG CA AG A T  G T T GTC GGcg TGCAC-T tCTTCC CTAGTAGGA CGTCGc GAC CCGTTG   G A---TG TCGGTC TAC GGC CCAAG [TGATAGC---] CT TTA -ATG [TAATTTAAAAAT-------] CAT TGA Ag aTc cT-TGG TGTT-- TtC t gA-CCG G cTATT C GGCGG [TacTCGTAC---] GGtat t TAGCC GCTA [ATTTAT--------------------] TAGC GTCC A TGTcCG tc a  ca AGC GA G G CC TT [---------] ACT-G A [TAGt-] G-cGG AC  CTA-  GT [--G] cCGt  CG  tTGGt  a  ttGGcc A  GcT [GTTGGTTGt---] ACGTGATT  cTG GGAc T  GGcTA [AAATTAA------------] TTAcc GGtcG GcGAtG cTACTGc Tt tGGG tAc TTt cAGG Ac ccGt CTTGAAAC AcGG AccAaG GAGt ctAAcAtGtGcGc AA- GtcattGGG [AttttttaAAAaTT-----] AAA cctAaaGGc Gta at Gaaa gt aaA GGtt Gtc -cttGc Gtcaacc ga gggAGGAtGAg ttG tGt [tatG--------------] ata c a g ctccgnact ccc G GGGc Gtctcattctt Gttac aagaag--- ------ ---                                                                                                                                                                                                                                                                                                                                                                                                                                                                                                                                                                                                                                                                                                                                                                                                                                                                                                                                                                                                                                                                                                                                                                                                                                                                                                                                                                                                                                                                                                                                                                                                                                                                                                                                                                                                                                                                                                                                                        
A_gastritor                  CCTGAGA AA CCCaaa AGATCGAATG GGGAGA tTCAT CG TCAGCT C AT T T T GTA TAT GT A TA  A GT TATGATGCG GGT TACT [ACTTGT------] AGT-ATT- GCC  TGCA-CATT C TTG  TAt -atttAGT TG CA AG A T  G T T GTC GGCG TGCAC-T TCTCCC CTAGTAGGA CGTcgc GAC CTGTTG   G G---TG TCGGTC TAc GGC CCAAG [TGATAGC---] CT TTA -ATG [TAATTTAAAAAA-------] CAT TGA AG ATC CT-TGG tGTT-- TTC T GA-CCG G CTACT T GGCAG [TATTCGTAC---] GGtAT T TAGCC GCTA [AATTTATT------------------] AAGC GTCC A TATCCA TC A  CA AGC GA G G CT Tt [---------] ACT-G A [TAGt-] A-CGG AC  CTA-  GT [--G] CCGT  CG  TTGGT  A  TTGGCC A  GCT [GTTGGTTG----] ATGGTATT  CTA GGAC T  GGCTA [AAATTAA------------] TTACC GGTCG GCGATG CTACTGC tt tgGG TAC TTT CAGG AC CCGT CTTGAAAC ACGG ACCAAG GAGT CTAACATGTGCGC AA- GTCATTGGG [ATTTTTTTTAAATT-----] AAA CCTAAAGGC GCA AT GAAA GT AAA GGTC GAC -CTTGC GTCAACC GA GGGAGGATGAG TTA TAT [CAtg--------------] ATA T A G CTTCGCACT CCC G GGGC GTCTCATTC-- ----- --------- ------ ---
A_grassator                  cctgaga aa cccaaa agatcgaatg gggaga ttcat cg tcagct c at t t t gta tat gt a ta  a gt tacgatgcg ggt tact [acttgt------] agt-att- gcc  tgca-cgtt c ttg  tat -atttagt tg ca ag a t  g t t gtc ggcg tgcac-t tcttcc ctagtagga cgtcgc gac ccgttg   g a---tG TCggtc tac ggc ccaag [tgatagc---] ct tta -ATG [taatttaaaaat-------] Cgt tga ag atc ct-tgg tgtt-- ttc t ga-ccg g ctatt c ggcgg [tactcgtaC---] ggtat t tagcc gcta [atttaT--------------------] tagc gtcc a tgtccg tc a  ca agc ga g g cc tt [---------] ACt-g a [TAGT-] g-cgg ac  cta-  gt [--g] ccgt  cg  ttggt  a  ttggcc a  gct [gttggttgt---] acgtgatt  cag ggac t  ggcta [aaaTtaa------------] ttacc ggtcg gcgatg ctactgc tt tggg tac ttt cagg AC CCGT CTTGAAAC ACGG ACCAAG GAGT CTAACATGTGCGC AA- GTCATTGGG [ATTTTTTTAAAATT-----] AAA CCTAAAGGC GTa aT GAAA Gt aAA GGtt GtC -CTTGC GTCAACC GA GGGAGGATGAG TTG TGT [TAnG--------------] ATa c a g ctccgcact ccc g gggc gtctcatt--- ----- --------- ------ ---
A_mubfsi                     CCTGAGA AA CCCAAA AGATCGAATG GGGAGA TTCAT CG TCAGCT C AT T T T GTA TAT GT A TA  A GT TATGATGCG GGT TACT [ACTTGT------] AGT-ATT- GCC  TGCA-CATT C TTT  TAT -ATTTAGT TG CA AG A T  G T T GTC GGCG TGCAC-T TCTCCC CTAGTAGGA CGTCGC GAC CTGTTG   G G---TG TCGGTC TAC GGC CCAAG [TGATAGA---] CT TTA -ATG [TAATTTAAAAAR-------] CAT TGA AG ATC CT-TGG TGTT-- TTC T GA-CCG G CTACT T GGCAG [TATTCGTAC---] GGTAT T TAGCC GCTA [AATTTATT------------------] AAGC GTCC A TATCCG TC A  CA AGC GA G G CT AA [TTT------] ACT-G A [TAGT-] A-CGG AC  CTA-  GT [--G] CCGT  CG  TTGGT  A  TTAGTC A  GCT [GTTGGTTGT---] ACGGTATT  CTA GGAC T  GGCTA [AAATTAA------------] TTACC GGTCG GCGATG CTACTGC TT TGGG TAC TTT CAGG AC CCGT CTTGAAAC ACGG ACCAAG GAGT CTAACATGTGCGC AA- GTCATTGGG [ATTTTTTTAAAATT-----] AAA CCTAAAGGC GCA AT GAAA GT AAA GGTT GAC -CTTGC GTTAACC GA GGGAGGATGAG TTA TAT [TATG--------------] ATA T A G CTTCGCACT CCC G GGGC GTCTCATTCTT ATTAC AAGAAGAGG CGCACC TAG
A_nigricornis                CCtgaga aa CCCaaa agatcgaatg gggaga tTcaT cg TCagCt C at t t t gta tat gt g ta  a gt tatgatgCg ggt taCt [aCttgT------] agt-ATT- GCC  tgCa-CaTT C Ttg  taT -atTTagt tg Ca ag a t  g T t gTc ggCg tgCaC-T TCTCCC CTagTagga CgTCgC gaC CTgTTg   g g---TG TCggTc TaC ggC CCaag [TgaTagC---] CT TTa -ATG [TaaTTTaaaaaa-------] CaT Tga ag atC Ct-tgg TgTT-- TTc T ga-CCg g CTaCT T ggCAG [TATTCgTaC---] ggTAT T TAgCC gCta [aaTTTATT------------------] aAgC gTCC A TATCCr TC a  Ca AgC ga g g CT aA [TTT------] ACt-g A [TAGT-] A-CGg aC  CTA-  GT [--G] CCGT  CG  TTGgT  A  ttggCC A  gCT [gTTGGTTG----] ATGGTATT  CTA GGAC T  GGCTA [AAATAA-------------] TTaCC GGTCG GCGATG CTACTgC TT TGGG TAC TTT CAGG AC CCGT CTTgAAAC ACGG ACCAAG GAGT CTAACATGTGCGC AA- GTCATTGGG [ATTTTTTTAAAATT-----] AAA CCtAAAGGC GCa at gtnn nT AAA GGTC GAC -CTTGC GTCAACC gA ----------- --- --- [------------------] --- - - - --------- --- - ---- ----------- ----- --------- ------ ---
A_pallidator                 CCTGAGA AA CCCaaA AGATCGAATG GGGAGA TTCAT CG TCAGCT C AT T T T GTA TAT GT A TA  A GT TATGATGCG GGT TACT [ACTTGT------] AGT-ATT- GCC  TGCA-CATT C TTG  TAT -ATTTAGT TG CA AG A T  G T T GTC GGCG TGCAC-T TCTCCC CTAGTAGGA CGTcgc GAC CTGTTG   G G---TG TCGGTC TAC GGC CCAAG [TGATAGC---] CT TTA -ATG [TAATTTAAAAAA-------] CAT TGA AG ATC CT-TGG TGTT-- TTC T GA-CCG G CTACT T GGCAG [TATTCGTAC---] GGTAT T TAGCC GCTA [AATTTATt------------------] aAGC GTCC A TATCCA TC A  CA AGC GA G G CT TT [---------] ACT-G A [TAGT-] A-CGG AC  CTA-  GT [--G] CCGT  CG  TTGGT  A  TTGGCC A  GCT [GTTGGTTG----] ATGGTATT  CTA GGAC T  GGCTA [AAATTAA------------] TTACC GGtCG GcGATG CTACTGc TT TGGG TAC TTT cAGG AC CCGt cTTGAAAC ACGG ACCAaG GAGT cTAACaTGtGCgC aa- GtcATTGGG [ATTTTTTTAAAATT-----] AAA CCTAAAGGC GCA AT GAAA GT AAA GGTC GAC -CTTGC GTCAACC GA GGGAGGATGAG TTA TAT [CAnA--------------] ATA T A G CTTCGCACT CCC G GGGC GTCTCATTC-- ----- --------- ------ ---                                                                                                                                                                                                                                                                                                                                                                                                                                                                                                                                                                                                                                                                                                                                                                                                                                                                                                                                                                                                                                                                                                                                                                                                                                                                                                                                                                                                                                                                                                                                                                                                                                                                                          
A_pictus                     CCTGAGA AA CCCAAA AGATCGAATG GGGAGA TTCAT CG TCAGCT C AT T T T GTA TAT GT A TA  A GT TATGATGCG GGT TACT [ACTTGT------] AGT-ATT- GCC  TGCA-CATT C TTG  TAT -ATTTAGT TG CA AG A T  G T T GTC GGCG TGCAC-T TCTCCC CTAGTAGGA CGTCGC GAC CTGTTG   G G---TG TCGGTC TAC GGC CCAAG [TGATAGC---] CT TTA -ATG [TAATTTAAAAAA-------] CAT TGA AG ATC CT-TGG TGTT-- TTC T GA-CCG G CTACT T GGCAG [TATTCGTAC---] GGTAT T TAGCC GCTA [AATTTATT------------------] AAGC GTCC A TATCCA TC A  CA AGC GA G G CT TT [---------] ACT-G A [TAGT-] A-CGG AC  CTA-  GT [--G] CCGT  CG  TTGGT  A  TTGGCC A  GCT [GTTGGTTG----] ATGGTATT  CTA GGAC T  GGCTA [AAATTAA------------] TTACC GGTCG GCGATG CTACTGC TT TGGG TAC TTT CAGG AC CCGT CTTGAAAC ACGG ACCAAG GAGT CTAACATGTGCGC AA- GTCATTGGG [ATTTTTTTAAAATT-----] AAA CCTAAAGGC GCA AT GAAA GT AAA GGTC GAC -CTTGC GTCAACC GA GGGAGGATGAG TTA TAT [CATG--------------] ATA T A G CTTCGCACT CCC G GGGC GTCTCATTCTT ATTAC AAGAAGAGG CGCACC TAg                                                                                                                                                                                                                                                                                                                                                                                                                                                                                                                                                                                                                                                                                                                                                                                                                                                                                                                                                                                                                                                                                                      
A_praetor                    cctgaga AA CCCAAA AGATCGAATG GAGAGA TTCAT CG TCAGCT C AT T T T GTA TAT GT A TA  A GT TATGATGCG GGT Tact [acTTGT------] AGT-ATT- GCC  TGCA-CATT C TTG  TAt -atttAGT TG CA AG A T  G T T GTC GGCG TGCAC-T TCTCTC CTAGTAGGA CGTCGC GAC CTGTTG   G G---TG TCGGTC TAC GGC CCAAG [TGATAGT---] CT TTA -ATG [TAATTCAAAAAG-------] CAT TGA AG ATC CT-TGG TGTT-- TTC T GA-CCG G CTACT T GGCAG [TACTCGTAC---] GGTAT T TAGCC GCTA [AATTTATT------------------] AAGC GTCC A TATCCG TC A  CA AGC GA G G CT AA [TTT------] ACT-G A [TAGT-] A-CGG AC  CTA-  GC [--G] CCGT  CG  TTGGT  A  TTGGCC A  GCT [GTTGGTTGT---] ACGGTATT  CTA GGAC T  GGCTA [AAATTAA------------] TTACC GGTCG GCGATG CTACTGC TT TGGG TAC TTT CAGG AC CCGT CTTGAAAC ACGG ACCAAG GAGT CTAACATGTGCGC AA- GTCATTGGG [ATTTTTTAAAAATT-----] AAA CCTAAAGGC GCA AT GAAA GT AAA GGTC GAC -CTTGC GTCAACC GA GGGAGGATGAG TTA TAT [CATG--------------] ATA T A G CTTCGCACT CCC G GGGC GTCTCATTCTT aaTAC AAGAAGA-- ------ ---
A_punctipes                  CCTgana aA CCCAaC CGNAANAATG GGGAGA TTCAT CG TCAGCT C AT T T T GTA TAT GT A TA  A GN TATGATGCG GGt nnct [AcTTGT------] AGT-ATT- GCC  TGCA-CAtT C TtG  tAT -ATTTAGT TG CA AG A T  G T T GTC GGcg TGCAC-t tCTCCC CTAGTAGGA CGTCGC GAC CTGTTG   G G---TG TCGGTC TAC GGC CCAAG [TGATAGC---] CT TTA -ATG [TAATTTAAAAAA-------] CAT TGA Ag anc cT-TGG TGTT-- ttC t GA-CCG G CTACT T GGCag [TaTTCGtAC---] GGtAt t tAGCC GCtA [AATTTATT------------------] aAGc GtcC A TAtccG tc a  ca AGc GA G G cT AA [TTT------] ACT-G A [tAGt-] A-cGG Ac  CtA-  Gt [--G] cCgt  cG  ttGGt  a  ttGGcc a  GcT [GttGGttG----] AtGGtAtt  ctA gGAc t  GGctA [AAATTAA------------] ttAcc GGtcG GCGATG ctactGc tt tGGG tAc ttt caGG Ac ccGt cttGaAac acgG accaaG GaGt ctaacatGtGcgc aa- GtcattGgg [atttttttaaaatt-----] aaa cctaaag-- --- -- ---- -- --- ---- --- ------ ------- -- ----------- --- --- [------------------] --- - - - --------- --- - ---- ----------- ----- --------- ------ ---
A_ruficornis                 CCTGAGA AA CCCAAA AGATCGAATG GGGAGA TTCAT CG TCAGCT C AT T T T GTA TAT GT A TA  A GT TACGATGCG GGT TACT [ACTTGT------] AGT-ATT- GCC  TGCA-CGTT C TTG  TAT -ATTTAGT TG CA AG A T  G T T GTC GGCG TGCAC-T TCTTCC CTAGTAGGA CGTCGC GAC CCGTTG   G A---TG TCGGTC TAC GGC CCAAG [TGATAGC---] CT TTA -ATG [TAATTTAAAAAT-------] CAT TGA AG ATC CT-TGG TGTT-- TTC T GA-CCG G CTATT C GGCGG [TACTCGTAC---] GGTAT T TAGCC GCTA [ATTTAT--------------------] TAGC GTCC A TGTCCG TC A  CA AGC GA G G CC TT [---------] ACT-G A [TAGT-] G-CGG AC  CTA-  GT [--G] CCGT  CG  TTGGT  A  TTGGCC A  GCT [GTTGGTTGT---] ACGTGATT  CTG GGAC T  GGCTA [AAATTAA------------] TTACC GGTCG GCGATG CTACTGC TT TGGG TAC TTT CAGG AC CCGT CTTGAAAC ACGG ACCAAG GAGT CTAACATGTGCGC AA- GTCATTGGG [ATTTTTTTTAAATT-----] AAA CCTAAAGGC GTA AT GAAA GT AAA GGTT GTC -CTTGC GTCAACC GA GGGAGGATGAG TTG TGT [TATG--------------] ATA C A G CTCCGCACT CCC G GGGC GTCTCATTCTT GTTAC AAGAAGAGG CGCACC TAG                                                                                                                                                                                                                                                                                                                                                                                                                                                                                                                                                                                                                                                                                                                                                                                                                                                                                                                                                                                                                                                                                                                                                                                                            
A_seriatus                   CCTGAGA AA CCCAAA AGATCGAATG GGGAGA TTCAT CG TCAGCT C AT T T T GTA TAT GT A TA  A GT TATGATGCG GGT TACT [ACTTGT------] AGT-ATT- GCC  TGCA-CATT C TTG  TAT -ATTTAGT TG CA AG A T  G T T GTC GGCG TGCAC-T TCTCCC CTAGTAGAA CGTCGC GAC CTGTTG   G G---TG TCGGTC TAC GGC CCAAG [TGATAGA---] CT TTA -ATG [TAATTTAAAAAG-------] TAT TAA AG ATC CT-TGG TGTT-- TTC T GA-CCG G CTACT T GGCAG [TATTCGTAC---] GGTAT T TAGCC GCTA [AATTTATT------------------] AAGC GTCC A TATCCG TC A  CA AGC GA G G CT TT [---------] ACT-G A [TAGT-] A-CGG AC  CTA-  GT [--G] CCGT  CG  TTGGT  A  TTGGCC A  GCT [GTTGGTTGT---] ATGGTATT  CTA GGAC T  GGCTA [AAATTAA------------] TTACC GGTCG GCGATG CTACTGC TT TGGG TAC TTT CAGG AC CCGT CTTGAAAC ACGG ACCAAG GAGT CTAACATGTGCGC AA- GTCATTGGG [ATTTTTTTTAAATT-----] AAA CCTAAAGGC GCA AT GAAA GT AAA AGTT GAC -CTTGC GTCAACT TA GGGAGGATAAG TTA TAT [TAAG--------------] ATA T A G CTTCGCACT CCC G GGGC GTCTCATTC-- ----- --------- ------ ---
A_similis                    CCTGAGA AA CCCAAA AGATCGAATG GGGAGA TTCAT CG TCAGCT C AT T T T GTA TAT GT A TA  A GT TATGATGCG GGT TACT [ACTTGT------] AGT-ATT- GCC  TGCA-CATT C TTG  TAT -ATTTAGT TG CA AG A T  G T T GTC GGCG TGCAC-T TCTCCC CTAGTAGGA CGTCGC GAC CTGTTG   G G---TG TCGGTC TAC GGC CCAAG [TGATAGC---] CT TTA -ATG [TAATTTAAAAAA-------] CAT TGA AG ATC CT-TGG TGTT-- TTC T GA-CCG G CTACT T GGCAG [TATTCGTAC---] GGTAT T TAGCC GCTA [AATTTATT------------------] AAGC GTCC A TATCCG TC A  CA AGC GA G G CT TT [---------] ACT-G A [TAGT-] A-CGG AC  CTA-  GT [--G] CCGT  CG  TTGGT  A  TTGGCC A  GCT [GTTGGTTG----] ATGGTATT  CTA GGAC T  GGCTA [AAATTAA------------] TTACC GGTCG GCGATG CTACTGC TT TGGG TAC TTT CAGG AC CCGT CTTGAAAC ACGG ACCAAG GAGT CTAACATGTGCGC AA- GTCATTGGG [ATTTTTTTAAAATT-----] AAA CCTAAAGGC GCA AT GAAA GT AAA GGTC GAC -CTTGC GTCAACC GA GGGAGGATGAG TTA TAT [CATG--------------] ATA T A G CTTCGCACT CCC G GGGC GTCTCATTCTT ATTAC AAGAAGAGG CGCACC TAG
A_testaceus                  CCTGAGA AA CCCAAA AGATCGAATG GGGAGA TTCAT CG TCAGCT C AT T T T GTA TAT GT A TA  A GT TATGATGTG GGT TACT [ACTTGT------] AGT-ATT- GCC  TGTA-CATT C TTG  TAT -GTTTAGT TG CA AG A T  G T T GTC GGCG GGCAC-T TCTCCC CTAGTAGGA CGTCGC GAC CTGTTG   G G---TG TCGGnC nAC GGC CCAAG [TGATAGA---] CT TTA -ATG [AAATTTAAAAAG-------] CAT TGA AG ATC CT-TGG TGTT-- TTn T GA-CCG A CTACT T GnCAG [TATTCGTnC---] GGnAT T TAGCC GCTA [AATTTATT------------------] AAGC GTCC A TATCCG TC n  CA AGC GT G G TT TT [---------] ACT-G A [TAGT-] G-CGG AC  CTA-  GT [--G] CCGT  TG  TTGGT  A  TTGGCC A  GCT [GTTGGTTGT---] ATGGTATT  CTA GGAC T  GGCTA [AAATTAA------------] TTACC GGTCG GnGATG CTACTGC TT TGGG TAC TTT CAGG AC CCGT CTTGAAAC ACGG ACCAAG GAGT CTAACATGTGCGC AA- GTCATTGGG [ATTTTTTAAAATT------] AAA CCTAAAGGG GCA AT GAAA GT GAA GGTC GAC -CTTGC GTCAACC GA GGGAGGATGAG TTG TAT [CAAAG-------------] AAA C A G CTCCGCACT CCC G GGGC GTCTCATTCT- ----- --------- ------ ---                                                                                                                                                                                                                                                                                                                                                                                                                                                                                                                                                                                                                                                                                                                                                                                                                                                                                                                                                                                                                                                                                                                                                                                                                                                                                                                                                                                                                                                                                                                                                                                                                                                                                                                                                                                                                                                                                                                                                        
A_trevelyanae                CCTGAGA AA CCCAAA AGATCGAATG GGGAGA TTCAT CG TCAGCT C AT T T T GTA TAT GT A TA  A GT TATGATGCG GGT TACT [ACTTGT------] AGT-ATT- GCC  TGCA-CATT C TTG  TAT -ATTTAGT TG CA AG A T  G T T GTC GGCG TGCAC-- TCTCCC CTAGTAGGA CGTCGC GAC CTGTTG   G G---TG TCGGTC TAC GGC CCAAG [TGATAGC---] CT TTA -ATG [TAATTTAAAAAG-------] CAT TGA AG ATC CT-TGG TGTT-- TTC T GA-CCG G CTACT T GGCAG [TATTCGTAC---] GGTAT T TAGCC GCTA [AATTTATT------------------] AAGC GTCC A TATCCG TC A  CA AGC GA G G CT AA [TTT------] ACT-G A [TAGT-] A-CGG AC  CTA-  GT [--G] CCGT  CG  TTGGT  A  TTAGTC A  GCT [GTTGGTTGT---] ACGGTATT  CTA GGAC T  GGCTA [AAATTAA------------] TTACC GGTCG GCGATG CTACTGC TT TGGG TAC TTT CAGG AC CCGT CTTGAAAC ACGG ACCAAG GAGT CTAACATGTGCGC AA- GTCATTGGG [ATTTTTTTTAAATT-----] AAA CCTAAAGGC GCA AT GAAA GT AAA GGTT GAC -CTTGC GTTAACC GA GGGAGGATGAG TTA TAT [TATG--------------] ATA T A G CTTCGCACT CCC G GGGC GTCTCATTCTT ATTAC AAGAAGAGG CGCACC TAG
A_unipunctator               ------- -- ------ ---------- ------ ----- -- ------ - -- - - - --- --- -- - --  - -- ----ATGCG GGT TGCT [ACTTGT------] AGT-ATT- GCC  TGCA-CGTT C TTG  TAT -ATTTAGT TG CA AG A T  G T T GTC GGcg tgcaC-t tcttCC Ctagtngga CgtCgC gac ccgttg   g a---tg tcggtc tac gnC CCgag [tgntagC---] gt tta -NNN [NNNNNTNAAAAT-------] Cat tga ag aCa Ct-tgg tgtt-- Ttc t ga-CCn g CtanC c ggCgg [taCtCgtnC---] ggtat t tagCC gCta [atttat--------------------] tngC gtCC A tgtCCg tC n  Cn nCC aa g a CC tt [---------] ACn-n n [TAGT-] G-Cgg nC  Cta-  Gt [--G] ccgt  Cg  ttggt  A  ttggcC n  gCt [gttggttgt---] aCgtgatt  Ctg ggaC t  ggCta [AAATTAA------------] TTACC ggTCg gCgatg CTaCTgC tt TGGG taC ttT CaGg aC Ccnt CtngaanC aCGg aCCAAG GAgT CTaACATgtgCgC aa- gtCattggg [ATTTTTTtTaaaTT-----] AAA CCcAAAGGC Gta at gnnn nn nnn nntt Gtc -CttGc gtcaaCC -- ----------- --- --- [------------------] --- - - - --------- --- - ---- ----------- ---- - --------- ------ ---                                                                                                                                                                                                                                                                                                                                                                                                                                                                                                                                                                                                                                                                                                                                                                                                                                                                                                                                                                                                                                                                                                                                                                                                                                                                                                                                                                                                                                                                                                                                                                                                                                                                                                                                                                                                                                                                                                                                                       
A_sp_1                       CCTGAGA AA CCCAAa AGATCGAATG GGGAGA TTCAT CG TCAGCT C AT T T T GTA TAT GT A TA  A GT TATGATGCG GGT TACT [ACTTGT------] AGT-ATT- GCT  TGCA-CATT C TTG  TAT -ATTTAGT TG CA AG A T  G T T GTC GGCG TGCAC-T TCTCCC CTAGTAGGA CGTCGC GAC CTGTTG   G G---TG TCGGTC TAC GGC CCAAG [TGATAGC---] CT TTA -ATG [TAATTTAAAAAG-------] CAT TGA AG ATC CT-TGG TGTT-- TTC T GA-CCG G CTACT T GGCAG [TACTCGTAC---] GGTAT T TAGCC GCTA [AATTTATT------------------] AAGC GTCC A TATCCG TC A  CA AGC GA G G CT AA [TTT------] ACT-G A [TagT-] A-CgG AC  CTA-  gT [--G] CCgT  CG  TTGGT  A  TTGGCC A  gCT [GtTGGTTGT---] ATGGtATT  cTA gGAC T  GGcTA [AAATTAA------------] TTACC GGTCG GcGATG CTaCTGc TT TGGG TAC TTT CAGG AC CCGT CTTGAAAC ACgG ACCAAG GaGT CTAACATGTGCgC AA- GTCATTGGG [ATTTTTTTTAAATT-----] AAA CCTAAAGGc GCA AT GAAA GT AAA GGtC GAC -CTTGC GTcAACC GA GGGAGGaTAAG TTA TAT [TAAg--------------] ATA T A g CTTCgCACT CCC G GGGC GTCTCATTCTT ATTAT AAgAAgAG- CGCACC TAg
A_sp_2                       CCTGAGA AA CCCAAa agATCGAATG GGGAGA TTCAT CG TCAGCT C AT T T T GTA TAT AT A TA  A GT TATGATGCG GGT TACT [ACTTGT------] AGT-ATT- GCC  TGCA-CATT C TTG  TAT -ATTTAGT TG CA AG G T  G T T GTC GACG TGCAC-T TCTCCC CTAGTAGGA CGTCgc GAC CTGTTG   A G---TG TCGGTC TAC GGC CCAAG [TGATAGA---] CT TTA -ATG [TAATTTAAAAAG-------] CAT TAA AG ATC CT-TGG TGTT-- TTC T GA-CCG G CTACT T GGCAG [TATTCGTAC---] GGTAT T TAGCC GCTA [AATTTATTT-----------------] AAGC GTCC A TATCCG TC A  CA AGC GA G G CT AA [TTT------] ACT-G A [TAGT-] A-CGG AC  CTA-  GT [--G] CCGT  CG  TTGGT  A  TTGGCC A  GCT [GTTGGTTGT---] ATGGTATT  CTA GGAC T  GGCTA [AAATTAA------------] TTACC GGTCG GCGATG CTACTGC TT TGGG TAC TTT CAGG AC CCGT CTTGAAAC ACGG ACCAAG GAGT CTAACATGTGCGC AA- GTCATTGGG [ATTTTTTTAAAATT-----] AAA CCTAAAGGC GCA AT GAAA GT AAA AGTT GAC -CTTGC GTTAACT GA GGGAGGATAAG TTA TAT [TAAG--------------] ATA T A G CTTCGCACT CCC G GGGC GTCTCATTCTT ATTAT AAGAAGAGG CGCACC TAG
A_sp_3                       CCTGAGA AA CCCaaa AGATCGAATG GGGAGA TTCAT CG TCAGCT C AT T T T GTA TAT GT A TA  A GT TATGATGCG GGT TACT [ACTTGT------] AGT-ATT- GCC  TGCA-CATT C TTG  TAT -ATTTAGT TG CA AG A T  G T T GTC GGCG TGCAC-T TCTCCC CTAGTAGAA CGTcgc GAC CTGTTG   g g---TG TCGGTC TAC GGC CCAAG [TGATAGA---] CT TTA -ATG [TAATTTAAAAAG-------] CAT TAA AG ATC CT-TGG tGTT-- TTC T GA-CCG G CTACT T GGCAG [TATTCGTAC---] GGTAT T TAGCC GCTA [AATTTATT------------------] AAGC GTCC A TATCCG TC A  CA AGC GA G G CT AA [TTT------] ACT-G A [TAGT-] A-CGG AC  CTA-  GT [--G] CCGt  Cg  TTGGT  A  TTGGCC A  gCT [GTTGGtTGT---] aTGGtaTT  cTA GGAC T  GGCTA [AAATTAA------------] TTACC GGTCG GCGATG CTACTGC TT TGGG TAC TTT CAGG AC CCGT CTTGAAAC ACGG ACCAAG GAGT CTAACATGTGCGC AA- GTCATTGGG [ATTTTTTTTAAATT-----] AAA CCTAAAGGC GCA AT GAAA GT AAA AGTT GAC -CTTGC GTCAACT TA GGGAGGATAAG TTA TAT [TAAG--------------] ATA T A G CTTCGCACT CCC G GGGC GTCTCATTC-- ----- --------- ------ ---
A_sp_4                       CCTGAGA AA CCCaaa AGATCGAATG GGGAGA TTCAT CG TCAGCT C AT T T T GTA TAT GT A TG  A GT TACGATGCG GGT TACT [ACTTGT------] AGT-ATT- GCC  TGTA-CGTT C TTA  TAT -ATTTATT TG CA AG A T  G T T GTC GGCG TGCAC-T TCTCCC CTAGTAGGA CgTcgc GAC CTGTTG   g g---TG TCGGTC TAc GGC CCAAG [TGATAGT---] CT TTA -ATG [TAATTTAAAAAG-------] CAT TGA AG ATC CT-TGG tGTT-- TTC T GA-CCG G CTACT T GGCAG [TATTCGTAC---] GGTAT T TAGCC GCTA [AATTTATT------------------] GAGC GTCC A TGTCCG TC A  CA AGC GA G G TT AA [TTT------] ACT-G A [TAGT-] A-CGG AC  CTA-  GT [--G] CCGT  CG  TTGGT  A  TTAGCC A  GCT [GTTGGTTGT---] ACGGTATT  CTA GGAC T  GGCTA [AAATTAA------------] TTACC GGTCG GCGATG CTACTGC TT TGGG TAC TTT CAGG AC CCGT CTTGAAAC ACGG ACCAAG GAGT CTAACATGTGCGC AA- GTCATTGGG [ATTTTTTTAAAATT-----] AAA CCTAAAGGC GCA AT GAAA GT AAA GGTC GAC -CTTGC GTCAACC GA GGGAGGATGAG TTG TAT [TAAG--------------] AtA T A G CTCCGCACT CCC G GGGC GTCTCATTCTt annAA AAgAAGAgg ------ ---
A_sp_5                       CCTGAGA AA CCCAAA AGATCGAATG GGGAGA TTCAT CG TCAGCT C AT T T T GTA TAT AT A TA  A GT TATGATGTG GGT TACT [ACTTGT------] AGT-ATT- GCC  TATA-CATT C TTG  TAT -ATTTAGT TG CA AA A T  G T T GTC GGCG TGCAC-T TCTCCC CTAGTAGGA CGTCGC GAC CTGTTG   G G---TG TCGGTC TAC GGC CCAAG [TGATAGC---] CT TTA -ATG [TAATTTAAAAAG-------] CAT TGA AG ATC CT-TGG TGTA-- TTC T GA-CCG G CTACT T GGCAG [TATTCGTAC---] GGTAT T TAGCC GCTT [AAATTTATT-----------------] AAGC GTCC A TATCCA TT A  CA AGC GA G G CT AA [TTT------] ACT-G A [TAGT-] A-TGG AC  CTA-  GT [--G] CCGT  CG  TTGGT  A  TTGGCC A  GCT [GTTGGTTAT---] ATGGTATT  CTA GGAC T  GGCTA [AAATTAA------------] TTACC GGTCG GCGATG CTACTGC TT TGGG TAC TTT CAGG AC CCGT CTTGAAAC ACGG ACCAAG GAGT CTAACATGTGCGC AA- GTCATTGGG [ATTTTTTTAAAATT-----] AAA CCTAAAGGC ATA AT GAAA GT AAA GATC GAC -CTTGC GTCAATC GA GGGAGGATAAG TTA TAT [TAAG--------------] ATA T A G CTTCGCACT CCC G GGGC GTCTCATTCTT ATTAT AAGAAGAGG CGCACC TAG
A_sp_6                       CCTGAGA AA CCCAaa agATCGAata GGGAgA ttCaT CG tCaGCT C AT T T T GTA TAT GT A TA  A Gt TATGATgcG GGT TACT [ACTTGT------] AGT-ATT- GCC  TGCA-CATT C TTG  TAT -ATTTAGT TG CA AG A T  G T T GTC GGCG TGCAC-T TCTCCC TTtGTAGGA CGTcgc gAC CTGTTG   G G---TG TCGGtC TAc GGc CCAAG [tGATAGT---] CT ttA -ATG [TAATTTAAAAAt-------] CAT TAA AG ATC CT-TGG tGtt-- TTC T GA-CCG G CTACT T GGCAG [TATTCGTAC---] GGtAT T TAGCC GCTA [AATTAAAT------------------] AAGC GtCC A TATCCG tC A  CA AGC GA G G CT AA [TTT------] ACT-G A [TAGT-] A-CGG AC  CTA-  GT [--G] CCGt  CG  TTGGt  A  TTGGCC A  GCT [GTTGGtTGT---] ATGGtAAT  CTA GGAC T  GGCTA [AAATTAA------------] TTACC GGtCA GCGATG CTACTGC TT TGGG tAC TTT CAGG AC CCGt CTTGAAAC ACGG ACCAAG GAGT CTAACATGTGCGC AA- GtCATTGGG [ATTTTTTTAAAATT-----] AAA CCTAAAGGC GCA AT GAAA Gt AAA AGtt GGC -CTTGC GNNAACT NA GGGAGGANAAG NNA TAT [TAAG--------------] ATA T A G CTNCGCACT CCC G GGGc GtCTCATTCTT ATTAT AAGAAGAGG CGCACC TAg
A_sp_7                       ------- -- ------ ---------- ------ ----- -- ------ - -- - - T GTA TAT GT A TA  n nT TATGATGCG GGT TACT [ACTtgt------] agt-att- gcc  tgca-catt c ttg  tat -atttagt tg ca ag a t  t t t gtc ggcg tgcac-- tctccc ctagTAGGA CGTCGC GAC cTGTTG   G G---TG TCGGTC TAC GGC CCAAG [TGATAGC---] CT TTA -ATG [TAATTTAAAAAG-------] CAT TGA AG ATC CT-TGG TGTT-- TTC T GA-CCG G CTACT T GGCAG [TATTCGTAC---] GGTAT T TAGCC GCTA [AATTTATT------------------] aAGC GTCC A TATCCG TC A  CA AGC GA G G CT AA [TTT------] ACT-A G [TAGT-] A-CGG AC  CTA-  GT [--G] CCGT  CG  TTGGT  A  TTAGTC A  GCT [GTTGGTTGT---] ACGGTATT  CTA GGAC T  GGCTA [AAATTAA------------] TTACC GGTCG GCGATG CTACTGC TT TGGG TAC TTT CAGG AC CCGT CTTGAAAC ACGG ACCAAG GAGT CTAACATGTGCGC AA- GTCATTGGG [ATTTTTTTAAAATT-----] AAA CCTAAAGGC GCA AT GAAA GT AAA GGTT GAC -CTTGC GTTAACC GA GGGAGGATGAG TTA TAT [TATG--------------] ATA T A G GTT------ --- - ---- ----------- ----- --------- ------ ---                                                                    
A_sp_8                       CCTGAGA AA CCCAAA AGATCGAATG GGGAGA TTCAT CG TCAGCT C AT T C T GTA TAT GT A TA  A GT TATGATGCG GGT Tact [ACTTGT------] AGT-ATT- GCC  TGCA-CATT C TTG  TAt -atttAGT TG CA AG A T  G T T GTC GGCG TGCAC-T TCTCCC CTAGTAGGA CGTCGC GAC CTGTTG   G G---TG TCGGTC TAC GGC CCAAG [TGATAGC---] CT TTA -ATG [TAATTTAAAAAA-------] CAT TGA AG ATC CT-TGG TGTT-- TTC T GA-CCG G CTACT T GGCAG [TATTCGTAC---] GGTAT T TAGCC GCTA [AATTTATT------------------] AAGC GTCC A TATCCG TC A  CA AGC GA G G CT AA [TTT------] ACT-G A [TAGT-] A-CGG AC  CTA-  GT [--G] CCGT  CG  TTGGT  A  TTGGCC A  GCT [GTTGGTTG----] ATGGTATT  CTA GGAC T  GGCTA [AAATTAA------------] TTACC GGTCG GCGATG CTACTGC TT TGGG TAC TTT CAGG AC CCGT CTTGAAAC ACGG ACCAAG GAGT CTAACATGTGCGC AA- GTCATTGGG [ATTTTTTTTAAATT-----] AAA CCTAAAGGC GCA AT GAAA GT AAA GGTC GAC -CTTGC GTCAACC GA GGGAGGATGAG TTA TAT [CATG--------------] ATA T A G CTTCGCACT CCC G GGGC GTCTCATTCTT ATTAT AAGAAGAGG CGCACC TAg
A_sp_9                       CCTGAGA AA CCCAAA AGATCGAATG GGGAGA TTCAT CG TCAGCT C AT T T T GTA TAT GT A TA  A GT TATGATGCG GGT TACT [ACTTGT------] AGT-ATT- GCC  TGCA-CATT C TTG  TAT -ATTTAGT TG CA AG A T  G T T GTC GGCG TGCAC-T TCTCCC CTAGTAGGA CGTCGC GAC CTGTTG   G G---TG TCGGTC TAC GGC CCAAG [TGATAGC---] CT TTA -ATG [TAATTTAAAAAA-------] CAT TGA AG ATC CT-TGG TGTT-- TTC T GA-CCG G CTACT T GGCAG [TATTCGTAC---] GGTAT T TAGCC GCTA [AATTTATT------------------] AAGC GTCC A TATCCA TC A  CA AGC GA G G CT AA [TTT------] ACT-G A [TAGT-] A-CGG AC  CTA-  GT [--G] CCGT  CG  TTGGT  A  TTGGCC A  GCT [GTTGGTTG----] ATGGTATT  CTA GGAC T  GGCTA [AAATTAA------------] TTACC GGTCG GCgATG CTaCTGc tt tgGG TAC TTT CAGG AC CCGT CTTGAAAC ACGG ACCAAG GAGT CTAACATGTGCGC AA- GTCATTGGG [ATTTTTTTTAAATT-----] AAA CCTAAAGGC GCA AT GAAA GT AAA GGTC GAC -CTTGC GTCAACC GA GGgAGGATGAG TTA TAT [CAtg--------------] ATA T A G CTTCGCACT CCC G GGGC GTCTCATTc-- ----- --------- ------ ---
A_sp_10                      CCTGAGA AA CCcaaa aGATCGAATG GGGAGA tTCAT CG TCAGCT C AT T T T GTA TAT GT A TA  A GT TACGATGCG GGT TACT [ACGT--------] AGT-ATT- GCC  TGCA-CGTT C TTG  TAT -ATTTAGT TG CA AG A T  G T T GTC GGCG TGCAC-T TCTTCC CTAGTAGGA CGTcgc gAC CCGTTG   g A---TG TCGGTC TAC GGC CCAAG [tGATAGC---] CT TTA -ATG [TAATTTAAAAAT-------] CAT TGA AG ATC CT-TGG TGTT-- TTC T GA-CCG G CTATT C GGCGG [TACTCGTAC---] GGTAT T TAGCC GCTA [ATTTAT--------------------] TAGC GTCC A TGTCCG TC A  CA AGC GA G G CC AA [TTT------] ACT-G A [TAGT-] G-CGG AC  CTA-  GT [--G] CCGT  CG  TTGGT  A  TTGGCC A  GCT [GTTGGTTGT---] ACGTGATT  CTG GGAC T  GGCTA [AAATTAA------------] TTACC GGtCG GCGATG CTACTGC TT TGGG TAC TTT CAGG AC CCGT CTTGAAAC ACGG ACCAAG GAGT CTAACATGTGCGC AA- GTcATTGGG [ATTTTTTTTAAATt-----] AAA CCTAAAGGC Gta At GAAA Gt aAA GGtt Gtc -CttGc gtcaaCC ga gGGAgGatgAg ttg tgt [tatg--------------] Ata c A g ctccgcact ccc g gggc gtctcattctt gttac aagAagAgg cg---- ---
A_sp_11                      ------- -- ------ ------AATG GGGAGA TTCAT CG TCAGCT C AT T T T GTA TAT AT A TA  N GT TATGATGCG GGT TACT [ACTTGT------] AGT-ATT- GCC  TGTA-CATT C TTG  TAT -ATTTAGT TG CA AG A T  G T T GTC GGCG TGCAC-T TCTCCC CTAGTAGAA CGTCGC GAC CTGTTG   G G---TG TCGGTC TAC GGC CCAAG [TGATAGA---] CT TTA -TTG [TAATTTAAAAAG-------] CAT TAA AG ATC CT--GG TGTT-- TTT T GA-CCG A CTACT T GGCAG [TATTCGTAC---] GGTAA T TAGCC GCTA [AATTTATT------------------] AAGC GTCC A TAACCG TC A  CA AGC GA G G CT AA [TTT------] ACT-G A [TAGT-] A-CGG AC  CTA-  GT [--G] CCGT  CG  TTGGT  A  TTGGCC A  GCT [GTTGGTTGT---] ATGGTATT  CTA GGAC T  GGCTA [AAATTAA------------] TTATC GGTCG GCGATG CTACTGC TT TGGG TAC TTT CAGG AC CCGT CTTGAAAC ACGG ACCAAG GAGT CTAACATGTGCGC AA- GTCATTGGG [ATTTTTTTTAAATT-----] AAA CCTAAAGGC GCA AT GAAA GT AAA AGTT GGC -CTTGC GTC---- -- ----------- --- --- [------------------] --- - - - --------- --- - ---- ----------- ----- --------- ------ ---
A_sp_12                      CCTGAGA AA CCCAAA AGATCGAATG GGGAGA TTCAT CG TCAGCT C AT T T T GTA TAT GT A TA  A GT TATGATGCG GGT TACT [ACTTGT------] AGT-ATT- GCC  TGCA-CATT C TTG  TAT -ATTTAGT TG CA AG A T  G C T GTC GGCG TGCAC-T TCTCCC CTAGTAGGA CGTCGC GAC CTGTTG   G G---TG TCGGTC TAC GGC CCAAG [TGATAGC---] CT TTA -ATG [TAATTTAAAAAA-------] CAT TGA AG ATC CT-TGG TGTT-- TTC T GA-CCG G CTACT T GGCAG [TATTCGTAC---] GGTAT T TAGCC GCTA [AATTTATT------------------] AAGC GTCC A TATCCA TC A  CA AGC GA G G CT AA [TTT------] ACT-G A [TAGT-] A-CGG AC  CTA-  GT [--G] CCGT  CG  TTGGT  A  TTGGCC A  GCT [GTTGGTTG----] ATGGTATT  CTA GGAC T  GGCTA [AAATTAA------------] TTACC GGTCG GCGATG CTACTGC TT TGGG TAC TTT CAGG AC CCGT CTTGAAAC ACGG ACCAAG GAGT CTAACATGTGCGC AA- GTCATTGGG [ATTTTTTTAAAATT-----] AAA CCTAAAGGC GCA AT GAAA GT AAA GGTC GAC -CTTGC GTCAACC GA GGGAGGATGAG TTA TAT [CATG--------------] ATA T A G CTTCGCACT CCC G GGGC GTCTCATTCTT ATTAC AAGAAGAGG CGCACC TAG
A_sp_13                      CCTGAGA AA CCCAAA AGATCGAATG GGGAGA TTCAT CG TCAGCT C AT T T T GTA TAT GT A TA  A GT TATGATGCG GGT TACT [ACTTGT------] AGT-ATT- GCC  TGCA-CATT C TTG  TAT -ATTTAGT TG CA AG A T  G T T GTC GGCG TGCAC-T TCTCCC CTAGTAGGA CGTCGC GAC CTGTTG   G G---TG TCGGTC TAC GAC CCAGG [TGATAGT---] CT TTA -ATG [TAATTTAAAAAG-------] CAT TAA AG ATC CT-TGG TGTT-- TTC T GA-CCG G CTACT T GGCAG [TATTCGTAC---] GGTAT T TAGCC GCTA [AATTTATT------------------] AAGC GTCC A TATCCG TC A  CA AGC AA G G CT AA [TTT------] ACT-G A [TAGT-] A-CGG AC  ATA-  GT [--G] CCGT  CG  TTGGT  A  TTGGCC A  GCT [GTTGGTTGT---] ATGGTATT  CTA GGAC T  GGCTA [AAATTAA------------] TTACC GGTCG GCGATG CTACTGC TT TGGG TAC TTT CAGG AC CCGT CTTGAAAC ACGG ACCAAG GAGT CTAACATGTGCGC AA- GTCATTGGG [ATTTTTTTAAAATT-----] AAA CCTAAAGGC GCA AT GAAA GT GAA AGTT GAC -CTTGC GTTAACT TA GGGAGGATGAG TTA TAT [TAAG--------------] ATA T A G CTTCGCACT CCC G GGGC GTCTCATTCTT ATTAT AAGAAGAGG CGCACC TAG
A_sp_14                      CCTgaAA Nn CCCNNN NNNNNAAATG GGGAGA TTCAT CG TCAGCT C AT T T T GTA TAT GT A Ta  a gT tacGATGCG GGT TACT [ACTTGT------] AGT-ATT- GCC  TGCA-CGTT C TTG  TAT -ATTTAGT TG CA AG A T  G T T GTC GGCG TGCAC-T TCTTCC CTAGTAGGA CGTCGC GAC CCGTTG   G A---TG TCGGTC TAC GGC CCAAG [TGATAGC---] CT TTA -ATG [TAATTTTAAAAT-------] CAT TGA AG ATC CT-TGG TGTT-- TTC T GA-CCG G CTATT C GGCGG [TACTCGTAC---] GGtAT T tAGCC GCTA [ATTTAT--------------------] TAGC GTCC A TGTCCG tC a  Ca aGc GA G G CT AA [TTT------] ACT-G A [TAGT-] G-CGG AC  CTA-  GT [--G] CCGt  CG  TTGGt  A  tTGGCC A  GCT [GTTGGTTGT---] ACGTGATT  CTG GGAC T  GGCTA [AAATTAA------------] TTACC GGtCG GcGATG CTACTGC tT TGGG TAC ttT CAGG AC CCGT CTTGAAAC ACGG ACCAaG GAGt ctAACaTGtGcGc AA- GtcAttGGG [AtttttttaAAATT-----] AAA CCtaaaGGc gta at gaaa Gt AAa GGtt GtC -CttGC gtcaaCC ga gGGAGGAtGAg ttG t-- [------------------] --- - - - --------- --- - ---- ----------- ----- --------- ------ ---
A_sp_15                      CCTGAGA AA CCCAAA AGATCGAATG GAGAGA TTCAT CG TCAGCT C AT T T T GTA TAT GT A TA  A GT TATGATGCG GGT TACT [ACTTGT------] AGT-ATT- GCC  TGCA-CATT C TTG  TAT -ATTTAGT TG CA AG A T  G T T GTC GGCG TGCAC-T TCTCCC CTAGTAGAA CATCGC GAC CTGTTG   G G---TG TCGGTC TAC GGC CCAAG [TGATAGA---] CT TTA -ATG [TAATTAAAAAAA-------] CAT TGA AG ATC CT-TGG TGTT-- TTC T GA-CCG G CTACT T GGCAG [TATTCGTAC---] GGTAT T TAGCC GCTA [AATTTATT------------------] AAGC GTCC A TATCTA TT A  CA AGC GA G G CT AA [TTT------] ACT-G A [TAGT-] A-CGG AC  CTA-  GT [--G] CCGT  CG  TTGGT  A  TTGGCC A  GCT [GTTGGTTG----] ATGGTATT  CTA GGAC T  GGCTA [AAATTAA------------] TTACC GGTCG GCGATG CTACTGC TT TGGG TAC TTT CAGG AC CCGT CTTGAAAC ACGG ACCAAG GAGT CTAACATGTGCGC AA- GTCATTGGG [ATTTTTTTAAAATT-----] AAA CCTAAAGGC ACA AT GAAA GT AAA GGTC GAC -CTTGC GTCAACC GA GGGAGGATGAG TTA TAT [CATG--------------] ATA T A G CTTCGCACT CCC G GGGC GTcTcATTCTT ATTAT AAgAAgAGG CGCACC TAg
Arcaleiodes_aglaurus         --tgaga aa cccaaa agatcgaatg gggaga ttcat cg tcagct c at t t t gta tat gt a ta  a gt tatgatgcg ggt tact [acttgt------] agt-att- gcc  tgca-catt c ttg  tat -atttagt tg ca ag a t  g t t gtc ggcg tgcac-t tctccc ctagtagga cgtcgc gac ccgttg   g g---tg tcggtc tac ggc ccaag [tgatagc---] ct tta -atg [taatttaaaaat-------] cat tga ag atc ct-tgg tgtt-- ttc t ga-ccg a ctact c ggcgg [tactcgtaC---] ggtat t tagcc gcaa [attttat-------------------] tagc gtcc a tgtctg tc g  ca agc ga g g cc tt [---------] act-g g [TAGT-] a-cgg ac  cta-  gt [--g] ccgt  cg  ttggt  a  ttggcc a  gct [gttggttgt---] acggtatt  cta ggac t  ggcta [aaattaa------------] ttacc ggtcg gcgacg ctactgc tt tggg tac ttt cagg ac ccgt cttgaaac acgg accaaa g--- ------------- --- --------- [-------------------] --- --------- --- -- ---- -- --- ---- --- ------ ------- -- ----------- --- --- [------------------] --- - - - --------- --- - ---- ----------- ----- --------- ------ ---
Tetrasphaeropyx_sp           ------- -- ------ ---------- ------ ----- -- ------ - -- - - - --- --- -- - --  - -- --TGATGCG GGT TACT [ACTTGT------] AGTTATT- GCC  TGCA-CATT C TTG  TAT -ATTTAGT TG CA AG A T  G T T GTC GGCG TGCAC-T TCTCCC CTAGTAGAA CGTCGC GAC CTGTTG   G G---TG TCGGTC TAC GGC CCAAG [TGATAGC---] CT TTA -ATG [TAATTTAAAAAG-------] CAT TGA AG ATC CT-TGG TGTT-- TTC T GA-CCG G CTACT T GGCAG [TATTCGTAC---] GTATT T AGCCG CTAA [ATTTAAT-------------------] AAGC GTCC A TATCCG TC A  CA AGC GA G G CT AA [TTT------] ACT-G A [TAGT-] G-CGG AC  CTA-  GT [--G] CCGT  CG  TTGGT  A  TTGGCC A  GCT [GTTGGTTGT---] ACGGTATT  CTA GGAC T  GGCTA [AAATTAA------------] TTACC GGTCG GCGATG CTACTGC TT TGGG TAC TTT CAGG AC CCGT CTTGAAAC ACGG ACCAAG GAGT CTAACATGTGCGC AA- GTCATTGGG [ATTTTTTAAAAATT-----] AAA CCTAAAGGC GTA AT GAAA GT AAA GGTA GAC -CTTGT GTCAACC GA GGGAGGATGAG TTA TAT [CATG--------------] ATA T A G CTTCGCACT CCC G GGGC GTCTCATTCTT ATTAC AAGAAGAGG CGCACC TAG
Cordylorhogas_sp             CCTGAGA AA CCCAAA AGATCGAATG GGGAGA TTCAT CG TCAGCT C AT T T T GTA TAT AT T TA  A GT TATGATGCG GGT TACT [ACTTGT------] AGT-ATT- GCC  TGCA-CATT C TTA  TAT -ATTTAGT TG CA AG A T  G T T GTC GGCG TGCAC-T TCTCCC CTAGTAGGA CGTCGC GAC CTGTTG   G G---TG TCGGTC TAC GGC CCAAG [TGATAGC---] CT TTA -ATG [TTTAATTAAAAAAG-----] CAT TAA AG ATC CT-TGG TGTT-- TTC T GA-CCG A CTACT T GGCAG [TACTCGTAC---] GGTAT T TAGCC GCTA [AATTATATT-----------------] AAGC GTCC A TATCCG TC A  CA AGC GA G G CT AA [TTT------] ACT-A A [TAGT-] A-CGG AC  CTA-  GT [--G] CCGT  CG  TTGGT  A  TTGGCC A  GCT [GTTGGTTTGT--] ATGGTATT  CTA GGAC T  GGCTA [AAATTAA------------] TTACC GGTCG GCGATG CTACTGC TT TGGG TAC TTT CAGG AC CCGT CTTGAAAC ACGG ACCAAG GAGT CTAACATGTGCGC AA- GTCATTGGG [ATTTTTTTAAAATT-----] AAA CCTAAAGGC GCA AT GAAA GT AAA GGTC GAC -CTTGC GTCAACC GA GGGAGGATAAG TTA TAT [TAAG--------------] ATA T A G CTTCGCACT CCC G GGGC GTCTCATTCTT ATTAC AAGAAGAGG CGCACC TAG
Heterogamus_dispar           CCTGAGA AA CCCAAA AGATCGAATG GGGAGA TTCAT CG TCAGCT C AT T T T GTA TAT GT A CA  A GT TACGATGCG GGT TACT [ACTTGT------] AGT-ATT- GCC  TGCA-CGTT C TTA  TAT -ATTTAGT TG CA AG A T  G T T GTC GGCG TGCAC-T TCTCCC CTAGTAGGA CGTCGC GAC CCGTTG   G G---TG TCGGTC TAC GGC CCAAG [TGATAGC---] CT TTA -ATG [TAATTTAAAAAA-------] CAT TGA AG ATC CT-TGG TGTT-- TTC T GA-CCG G CTACT T GGCGG [TACTCGTAC---] GGTAT T TAGCC GCAT [ATttaT--------------------] ATGC GTCC A TGCCCG TC G  CA AGC GA G G CC T- [---------] ACT-G A [TAGT-] A-CGG AC  CTA-  GT [--G] CCGT  CG  TTGGT  A  TTGGCC A  GCT [GTTGGTTGT---] ACGGTGTT  CTA GGAC T  GGCTA [AAATTAA------------] TTACC GGTCG GCGATG CTACTGC TT TGGG TAC TTT CAGG AC CCGT CTTGAAAC ACGG ACCAAG GAGT CTAACATGTGCGC AA- GTCATTGGG [ATTTTTTTAAAATT-----] AAA CCTAAAGGC GTA AT GAAA GT AAA AGTC GTC -CTTGC GTCGACC GA GGGAGGATGAG TTG TAT [CAAG--------------] ATA C A G CTCCGCACT CCC G GGGC GTCTCATTCTT ATTAC AAGAAGAGG CGCACC TAG
Heterogamus_sp_1             CCTGAGA AA CCCAaa agATCGAAtG GGGAGA ttCAT CG TCAGCT C AT T T T GTA TAT GT A CA  A GT TACGATGCG GGT TACT [ACTTGT------] AGT-ATT- GCC  TGCA-CGTT C TTA  TAT -ATTTAGT TG CA AG A T  G T T GTC GGCG TGCAC-T TCTCCC CTAGTAGGA CGTCGc gAC CCGttG   G G---TG TCGGtC TAc GGc CCAAG [TGATAGC---] CT TTA -ATG [TAATTtAAAAAA-------] CAT TGA AG ATC CT-TGG TGTT-- TTC T GA-CCG G cTATT t GGCGG [tACTCGtAC---] GGtAT T TAGCC GCAT [ATTTAT--------------------] ATGC GTCC A TGCCCG tC G  CA AGc GA G G cC T- [---------] ACT-G A [TAGt-] A-CGG AC  CTA-  Gt [--G] CCGt  CG  ttGGt  A  TTGGCC A  GCT [GttGGtTGt---] ACGGtGtt  CTA GGAC T  GGCTA [AAATtAA------------] TtACC GGtCG GcGATG CTACTGn TT TGGG tAC TTt CAGG AC CCGt CTTGAAAC ACGG ACCAAG GAGt CTAACATGtGCGC AA- GtCATtGGG [ATttTttAATAATT-----] AAA CCTAAAGGc GtA At GAAA Gt AAA AGtc Gtc -CTTGC GtcGACC GA GGGAGGAtGAG ttG tAt [tAAG--------------] AtA C A G CtcCGcACT cCC G GGGc GtctcATtcTT AttAC AAGAAGAGG cGCACC tAg
Heterogamus_sp_2             CCTGaGa aa CCCaAa aGaTCGaATG GGGaGa TTCaT cG TCaGCT C aT T T t GTA TAT GT C Ca  A GT TaCgATgCG GGT TaCT [aCTTGT------] AGT-ATT- GCC  TGCa-CGTT C TTA  TAT -ATTTAGT TG CA Ag A T  G T T GTC GGCG TGCaC-T TCTCCC CTAGTAGGA CGTCGC GAC CCGTTG   G G---TG TCGGTc TaC GGC CCAAG [TGATAgC---] CT TTA -ATG [TAATTTAAAAAC-------] CAT TGA AG ATC CT-TGG TGTT-- TTC T Ga-CCG G CTACT T GgCGG [TACTCGTCC---] GGTAT T TAGCC GCAT [ATTTAT--------------------] ATGC GTCC A TGCCCG TC G  CA AGC GA G G CC T- [---------] ACT-G A [TAGT-] a-CGG aC  CTA-  GT [--G] CCGT  CG  TTGGT  A  TTGGCC A  GCT [GTTGGTTGT---] CCGGTGTT  CTA GGAC T  GGCTA [aAATTaa------------] ttaCC GGTCG gcgATG CTACTGc tt TGGG TAC TTT CAGG AC CCGT CTTGAAAC aCGG ACCAAG GAGT CTAACATGTGCGC AA- GTCATTGGG [ATTTTTTTAAAATT-----] Aaa CCTAAAgGC GTA AT GAAA GT AAA AGTC GTC -CTTGC GTCGACC GA GggagGAtgAG TTG TAT [CAAAA-------------] ATA C A G CTCCGCACT CCC G GGGC GTGtCGTT--- ----- --------- ------ ---                                                                                                                                                                                                                                                                                                                                                                                                                                                                                                                                                                                                                                                                                                                                                                                                                                                                                                                                                                                                                                                                                                                                                                                                                                                                                                                                                                                                                                                                                                                                                                                                                                                                                                                                                                                                                                                                                                                                                        
Heterogamus_sp_3             CCTGAGA AA CCCaaa AGATCGAATG GGGAGA TTCAT CG TCAGCT C AT T T T GTA TAT GT A CA  A GT TACGATGCC GGT TACT [ACTTGT------] AGT-ATT- GCC  TGCACCGTT C TTA  TAT -ATTTAGT TG CA AG A T  G T T GTC GGCG TGCACCT TCTCCC CTAGTAGGA CgTcgc GAC CCGTTG   g G---TG TCGGTC TAC GGC CCAAG [TGATAGC---] CT TTA -ATG [TAATTTAAAAAA-------] CAT TGA AG ATC CT-TGG TGTT-- TTC T GA-CCG G CTACT T GGCGG [TACTCGTAC---] GGTAT T TAGCC GCAT [ATTTAT--------------------] ATGC GTTC A TGCCCG TC G  CA AGC GA G G CC AA [TT-------] ACT-G A [TAGT-] A-CGG AC  CTA-  GT [--G] CCGt  CG  TTGGT  A  TTGGCC A  GCT [GTTGGTTGT---] ACGGtGTT  CTA gGAC T  GGCTA [AaATTAA------------] TTACC GGtCG GcgATg CTACTGC TT TGGG TAC TTT CAGG AC CCGT CTTGAAAC ACGG ACCAAG GAGT CTAACATGTGCGC AA- GTCATTGGG [ATTTTTTTAAAATT-----] AAA CCTAAAGGC GTA AT GAAA GT AAA AGTC GTC -CTTGC GTCGACC GA GGGAGGATGAG TTG TAT [CAAG--------------] ATA C A G CTCCGCACT CCC G GGGC GTCTCATTCt- ----- --------- ------ ---
Heterogamus_fasciatipennis   CCTGAGA AA CCCAAA agATCGAATG GGGAGA TTCAT CG TCAGCT C AT T T T GTA TAT GT A CA  A GT TATGATGCG GGT TACT [ACTTGT------] AGT-ATT- GCC  TGCA-CATT C TTA  TAT -ATTTAGT TG CA AG A T  G T T GTC GGCG TGCAC-T TCTCCC CTAGTAGGA CGTCGC GAC CCGTTG   G G---TG TCGGTC TAC GGC CCAAG [TGATAGC---] CT TTA -ATG [TAATTTAAAAAA-------] CAT TGA AG ATC CT-TGG TGTT-- TTC T GA-CCG G CTACT T GGCGG [TACTCGTAC---] GGTAT T TAGCC GCAT [AAATAT--------------------] ATGC GTCC A TGCCCG TC G  CA AGC GA G G CC T- [---------] ACT-G A [TAGT-] A-CGG AC  CTA-  GT [--G] CCGT  CG  TTGGT  A  TTGGCC A  GCT [GTTGGTTGT---] ACGGTGTT  CTA GGAC T  GGCTA [AAATTAA------------] TTACC GGTCG GCGATG CTACTGC TT TGGG TAC TTT CAGG AC CCGt CTTGAAAC Acgg aCCAAG GAGT CTAACATGTGCGC AA- GTCATTGGG [ATTTTTTtAAAATT-----] AAA CCTAAAGGc gta at gaaa -- --- ---- --- ------ ------- -- ----------- --- --- [------------------] --- - - - --------- --- - ---- ----------- ----- --------- ------ ---
Bulborogas_sp_1              CCTGAGA AA CCCAAA AGATCGAATG GGGAGA TTCAT CG TCAGCT C AT T T T GTA TAT GT A TT  A GA TATGATGTG GGT TACT [ACTTGTT-----] AGT-ATT- GCC  TATA-CATT C TTA  TAT -ATTTAAT TG CT GA A T  G T T GTC GGCG TGCAC-T TCTCCC CTAGTAGAA CGTCGC GAC TCGTTT   A G---TG TCGGTC TAC GGC TCAAG [TGATTGT---] CT TTA -ATG [TAATTTAAAAAT-------] CAT TAA AA ATC CT-TGA TGTT-- TTC T GA-CCG A CTACT T GGCGA [TATTCAAAC---] GGTAT T TAGCC GCAA [ATTAAT--------------------] ATGC GTTC A TGCCCG TC G  CA AGC GA G G CC TT [TTTTA----] ATTAA G [TAGT-] A-CGG AC  CTA-  GT [-TG] CCGT  CG  CTTAT  A  TTGGCC A  GCT [GTTGGTTGT---] ACGGTATT  CTA GAAC T  GGCTA [AATTATTAAA---------] TTACC GGTCG GCGATG CTACTGC TT TGGG TAC TTT CAGG AC CCGT CTTGAAAC ACGG ACCAAG GAGT CTAACATGTACGC AA- GTCATTGGG [ATTTTTTTAAAAATT----] AAA CCTAAAGGC ATA AT GAAA GT AAA GGTT ATT -CTTGC AATAACT AA AGGAGGATAGG ATT TAT [TAAG--------------] ATA A A T CTTCGCACT CCT G GGGC GTCTCATTCTT ATTTT AAGAAGAGG CGCACC TAA
Bulborogas_sp_2              cctgaga AA CCCAAA AGATCGAATG GGGAGA TTCAT CG TCAGCT C AT T T T GTA TAT GT A TT  A GA TATGATGTG GGT TACT [ACTTGTT-----] AGT-ATT- GCC  TATA-CATT C TTA  TAT -ATTTAAT TG CT GA A T  G T T GTC GGCG TGCAC-T TCTCCC CTAGTAGAA CGTCGC GAC TCGTTT   A G---TG TCGGTC TAC GGC TCAAG [TGATTGT---] CT TTA -ATG [TAATTTAAAAAT-------] CAT TAA AA ATC CT-TGA TGTT-- TTC T GA-CCG A CTACT T GGCGA [TATTCAAAC---] GGTAT T TAGCC GCAA [ATTAAT--------------------] ATGC GTTC A TGCCCG TC G  CA AGC GA G G CC AA [TTTTTTTA-] ATTAA G [TAGT-] A-CGG AC  CTA-  GT [-TG] CCGT  CG  CTTAT  A  TTGGCC A  GCT [GTTGGTTGT---] ACGGTGTT  CTA GAAC T  GGCTA [AATTATTAAA---------] TTACC GGTCG GCGATG CTACTGC TT TGGG TAC TTT CAGG AC CCGT CTTGAAAC ACGG ACCAAG GAGT CTAACATGTACGC AA- GTCATTGGG [ATTTTTTTAAAAATT----] AAA CCTAAAGGC ATA AT GAAA GT AAA GGTT ATT -CTTGC AATAACT AA AGGAGGATAGG ATT TAT [TAAG--------------] ATA A A T CTTCGCACT CCT G GGGC GTCTCATTCTT ATTTT AAGAAGAGG CGCACC TAA
Pseudoyelicones_limonensis   CCTGAGA AA CCCAAA AGATCGAATG GGGAGA TTCAT CG TCAGCT C AT T T T GTA TAT AT A TA  A GT AATGAtGTG GGT TACT [ACTT--------] -GT-ATT- GCC  TATA-CATT C TTG  TAT -ATTTTAT TG CT AA A T  G T T GTC GGCG tGCaC-T TCTCCC CTAgTAGAA CGTCgC GAC TCGtTG   A g---tG TCgGTC TAC GGC CCAAG [TGATAGT---] CT TTA -ATG [ATAAATTTAAAAAAGT---] CAT TAA AA ATC CT-TGG tGtT-- TTC T GATCCG A CTACT T GGCGA [TACTCAAAC---] GGTAT T TAGCC GcAA [ATTTTATTTAAT--------------] TTGC GtTC A TACCCG tC G  CA AGc GA G G CC TC [AATT-----] ACT-A G [TAGT-] A-CGG AC  CAA-  GT [--G] CCGt  Cg  CTGGT  A  TTGGCC A  gcT [GtTGGtTGt---] ACGGtGtT  CTA gAAC T  GGCTA [TAAgAA-------------] TTACC GGtCG GcGATG CTACTGc TT TGGG tAC TTT CAGG AC CCGt CTTGAAAC ACGG ACCAAG GaGT CTAACATGtACGC AA- GtCATtGGG [ATTTTTAATAAAAATT---] AAA CCTAAAGGc GtA AT GAAA GT AAA GGTC ATC -CTTGC gTTGACC GA GGGAGGATGGG TTT TGt [TATG--------------] ATA T A A TTCCGCACT CCC G GGGC gtCTCATTCTT ATTTT AAgAAgAgG CgCACC TAA
Yelicones_spectabile         CCTGAGA AA CCCAAA AGATCGAATG GGGAGA TTCAT CG TCAGCT C AT T T T CTA TAT AT A TG  A GT TATGATGCG AGT TATT [ATTTTTAT----] AGT-ATT- GCT  TGCA-CATT C TTA  TAT -ATTTAGT TG CA AG A T  G T T GTC GGCG TGCAC-T TCTCCC CTAGTAGGA CGTCGT GAC CCGTTG   G A---TG TCGGTC TAC GGC TCAAT [TGATAGC---] CT TTA -ATG [TTATTTTAATAAAAATAA-] TAT TTA AG ATC AT-TGA TGTT-- TTC T GA-CCG A CTATT C GGCGG [TACTCGTAC---] GGTAT T TAGCC GCAT [CTATTATAT-----------------] ATGC GTCC A TGCCTG TT G  CA AGC GA G G CC AA [TTTT-----] ACT-A G [TAGT-] A-CGG CC  CTA-  GT [--G] CCGT  CG  CTAGT  A  TTGGCC A  CCT [GTTGGTTAA---] ACGGTGTT  CTA GGAC T  GGCTA [AAATTTAA-----------] TTACC GGTCG GCGATG CTACTGC TT TGGG TAC TTT CAGG AC CCGT CTTGAAAC ACGG ACCAAG GAGT CTAACATGTGCGC AA- GTCATTGGG [ATTTTTTTTTAAATT----] AAA CCTAAAGGC ATA AT GAAA GT GAA GGTC ATC -CTTGC GTTGACC GA GGGAGGATGAA TTA TAT [TTAAT-------------] ATA T A A TTCCGCACT CCC G GGGC GTCTCATTCTT ATTAT AAGAAGAG- ------ ---
Yelicones_nipponensis        cctgaga AA CCCAAA AGATCGAATG GGGAGA TTCAT CG TCAGCT C AT T T T CTA TAT GT A TG  A GT TATGATGCG GGT TACT [ATTTTAT-----] AGT-ATT- GCC  TGCA-CATT C TTA  TAT -ATTTAGT TG CA AG A T  G T T GTC GGCG TGCAC-T TCTCCC CTAGTAGGA CGTCGC GAC CCGTTG   G A---TG TCGGTC TAC GGC TCAAT [TTGATAGC--] CT TTA -ATG [TTATTTTGTAATGAAAAAA] CAT TGA AG ATC AT-TGA TGTT-- TTC T GA-CCG A CTATT C GGCGG [TACTCGTAC---] GGTAT T TAGCC GCAA [ATATATATACATACTATATATTATAA] ATGC GTCC A TACCTG TT G  CA AGC GA G G CC AA [TTT------] CAT-A G [TAGT-] A-CGG CC  CTA-  GT [--G] CCGT  CG  CTGGT  A  TTGGCC A  GCT [GTTGGTTAA---] ACGGTGTT  CTA GGAC T  GGCTA [AAATTTAA-----------] TTACC GGTCG GCGATG CTACTGC TT TGGG TAC TTT CAGG AC CCGT CTTGAAAC ACGG ACCAAG GAGT CTAACATGTGCGC AA- GTCATTGGG [ATTTTTTAATAATT-----] AAA CCTAAAGGC GTA AT GAAA GT GAA GGTC ATC -TTTGC GTTGATC GA GGGAGGATGAG TTA TAT [TAAG--------------] ATA T A A TTTCGCACT CCC G GGGC GTCTCATTCRT ATTAA AAG------ ------ ---
Yelicones_fisheri            cctgaga AA CCCAAA AGATCgAATG GGGAGA tTCAT CG TCAGCT C AT T T T CTA TAT AT A TG  A GT TATGATGCG AGT TATT [ATTTTTAT----] AGt-ATT- GCT  TGCA-CATT C TTA  TAT -ATTTAGt TG Ca AG A T  G T T GTC GGGG TGCaC-T TCTCCC CTAGTAGGA CGTCgC gAC CCGTTG   G A---TG TCGGtC TAC GGC TTAAT [GATTAGC---] CT TTA -ATG [tTATTTTTAATTAAATTAA] TAT TGA AG ATC AT-TAA TGTT-- TCC T GA-CCG A CTATT C GGCGG [tACTCGtAC---] GGtAT T TAGCC GcAT [TTATTATATATT--------------] ATGC GTCC A TGCCTG tT G  CA AGC GA G G CC AA [TTTT-----] ATT-A G [TAGT-] A-CGG cC  CTA-  Gt [--G] CCGt  CG  cTAAT  A  TTGGCC A  GcT [GtTGGtTAA---] ACGGtGtT  CTA GGAC T  GGcTA [AAATTTAA-----------] TTACC GGtCG GCGATG CTACTGc TT TGGG TAC TTT CAGG AC CCGt CTTGAAAC ACGG ACCAAG GAGT CTAACATGtGCGC AA- GtCATTGGG [ATTTTTTTTTAAATT----] AAA CCTAAAGGc GtA AT GAAA Gt GAA GGtC ATC -CTTGC GTTGACC Ga GGGAGGATGAG TTA TAT [TTGATA------------] ATA T A A TTCCGCACT CCT G GGGC GGCTCATTCTT ATTAT AAGAaGAGG CGCACC TAA
Yelicones_zitanae            cctgaga AA CCCAAA AGATCGAATG GGGAGA TTCAT CG TCAGCT C AT T T T CTA TAT GT A TG  A GT TATGATGCG GGT TACT [ATTTAT------] AGT-ATT- GCC  TGCA-CATT C TTA  TAT -ATTTAGT TG CA AG A T  G T T GTC GGCG TGCAC-T TCTCCC CTAGTAGGA CGTCGC GAC CCGTTG   G A---TG TCGGTT TAC GGC CCAAT [TGATAGA---] CT TTA -ATA [TTATTTGAATAAAAAAA--] TAT TAA AG ATC AT-TGG TGTT-- TTC T AA-CCG A CTATT C GGCGG [TACTCGTAC---] GGTAT T TAGCC GCAT [TTATATTTAATAT-------------] ATGC GTCC A TGCCTG TT G  CA AGC AA G G CT AA [TTT------] CAT-A G [TAGT-] A-CGG CC  CTA-  GT [--G] CCGT  CG  CTAGG  A  TTAGCC A  GCT [GTTGGTTTA---] ACAGTGTT  CTA GGAC T  GGCTA [AAATTAAAAA---------] TTACC GGTCG GCGATG CTACTGC TT TGGG TAC TTT CAGG AC CCGT CTTGAAAC ACGG ACCAAG GAGT CTAACATGTGCGC AA- GTCATTGGG [ATTTTTTAAAAATT-----] AAA CCTAAAGGC GTA AT GAAA GT AAA GGTC ATC -CTTGC GTTGACC GA GGGAGGATAAA TTA TAT [TACG--------------] ATA T A A TTTCGCACT CCC G GGGC GTCTCATTCTT ATTAA AAGAAGAGG CGCACC TAG
Yelicones_belokobylskiji     cctgaga AA CCCAAA AGATCGAATG GGGAGA TTCAT CG TCAGCT C AT T T T CTA TAT GT A TG  A GT TATGATGCG GGT CACT [ATTTTATTAT--] AGT-ATT- GCC  TGCA-CATT C TTA  TAT -ATTTAGT TG CA AG A T  G T T GTC GGCG TGCAC-T TCTCCC CTAGTAGGA CGTCGC GAC CCGTTG   G A---TG TCGGTC TAC GGC TCAAT [TTGATAGC--] CT TTA -ATG [TTATTTTGTAATGAAAAAA] CAT TGA AG ATC AT-TGA TGTT-- TTC T GA-CCG A CTATT C GGCGG [TACTCGTAC---] GGTAT T TAGCC GCAT [ATATATATACATACTATATATTATAA] ATGC GTCC A TAACTG TT G  CA AGC GA G G CC AA [TTT------] CAT-A G [TAGT-] A-CGG CC  TTA-  GT [--G] CCGT  CG  CTGGT  A  TTGGCC A  GCT [GTTGGTTAA---] ATGGTATT  CTA GGAC T  GGCTA [AAATTTAA-----------] TTACC GGTCG GCGATG CTACTGC TT TGGG TAC TTT CAGG AC CCGT CTTGAAAC ACGG ACCAAG GAGT CTAACATGTGCCC CAA GTCATCCGC [ATYTTTTAATAATT-----] AAA CCTAAAGGC GTA AT GAAA GT GAA GGTC ATC -CTTGC GTTGATC GA GGGAGGATGAG TTA TAT [TAAD--------------] ATA T A A TTCCGCACT CCC G GGGC GTCTCATTC-- ----- --------- ------ ---
Batothecoides_yakushimensis  cctgaga AA CCCAAA ATATCGAATG GGAAGA TTCAT CG TCAGCT C AT T T T GTA TAT TT A TA  A GT TATGATGCG AGT TACT [ACTTGT------] AGT-ATT- GCT  TGCA-CATT C TTA  TAT -ATTTAGA TG CA AT A T  G T T GTC GGCG TGCAC-T TCTTTC CTAGTAGAA CATCGT GAC CCGTTG   A T---TG TCGGTC TAT AGC CCAAG [TGGTAGC---] CT TTA -ATA [TTTTATTA-----------] TAT TAA AA ACA CT-TGG TGTT-- TCT T GG-CCG G CTATT C GGCGG [TACTCGTAC---] GGTAT T AAGCC GCAA [ATAT----------------------] ATGC GTCC A TTCCTG TC G  CA AGC GA G G CC AA [TT-------] TCT-G G [TAGT-] A-CGG AC  CTA-  GT [--G] CCGT  CG  CTAGT  A  TTGGCC A  GCT [GTTGGTTGTT--] ACAGTGTT  CTG GGAC T  GGCTA [AAAATAA------------] TTACC GGTCG GCGATG CTACTGC TT TGGG TAC TTT CAGG AC CCGT CTTGAAAC ACGG ACCAAG GAGT CTAACATGTGCGC AA- GTCATTGGG [AATTTTTTAAAATT-----] AAA CCTAAAGGC GTA AT GAAA GT AAA GGTT GTC -CTTGT GTCAACC GA GGGAGGATGGA TTG TAT [TATG--------------] ATA T A G TTCCGCACT CCC G GGGC GTCTCATTCTT ATTAC AAGAAGAGG CGCACT TAG
Canalirogas_sp_1             CCTGAGA AA CCCAAA AGATCGAATT GGGAGA TTCAT CG TCAGCT C AT T T T GTA TAT AT A TA  T TT TATGATACG AGT TATT [ATTTAACGAT--] AAT-ATT- GCT  TGTA-CATT A ATA  TAT -ATTTATT TG CA GG A T  G T T GTC GGCG TGCACCT TCTTCC ATAGTAGAA CGTCGC GAC CCGTTG   G G---CA TTGGTC TAC GGC TCAAG [TGGTAGT---] CT TTA -ATA [ATAATTTATTTTTT-----] TAT TAA AG TCC CT-TGA TGTT-- TTC T GA-CCA A TTACT C GGCGG [TACACTTAAAN-] GGTAT T AAnCC GCAT [ATATTAAT------------------] TTGC GTCT A TTCCCG TC G  CA AGC GA G G CC T- [---------] ACT-G A [TATT-] A-CCG AA  CTTA  GT [TTC] GTTT  AT  CTGGT  A  TTGGCC A  GCT [GTTGGTTGTT--] ACGGTGTT  CTA AGAC T  GGCTT [AAAAAAATAATATA-----] ATACC GGTCG GCGATG CTACTGC TT TGGG TAC TTT CAGG AC CCGT CTTGAAAC ACGG ACCAAG GAGT CTAACATGTACGC AA- GTCATTGGG [ATATTTTTTTATTAAATT-] AAA CCTAAAGGC GTA AT GAAA GT AAA GATC GTC -CTTGC GTCGATT GA GGGAAGATGAG TTA TAT [ATAAGTTGAAAAATTTTT] TTA T A G CTCCGCATT CCC G GGGC GTCTCATTCTT ATTAT AAGA----- ------ ---
Canalirogas_sp_2             cctgaga AA CCCAAA AGATCGAATT GGGAGA TTCAT CG TCAGCT C AT T T T GTA TAT AT A TT  T GT TATGATACG AGT TATT [ATTTAACCGAT-] AAT-ATT- GCT  TGTA-CATT C TTA  TAT -ATTTATT AG CA AG A T  G T T GTC GGCG TGCAC-T TCTTCC ATAGTAGAA CGTCGC GAC CCGTTG   G G---CA TTGGTC TAC GAC TCAAT [AGGATAAGT-] CT TTA -ATA [TATAAATTTATATTTATT-] TAT TAA AG TCC TT-TGA TGTTT- TTC T GA-CCA A TTACT C GGCGG [TACACATTAAAT] GGTAT T AAGCC GCAA [ATTAT---------------------] TTGC GTTT A TTCCCG TC G  CA AGC GA G G CC AA [TT-------] ACT-G A [TATT-] ATTCG AA  TTTA  AT [TTC] GTTT  AT  CTGGT  A  TTGGCC A  GCT [GTTGGTTGTT--] ACGGTGTT  CTA AAAC T  GGCTT [ATATTATTAAAA-------] ATACC GGTCG GCGATG CTATTGC TT TGGG TAC TTT CAGG AC CCGT CTTGAAAC ACGG ACCAAG GAGT CTAACATGTACGC AA- GTCATTGGG [ATATTTTTTTTTAAAATT-] AAA CCTAAAGGC ATA AT GAAA GT AAA GGTC GTC -CTTGC GTCGACT GA GGGAAGATGAG TTA TAT [TATAAAAT----------] ATA T A G CTTCGCATT CCC G GGGC GTCTCATTCTT ATTTA TAAGAAGA- ------ ---
Canalirogas_sp_3             cctgaga AA CCCAAA AGATCGAATT GGGAGA TTCAT CG TCAGCT C AT T T T GTA TAT AT A TA  T TT TATGATACG AGT TATT [ATTTAACGAT--] AAT-ATT- GCT  TGTA-CATT A ATA  TAT -ATTTATT TG CA GG A T  G T T GTC GGCG TGCAC-T TCTTCC ATAGTAGAA CGTCGC GAC CCGTTG   G G---CA TTGGTC TAC GGC TCAAG [TGGTAGT---] CT TTA -ATA [ATAATTTATTTTTT-----] TAT TAA AG TCC CT-TGA TGTT-- TTC T GA-CCA A TTACT C GGCGG [TACACGTTAAAT] GGTAT T AAGCC GGAT [ATATTAAT------------------] TTGG GTTT A TTCCCG TC G  CA AGG GA G G SS AA [TT-------] ACT-G A [TATT-] A-CCG AA  MTTA  AT [TTC] GTTT  AT  CTGGT  A  TTGGGC A  GCT [GTTGGTTGTT--] ACGGTGTT  CTA AGAA T  GGGTT [WAA----------------] ----- ----- ------ ------- -- ---- --- --- ---- -- ---- -------- ----- ----- ---- ------------- --- --------- [-------------------] --- --------- --- -- ---- -- --- ---- --- ------ ------- -- ----------- --- --- [------------------] --- - - - --------- --- - ---- ----------- ----- --------- ------ ---
Canalirogas_sp_4             CCTGAGA AA CCCAAA AGATCGAATT GGGAGA TTCAT CG TCAGCT C AT T T T GTA TAT AT A TA  T GT TATGATACG AGT TATT [ATTTAACGAAAT] AAT-ATT- GCT  TGTA-CATT C ATA  TGT -ATTTAGT TG CA AG A T  G T T GTC GGCG TGCAC-T TCTTCC ATAGTAGAA CGTCGC GAC CCGTTG   G G---CA TTGGTC TAC GGC TCATA [GGGTAGT---] CT TTT TATA [ATAATTTATTTTGT-----] TAT AAA AG TCC CT-TGA TGTT-- TTC T GA-CCA A TTACC C GGCGG [TACACTAAAAAT] GGTAT T AAGCC GCAT [AATTTTTCwTT---------------] TTGC GTCT A TTCCCG TC G  CA AGC Gr G G Ct AA [TT-------] ACt-G A [TaTt-] a-CCg AA  cTtT  GT [TtC] gTTT  AT  ctGGt  A  TtGgCC A  GcT [GttGgtTGTt--] ACGGtGTT  CtG AGAC t  GGcTt [AAAAAAAtAtAtAA-----] ATACC GGtCG GCGATG CTaCTGC TT tGGG TAC TTT CAGG AC CCGT CTTGAAaC ACGGA CCAAG GAGt CTAAcatGtaCgC AA- GTCaTtGGg [ATaTTTTTTTAAAAAATT-] AAA CCTAAAGGC ATA AT GAAA GT AAA GATC GTC -CTTGC GTCGATT GA GGGAAGATGAG TTA TAT [TATTtTAAtAT-------] ATA T A G CTCCGCATT CCC G GGGC GTCTCATTCTT ATTAC AAGAAGAGG CGCACT TAG
Canalirogas_sp_5             ------- AA CCCAAA AGATCGAATT GGGAGA TTCAT CG TCAGCT C AT T T T GTA TAT At A TA  T TT TATGATACG AGT TATT [ATTTAACGAT--] AAT-ATT- GCT  TGTA-CATT A ATA  TAT -ATTTAGT TG CA AG A T  G T T GTC GGCG TGCAC-T TCTTCC ATAGTAGAA CGTCGC GAC CCGTTG   G G---CA TTGGTC TAC GGC TCAAG [TGGCTAGT--] CT TTA -ATA [TAAATTTATTTTTT-----] TAT TAA AG TCC CT-TGA TGTT-- TTC T GA-CCA A TTACT C GGCGG [TACACAAAAAT-] GGTAT T AAGCC GCAT [ATTTT---------------------] TTGC GTCT A TTCCCG TC G  CA AGC GA G G CC AA [TT-------] ACT-G A [TATT-] A-CCG AA  CTTA  GT [TTC] GTTT  AT  CTGGT  A  TTGGCC A  GCT [GTTGGTTGTT--] ACGGTGTT  CTA AGAC T  GGCTT [AAAAAAATTATATATA---] ATACC GGTCG GCGATG CTACTGC TT TGGG TAC TTT CAGG AC CCGT CTTGAAAC ACGGA CCAAG GAGT CTAACATGTACGC AA- GTCATTGGG [ATATTTTTTTTTAAATT--] AAA CCTAAAGGC ATA AT GAAA GT AAA GATC GNC -CTTGC GTCGATT AA GGGAAGATGAG TTA TAT [AAAGTAAAATTT------] TTA T A G CTTCGCATT CCC G GGGC GTCTCATTCTT ATTTA TAAGAAGAG CGCACT TAG
Colastomion_concolor_1       CCTGAGA AA CCCAAA AGATCGAATG GGGAGA nnnAT CG TTAGCT C AT T T T GTA TAT AT A TA  A GT TATGATGTG AGT TACT [ACTTGT------] AGT-ATT- GCT  TATA-CATT C TTA  TAT -ATTTAGT TG CA AG A T  G T T GTC GGCG TGCAC-T TCTCCC CTAGTAGAA CGTnnn GAC CCGTTG   A G---TG TTGGTG TAG GAC TCAAT [TGGTTAGT--] CT TTA -ATA [TTTTATTA-----------] TAT TAA AG TCC AT-TGA TGTT-- TTC T GA-CCT G CTACT C GGCGG [TACACTTAA---] GGTAT T AAGCC GCAA [ATTAAT--------------------] TTGC GTCC A TTCCCG TC G  CA AGC GA G G CC T- [---------] ACT-A A [TAGT-] A-TGG AC  TTA-  GT [--G] CCGT  CG  TTAGT  A  TTGGCC A  GCT [GTTGGTTGTT--] ACGGTGTT  CTA GGAC T  GGCTT [TAAATTTTAAA--------] ATACC GGTCA nnGATG CTACTGn nn nGGG TAC TTT CAGG An nCGT CTTGAAAC nCGGA CCAAG GAGT CTAACATGTGCGC AA- GTCTTTGGC [ATATTTTTTAAATT-----] AAA CCTAAAnnn GTn AT GAAA GT AAA GGTC GTC -CTTGC GTCGACT GA nnnnnnnGACG TTA TAT [TAAnnn------------] ATA T A A TTCCGCACT CCC G G--- ----------- ----- --------- ------ ---
Colastomion_concolor_2       cctgaga AA CCCAAA -GATCGAATG GGGAGA TTCAT CG TTAGCT C AT T T T GTA TAT AT A TA  A GT TATGATGTG AGT TACT [ACTTGT------] AGT-ATT- GCT  TATA-CATT C TTA  TAT -ATTTAGT TG CA AG A T  G T T GTC GGCG TGCAC-T TCTCCC CTAGTAGAA CGTCGC GAC CCGTTG   A GG--TG TTGGTC TAC GAC TCAAT [TGGTTAGT--] CT TTA -ATA [TTTTATTA-----------] TAT TAA AG TCC AT-TGA TGTT-- TTC T GA-CCT G CTACT C GGCGG [TACACTTAA---] GGTAT T AAGCC GCAA [ATTAAT--------------------] TTGC GTCC A TTCCCG TC G  CA AGC GA G G CC AA [TT-------] ACT-A A [TAGT-] A-TGG AC  TTA-  GT [--G] CCGT  CG  TTAGT  A  TTGGCC A  GCT [GTTGGTTGTT--] ACGGTGTT  CTA GGAC T  GGCTT [TAAATTTTAAA--------] ATACC GGTCA GCGATG CTACTGC TT TGGG TAC TTT CAGG AC CCGT CTTGAAAC ACGGA CCAAG GAGT CTAACATGTGCGC AA- GTCATTGGG [ATATTTTTTAAATT-----] AAA CCTAAAGGC GTA AT GAAA GT AAA GGTC GTC -CTTGC GTCGACT GA GGGAGGATGAG TTA TAT [TAATT-------------] ATA T A A TTCCGCACT CCC G GGGC GTCTCATTCTT ATTAT AAGAAGAGG CGCACT TAG
Conspinaria_sp1              CCTGAGA AA CCCAAA AGATCGAATG GGGAGA TTCAT CG TCAGCT C AT T T T GTA TAT GT A TG  A GT AATGATGCG AGT TACT [ACTTGT------] AGT-ATC- GCT  TGTA-CATT C TCA  TAT -ATTTTGT TG CA TT A T  G T T GTC GGCG TGCAC-T TCTCCT CTAATAGAA CATCGC GAC CCGTCG   A G---TG TCGGCC TAC GGC CCAAA [TGGTAGC---] CT TTA -ATA [TATTTATTA----------] TAT TAA AG ACC TT-TGG TGTA-- TTC T GG-CCG G CTACT C GGCGG [TACTCGTAT---] GATAT A AAGCC GCAA [GTAT----------------------] ATGC GTTC A TTACTG TC G  CA AGC GA G G CT T- [---------] TCT-G G [TAAT-] A-CGG AC  CTA-  GT [-TG] CCGT  CG  CTAGT  A  TTGGCC A  GCT [GTTGGTTGTT--] ACAGTATT  TTA GAAC T  GGCTT [AAAATTA------------] TTATC GGTCA GCGATG CTAATGC TT TGGG TAC TTT CAGG AC CCGT CTTGAAAC ACGGA CCAAG GAGT CTAACATGTACGC GA- GTCATTGGG [ATTTTTTTTTAAATT----] AAA CCTAAAGGC AGA AT GAAA GT AAA GGTT GTC -CTTGC GTCAACC GA GGGAGGATGAA ATG TAT [TATG--------------] ATA T A T TTCCGCACT CCC G GGGC GTCTCATTCTT ATTAC AAGAAGAGG CGCACT TAG
Conspinaria_sp2              CCTGAGA AA CCCaaa AGATCGAATG GGGAGA tTCAT CG TCAGCT C AT T T T GTA TAT GT A TG  A GT AATGATGCG AGT TACT [ACTTGT------] AGT-ATC- GCT  TGTA-CATT C TCA  TAT -ATTTTGT TG CA TT A T  G T T GTC GGCG TGCAC-T TCTCCT CTAATAGAA CATcgc GAC CCGTCg   a g---TG TCGGCC TAC GGC CCAAA [TGGTAGC---] CT TTA -ATA [TATTTATTA----------] TAT TAA AG ACC TT-TGG tGta-- TTC T GG-CCG G CTACT C GGCGG [TACTCGTAT---] GATAT A AAGCC GCAA [GTAT----------------------] ATGC GTTC A TTACTG TC G  CA AGC GA G G CT AA [TT-------] TCT-G G [TAAT-] A-CGG AC  CTA-  gt [-TG] CCGt  CG  CTAGT  A  TTGGcC A  gcT [GttGGttGtT--] ACAGTATT  TTA GAAC T  GGCTT [AAAATTA------------] TTATC GGTCA GCGATG CTAATGC TT TGGG TAC TTT CAGG AC CCGT CTTGAAAC ACGGA CCAAG GAGT CTAACATGTACGC GA- GTCATTGGG [ATTTTTTTTTAAATT----] AAA CCTAAAGGC AGA AT GAAA GT AAA GGTT GTC -CTTGC GTCAACC GA GGGAGGATGAA ATG TAT [TATG--------------] ATA T A T T-------- --- - ---- ----------- ----- --------- ------ ---
Conspinaria_sp_3             cctgaga AA CCCAAA AGATCGAATG GGGAGA TTCAT CG TCAGCT C AT T T T GTA TAT GT A TG  A GT TATGATGCG AGT TACT [ACTTGT------] AGT-ATC- GCT  TGTA-CATT C TCA  TAT -ATTTTGT TG CA TT A T  G T T GTC GGCG TGCAC-T TCTCCT CTAATAGAA CATCGC GAC CCGTCG   A G---TG TCGGCC TAC GGC CCAAA [TGGTAGC---] CT TTA -ATA [TATTTATTA----------] TAT TAA AG ACC TT-TGG TGTA-- TTC T GG-CCG G CTACT C GGCGG [TACTCGTAT---] GATAT A AAGCC GCAA [GTAT----------------------] ATGC GTTC A TTACTG TC G  CA AGC GA G G CT AA [TT-------] TCT-G G [TAAT-] A-CGG AC  CTA-  GT [-TG] CCGT  CG  CTAGT  A  TTGGCC A  GCT [GTTGGTTGTT--] ACAGTATT  TTA GAAC T  GGCTT [AAAATTA------------] TTATC GGTCA GCGATG CTACTGC TT TGGG TAC TTT CAGG AC CCGT CTTGAAAC ACGGA CCAAG GAGT CTAACATGTACGC GA- GTCATTGGG [ATTTTTTTTTAAATT----] AAA CCTAAAGGC AGA AT GAAA GT AAA GGTT GTC -CTTGC GTCAACC GA GGGAGGATGAA ATG TAT [TATG--------------] ATA T A T TTCCGCACT CCC G GGGC GTCTCATTCTT ATTAC AAGAAGAGG CGCACT TAG
Conspinaria_sp_4             cctgaga AA CccaaA aGATCGAATG GGGAGN TTCAT CG TCAGCT C AT T T T GTA TAT GT A TG  A GT TATGATGCG AGT TACT [ACTTGT------] AGT-ATC- GCT  TGTA-CATT C TCA  TAT -ATTTTGT TG CA TT A T  G T T GTC GGCG TGCAC-T TCTCCT CTAATAGAA CaTcgC GAT CCGTCG   A G---TG TCGGCC TAC GGC CCAAA [TGGTAGC---] CT TTA -ATA [TATTTATTA----------] TAT TAA AG ACC TT-TGG TGTA-- TTC T GG-CCG G CTACT C GGCGG [TACTCGTAT---] GATAT A AAGCC GCAA [GTAT----------------------] ATGC GTTC A TTACTG TC G  CA AGC GA G G CT AA [TT-------] TCT-G G [TAAT-] A-CGG AC  CTA-  GT [-TG] CCGT  CG  CTAGT  A  TTGGCC A  GCT [GTTGGTTGTT--] ACAGTATT  TTA GGAC T  GGCTT [AAAATTA------------] TTATC GGTCA GCGATG CTACTGC TT TGGG TAC TTT CAGG AC CCGT CTTGAAAC ACGGA CCAAG GAGT CTAACATGTACGC GA- GTCATTGGG [ATTTTTTTAAAAATT----] AAA CCTAAAGGC ANA AT GAAA GT AAA GGTT GtC -CTTGC GTcAACC GA GGGAGGATGAA ATG tAT [TATG--------------] ATA T A T TTCCGCACT CCC G GGGC GtcTcATTcTT nTT-- --------- ------ ---
Conspinaria_sp_5             ------- -- ------ ---------G AGGAGA TTCAT CG TCAGCT C AT T T T GTA TAT Ct a TG  A gT tATGATGCG AGT TACT [ACTTGT------] AGT-ATC- GCT  TGTA-CATT C TCA  TAT -ATTTTGT TG CA TT A T  G T T GTC GGCG TGCAC-T TCTCCT CTAGTAGAA CATCGC GAC CCGTCG   A G---TG TCGGCC TAC GGC CCAAA [TGGTAGC---] CT TTA -ATA [TATTTATTA----------] TAT TAA AG ACC TT-TGG TGTT-- ATC T GG-CCG G CTACT C GGCGG [TACTCGTAT---] GATAT A AAGCC GCAA [GTAT----------------------] TTGC GTCC A TTGCTG TC G  CA AGC GA G G CT AA [TT-------] TCT-G G [TAAT-] A-CGG AC  CTA-  GT [-TG] CCGT  CG  CTAGT  A  TTGGCC A  GCT [GTTGGTTGTT--] ACAGTATT  TTA GGAC T  GGCTT [AAAATCA------------] TTATC GGTCA GCGATG CTACTGC TT TGGG TAC TTT CAGG AC CCGT CTTGAAAC ACGGA CCAAG GAGT CTAACATGTACGC GA- GTCATTGGG [ATTTTTTTTAAAATT----] AAA CCTAAAGGC AGA AT GAAA GT AAA GGTT GTC -CTTGC GTCAACC GA GGGAGGATGAA ATG TAT [TATG--------------] ATA T A T TTCCGCACT CCC G GGGC GTCTCATTCTT ATTAC AAGAAGAGG CGCACT TAG
Cornutorogas                 CCTGAGA AA CCCAAA AGATCGAATG AGGAGA TTCAT CG TCAGCT C AT T T T GTA TAT AT A TG  A GT TATGATGCG AGT TACT [ACTTGT------] AGT-ATT- GCT  TGTA-CATT C TTA  TAT -ATTTAGT TG CA TT A T  G T T GTC GGCG TGCAC-T TCTTCT CTAGTAGAA CGTCGC GAC CCGTTG   G G---TG CTGGTT TAC GGC TTAGA [TGGTAGC---] CT TTA -ATA [TATTATTA-----------] TAT TAA AG ACC AT-TTA TGTT-- TTC T AA-CCG G CTATC T GGCGG [TATTCGTAC---] GATAT T AAGCC GCAA [TTTTAT--------------------] TTGC GTCC A TTCCCG TC G  CA AGC GA G G CC T- [---------] ACT-G A [TAGT-] A-TGG AC  CTA-  GT [--G] CCGT  CG  TTAGT  A  TTGACC A  GCT [GTTGGTAGTT--] ACGGTGTT  CTA GGAC T  GGCTA [AGAATTA------------] TTATC GGTCG GCGATG CTACTGC TT TGGG TAC TTT CAGG AC CCGT CTTGAAAC ACGGA CCAAG GAGT CTAACATGTGCGC AA- GTCATTGGG [ATTTTTTTAAAATT-----] AAA CCTAAAGGC ATA AT GAAA GT AAA GGTC GTC -TTTAC GTCGACC GA GGGAGGATAAG CTG TAT [TATG--------------] ATT C A G C-------- --- - ---- ----------- ----- --------- ------ ---
Cystomastax_sp_1             CCTgaga aa CCCAAa aGatcgAATG GGGAGA TTCAT CG TCAGCT C AT T T T GTA TAT AT A TA  a gT taTGATGTG AGT TACT [ACTTGT------] AGT-ATT- GCT  TATA-CATT C TTA  TAT -ATTTTAT TG CA AG A T  G T T GTC GGCG TGCAC-T TCTTCC CTAGTAGAA CGTCGC GAC CCGTTG   G G---TG TCGGTC TAC GGC CTAAG [TGGTAGT---] CT TTA -ATA [TTTTTATATAA--------] TAT TAA AG TCc CT-TAG TGTC-- TCC T GA-CCG G CTACT C GGCGG [TACACATAAAC-] GGTAT T AAGCC GCAA [ATTTTTAAT-----------------] ATGC GTCC A TTTCCG TC G  CA AGC GA G G CC T- [---------] ATT-G A [TAAT-] A-CGG AC  TTA-  GT [--G] CCGT  TT  TTGGT  A  TTGGCC A  GCT [GTTGGTTGTT--] ACGGTATT  CTA GGAC T  GGCTT [ATAAAAATGAAAAAT----] TTACC GGTCA GCGATG CTACTGC TT TGGG TAC TTT CAGG AC CCGT CTTGAAAC ACGGA CCAAG GAGT CTAACATGTGCGC GA- GTCATTGGG [ATATTTTAAATAAAATT--] AAA CCTAAAGGC GTA AT GAAA GT AAA GGTC GTC -TTTAC GTCGACC GA GGGAGGATGAG TTA TGT [TATG--------------] ATA T A G CTCCGCACT CCC G GGGC GTCTCATT--- ----- --------- ------ ---
Cystomastax_sp_2             CCTGAGA AA CCCAAA AGATCGAATG GGGAGA TTCAT CG TCAGCT C AT T T T GTA TAT AT A TA  A GT TATGATGTG AGT TACT [ACTTGT------] AGT-ATT- GCG  TTGA-CATT C TTA  TAT -ATTTTAT TG CA AG A T  G T T GTC GGCG TGCAC-T TCTTCC CTAGTAGAA CGTCGC GAC CCGTTG   G G----G TCGGTC TAC GGC CTAAG [TGGTAGT---] CT TTA -ATA [TTTTTATATAA--------] TAT TAA AG TCC CT-TAG TGTC-- TCC T GA-CCG G CTACT C GGCGG [TACACATAAAC-] GGTAT T AAGCC GCAA [ATTTTAAT------------------] GTGC GTCC A TTTCCG TC G  CA AGC GA G G CC T- [---------] ATT-G A [TAAT-] A-CGG AC  TTA-  GT [--A] CCGT  TT  TTGGT  A  TTGGCC A  GCT [GTTGGTTGTT--] ACGGTATT  CTA GGAC T  GGCTT [ATAAAAATGAAAAAT----] TTACC GGTCA GCGATG CTACTGC TT TGGG TAC TTT CAGG AC CCGT CTTGAAAC ACGGG ACCAA GGAT CTAACATGTGCGC GA- GTCATTGGG [ATATTTTAAATAAAATT--] AAA CCTAAAGGC GTA AT GAAA GT AAA GGTC GTC -TTTAA GTCGATC GA GGGAGGATGAG TTA TGT [TATG--------------] ATA T A G CTCCgCACT CCC C GGGG GTCTCATTCTT ATTAT AAgAAGaGG CgCacT TAg
Gyroneuron_testaceator       CCTGAGA AA CCCAAA AGATCGAATG GGGAGA TTCAT CG TCAGCT C AT T T T GTA TAT AT A TA  T GT TATGATGCG GGT TACT [ACTTGT------] AGT-ATT- GCT  TGTA-CATT C TTA  TAT -ATTTAGT TG CA AG A T  G A T GTC GGCG TGCAC-T TCTCCC CTAGTAGAA CATCGC GAC CCGTTG   G G---TG TTGGTC TAC GGC TCAAG [TGATAGT---] CT TTA -ATA [TATTATTA-----------] TAT TAA AG TCC CT-TGG TGTT-- ACC T GA-CCG G CTACT C GGCGG [TACTCGTAC---] GGTAT T AAGCC GCAA [TTAT----------------------] ATGC GTCT A TTCCCG TC G  CA AGC GA G G CC AA [TT-------] TCT-G A [TAGT-] A-CGG AC  CTA-  GT [--G] CCGT  CG  TTGGT  A  TTGACC A  GCT [GTTGGTTGTT--] ACGGTGTT  CTA GGAC T  GGCTT [ATAATAA------------] TTACC GGTCG GCGATG CTACTGC TT TGGG TAC TTT CAGG AC CCGT CTTGAAAC ACGGA CCAAG GAGT CTAACATGTGCGC AA- GTCATTGGG [ATTTTTTAAAAATT-----] AAA CCTAAAGGC GTA AT GAAA GT AAA GGTC GTC -CTTGC GTCGACC GA GGGAGGATGAG TTG TGT [TATG--------------] ATA C A A T-------- --- - ---- ----------- ----- --------- ------ ---
Gyroneuron_sp_2              cctgaga AA CCCAAA AGATCGAATG GGGAGA TTCAT CG TCAGCT C AT T T T GTA TAT AT A TA  A GT TATGATGCG GGT TACT [ACTTGT------] AGT-ATT- GCT  TGTA-CATA C TTA  TAT -ATTTAGT TG CA AG A T  G A T GTC GGCG TGCAC-T TCTCCC CTAGTAGAA CATCGC GAC CCGTTG   G G---TG TTGGTC TAC GGC TCAAG [TGGTAGT---] CT TTA -ATA [TTTTATTA-----------] TAT TAA AG CCC CT-TGG TGTT-- ACC T GA-CCG G CTACT C GGCGG [TACTCGTAC---] GGTAT T AAGCC GCAA [TTAT----------------------] ATGC GTCC A TTCCCG TC G  CA AGC GA G G CC AA [TT-------] TCT-G A [TAGT-] A-CGG AC  CTA-  GT [--G] CCGT  CG  TTGGT  A  TTGACC A  GCT [GTTGGTTGTT--] ACGGTGCT  CTA NGAC T  GGCTT [ATAATAA------------] TTACC GGTCG GCGATG CTACTGC TT TGGG TAC TTT CAGG AC CCGT CTTGAAAC ACGGA CCAAG GAGT CTAACATGTGCGC AA- GTCATTGGG [ATTTTTTAAAAATT-----] AAA CCTAAAGGC GCA AT GAAA GT AAA GGTC GTC -CTTGC GTCGACC GA GGGAGGATGAG TTG TGT [TATG--------------] ATA C A T CTCCGCACT CCC G GGGC GTCTCATTCTT ATTAC AAGAAGAGG CGCACT TAG
Gyroneuronella_sp            cctgaga AA CCCAAA AGATCGAATG GGGAGA TTCAT CG TCAGCT C AT T T T GTA TAT AT A TA  T GT TATGATGCG GGT TACT [ACTTGT------] AGT-ATT- GCT  TGTA-CATT C TTA  TAT -ATTTAGT TG CA AG A -  G A T GTC GGCG TGCAC-T TCTCCC CTAGTAGAA CATCGC GAC CCGTTG   G G---TG TTGGTC TAC GGC TCAAG [TGGTAGT---] CT TTA -ATA [TTTTATTA-----------] TAT TAA AG CCC CT-TGG TGTT-- ACC T GA-CCG G CTACT C GGCGG [TACTCGTAC---] GGTAT T AAGCC GCAA [TTAT----------------------] ATGC GTCT A TTCCCG TC G  CA AGC GA G G CC AA [TT-------] TCT-G A [TAGT-] A-CGG AC  CTA-  GT [--G] CCGT  CG  TTGGT  A  TTGACC A  GCT [GTTGGTTGTT--] ACGGTGCT  CTA GGAC T  GGCTT [ATAATAA------------] TTACC GGTCG GCGATG CTACTGC TT TGGG TAC TTT CAGG AC CCGT CTTGAAAC ACGGA CCAAG GAGT CTAACATGTGCGC AA- GTCATTGGG [ATTTTTTAAAAATT-----] AAA CCTAAAGGC GCA AT GAAA GT AAA GGTC GTC -CTTGC GTCGACC GA GGGAGGATGAG TTG TGT [TATG--------------] ATA C A T CTCCGCACT CCC G GGGC GTCTCATTCTT ATTAC AAGAAGAGG CGCACT TAG
Hemigyroneuron_sp            cctgaga AA CCCAAA AGATCGAATG GGGAGA TTCAT CG TCAGCT C AT T T T GTA TAT GT A TA  A GT TACGATGCG GGT TACT [ACTTTGT-----] AGT-ATT- GCC  TGCA-CGTT C TTG  TAT -ATTTAGT TG CA AG A T  G T T GTC GGCG TGCAC-T TCTTCC CTAGTAGGA CGTCGC GAC CCGTTG   G G---TG TCGGTC TAC GGC CCAAG [TGATAGC---] CT TTA -ATG [TAATTTAAAAAT-------] CAT TAA AG ATC CT-TGG TGTT-- TTC T GA-CCG G CTACT C GGCGG [TACTCGTAC---] GGTAT T TAGCC GCTA [ATTTAT--------------------] TAGC GTCC A TGTCCG TC A  CA AGC GA G G CT AA [TTTTTTTTT] ACT-G A [TAGT-] G-CGG AC  CTA-  GT [--G] CCGT  CG  TTGGT  A  TTGGCC A  GCT [GTTGGTTGT---] ACGTGATT  CTG GGAC T  GGCTA [AAATTAA------------] TTACC GGTCG GCGATG CTACTGC TT TGGG TAC TTT CAGG AC CCGT CTTGAAAC ACGGA CCAAG GAGT CTAACATGTGCGC AA- GTCATTGGG [ATTTTTTTAAAATT-----] AAA CCTAAAGGC GCA AT GAAA GT AAA GGTT GAC -CTTGC GTCAACC GA GGGAGGATAAG TTA TAT [TAAG--------------] ATA T A G CTTCGCACT CCC G GGGC GTTTCATTCTT ATTAT AAGAAGAGG CG---- ---
Macrostomion_sp_1            CCTGAGA AA CCCAAA AGATCGAATG GGGAGA TTCAT CG TCAGCT C AT T T T GTA TAT AT A TA  T GT TATGATATA GGT TACT [ACTTTATTGT--] AGT-ATT- GCT  TGTA-CATT C TTA  TAT -ATTTAGT TG CA AG A T  G T T GTC GGCG TGCAC-T TCTTCC CTAGTAGGA CGTCGC GAC CCGTTG   G G---TG TTGGTC TAC GGC CCAAA [TGATTAGT--] CT TTA -ATA [TATTTATTA----------] TAT TAA AG TTC AT-TGG TGTT-- TCC T GA-CCA T CTACT C GGCGG [TACACATAC---] GGTAT T AAGCC GCAA [TTAT----------------------] ATGC GTTC A TTCCCG TC G  CA AGC GA G G CA T- [---------] TCT-A A [TAGT-] A-CGG AC  CTA-  GT [--G] CCGT  CG  TTGGT  A  TTTGCC A  GCT [GTTGGTTGTT--] ACGGTGTT  CTA GAAC T  GGCTA [ATAATAA------------] TTACC GGTCG GCGATG CTACTGC TT TGGG TAC TTT CAGG AC CCGT CTTGAAAC ACGGA CCAAG GAGT CTAACATGTGCGC GA- GTCATTGGG [ATTTTTTTTTTTAAAATT-] AAA CCTAAAGGC ATA AT GAAA GT AAA GGTC GTC -CTTGT GTCGACT AA GGGAAGATGAG TTA TGT [TATG--------------] ATA T A G CTCCGCATT CCC G GGGC GTCTCATTCTT ATTAT AAGAAGAGG CGCACT TAG
Macrostomion_sp_2            ------- -- ------ ---TCGAATG GGGAGA TTCAT CG TCAGCT C AT T T T GTA TAt at a Ta  T Gt tATGATATA GGT TACT [ACTTTATTGT--] AGT-ATT- GCT  TGTA-CATT C TTA  TAT -ATTTAGT TG CA AG A T  G T T GTC GGCG TGCAC-T TCTTCC CTAGTAGGA CGTCGC GAC CCGTTG   G G---TG TTGGTC TAC GGC CCAAA [TGATTAGT--] CT TTA -ATA [TATTTATTA----------] TAT TAA AG TTC AT-TGG TGTT-- TCC T GA-CCA T CTACT C GGCGG [TACACATAC---] GGTAT T AAGCC GCAA [TTAT----------------------] ATGC GTTC A TTCCCG TC G  CA AGC GA G G CA AA [TT-------] TCT-A A [TAGT-] A-CGG AC  CTA-  GT [--G] CCGT  CG  TTGGT  A  TTTGCC A  GCT [GTTGGTTGTT--] ACGGTGTT  CTA GAAC T  GGCTA [ATAATAATAA---------] TTACC GGTCG GCGATG CTACTGC TT TGGG TAC TTT CAGG AC CCGT CTTGAAAC ACGGA CCAAG GAGT CTAACATGTGCGC AA- GTCATTGGG [ATTTTTTTTTTAAAATT--] AAA CCTAAAGGC ATA AT GAAA GT AAA GGTC GTC -CTTGT GTCGACT AA GGGAAGATGAG TTA TGT [TATG--------------] ATA T A G CTCCGCATT CCC G GGGC GTCTCATTCTT ATTAt AAgAAGAGG CGCACT TAG
Megarhogas_sp_1              cctgaga AA CCCAAA -GATCGAATG AAAAGA TTCAT CG TCAGCT T AT T T T GTA TAT AT A TA  A GT TATGATGTG AGT TACT [ATTTTTATTAAT] AGT-ATT- GCT  TATA-CATT C TTA  TAT -ATTTAGT TG CA AA A T  T T T GTC GGCG TGCAC-T TCTTTT CTAGTAGAA CATCGC GAC CCGTTA   T G---TG TCGGTC TAC GGC CCAAT [TGGTAGT---] CT TTA -ATA [TTTATAAAATAA-------] TAT TAA AG TCC AT-TGG TGTT-- TTC T GA-CCG T CTACA T GGCGG [TACACGTAC---] GGTAT T AAGCC GCAA [ATTTAAT-------------------] TTGC GTTC A TTCCCG TC G  CA AGC AA G A TT AA [TT-------] TCT-A A [TAGT-] A-TGG AC  TAT-  GT [--G] CCGT  CG  TTAGT  A  TTAATC A  GCT [GTTGGTTGTTA-] ACGGTGTT  nTA GAAC T  GGCTT [AAAAAAAAATAAATAATAA] TTACC GGTCG GCGATG CTACTGC TT TGGG TAC TTT CAGG AC CCGT CTTGAAAC ACGGA CCAAG GAGT CTAACATGTACGC AA- GTCATTGGG [ATTTTTTTTTTATTAAATT] AAA CCTAAAGGC ATA AT GAAA GT AAA GATC GTC -CTTGC GTCGATT TA GGGAAGATGAA TTA TAT [TATG--------------] ATA T A A TTCCGCATT CCC G GGGC GTCTCATTCTT ATTAT AAGAAGAGG CGCACT TAG
Megarhogas_maculipennis      CCTGAGA AA CCCAAA AGATCGAATG AAAAGA TTCAT CG TCAGCT T AT T T T GTA TAT AT A TA  A GT TATGATGTG AGT TACT [ATTTTTATTAAT] AGT-ATT- GCT  TATA-CATT C TTA  TAT -ATTTAGT TG CA AA A T  T T T GTC GGCG TGCAC-T TCTTTT CTAGTAGAA CATCGC GAC CCGTTA   T G---TG TCGGTC TAC GGC CCAAT [TGGTAGT---] CT TTA -ATA [TTTATAAAATAA-------] TAT TAA AG TCC AT-TGG TGTT-- TTC T GA-CCG T GTACA T GGCGG [GACAGGTAC---] GGTAT T AAGGC GCAG [ATGTAAT-------------------] TTGC GTTC A TTCCCG TC G  CA AGC AA G A TT T- [---------] -CT-A A [TAGT-] A-TGG AC  TAT-  GT [--G] CCGT  CG  TTAGT  A  TTAATC A  GCT [GTTGGTTGTTA-] ACGGTGTT  CTA GAAC T  GGCTT [AAAAAAAAATAAATAATAA] TTACC GGTCG GCGATG CTACTGC TT TGGG TAC TTT CAGG AC CCGT CTTGAAAC ACGGA CCAAG GAGT CTAACATGTACGC GA- GTCATTGGG [ATTTTTTTTTTATTAAATT] AAA CCTAAAGGC ATA AT GAAA GT AAA GATC GTC -CTTGC GTCGATT TA GGGAAGATGAA TTA TAT [TAAG--------------] ATA T A A TTCCGCATT CCC G GGGC GTCTCATTCTT ATTAC AA------- ------ ---
Myocron_sp_1                 CCTGAGA AA CCCAAA AGATCGAATG GGGAGA TTCAT CG TCAGCT C AT T T T GTA TAT AT A TA  A GT TATGATGCG AGT TACT [ACTTGT------] AGT-ATT- GCT  TGCA-CATT C TTA  TAT -ATTTAGT TG CA AG A T  G T T GTC GGCG TGCAC-T TCTCTC CTAGTAGGA CGTCGC GAC CCGTTG   G G---TG TCGGTC TAC GGC CCAAA [TGGTAGT---] CT TTA -ATA [TTTTTAAATTA--------] TAT TAA AG TCC AT-TGG TGTT-- TTC T GA-CCG G CTACT C GGCGG [TACACGTAC---] GGTAT T AAGCC GCAA [AATAATATAAT---------------] ATGC GTCC A TTCCCG TC G  CA AGC GA G G CC T- [---------] ACT-G A [TAGT-] A-CGG AC  CTA-  GT [--G] CCGT  CG  TTGGT  A  TTGGCC A  GCT [GTTGGTTGTT--] ACGGTGTT  CTA GGAC T  GGCTT [TAATATAA-----------] ATACC GGTCA GCGATG CTACTGC TT TGGG TAC TTT CAGG AC CCGT CTTGAAAC ACGGA CCAAG GAGT CTAACATGTGCGC AA- GTCATTGGG [ATATTTTTTTTAAATT---] AAA CCTAAAGGC GTA AT GAAA GT AAA GGTC GTC -CTTGC GTCGACT GA GGGAGGATGAG TTA TGT [TATG--------------] ATA T A G CTCCGCACT CCC G GGGC GTCTCATTCTT ATTAT AAGAAGAGG CGCACT TAG
Myocron_sp_2                 CCTGAGA AA CCCAAA AGATCGAATG GGGAGA TTCAT CG TCAGCT C AT T T T GTA TAT AT A TA  A GT TATGATGCG AGT TACT [ACTTGT------] AGT-ATT- GCT  TGCA-CATT C TTA  TAT -ATTTAGT TG CA AG A T  G T T GTC GGCG TGCAC-T TCTCTC CTAGTAGGA CGTCGC GAC CCGTTG   G G---TG TCGGTC TAC GGC CCAAA [TGGTAGT---] CT TTA -ATA [TTTTTAAATTA--------] TAT TAA AG TCC AT-TGG TGTT-- TTC T GA-CCG G CTACT C GGCGG [TACACGTAC---] GGTAT T AAGCC GCAA [AATAATATAAT---------------] ATGC GTCC A TTCCCG TC G  CA AGC GA G G CC T- [---------] ACT-G A [TAGT-] A-CGG AC  CTA-  GT [--G] CCGT  CG  TTGGT  A  TTGGCC A  GCT [GTTGGTTGTT--] ACGGTGTT  CTA GGAC T  GGCTT [TAAAATAA-----------] ATACC GGTCA GCGATG CTACTGC TT TGGG TAC TTT CAGG AC CCGT CTTGAAAC ACGGA CCAAG GAGT CTAACATGTGCGC AA- GTCATTGGG [ATATTTTTTTTAAATT---] AAA CCTAAAGGC GTA AT GAAA GT AAA GGTC GTC -CTTGC GTCGACT GA GGGAGGATGAG TTA TGT [TATG--------------] ATA T A G CTCCGCACT CCC G GGGC GTCTCATTCTT ATTAT AAGAAGAGG CGCACT TAG
Myocron_sp_3                 ------- -A CCCAAA AGATCGAATG GGGAGA TTCAT CG TCAGCT C AT T T T GTA TAT AT A TA  A GT TATGATGCG GGT TACT [ACTTGT------] AGT-ATT- GCT  TGCA-CATT C TTA  TAT -ATTTAGT TG CA AG A T  G T T GTC GGCG TGCAC-T TCTCTC CTAGTAGGA CGTCGC GAC CCGTTG   G G---TG TCGGTC TAC GAC CCAAA [TGGTAGT---] CT TTA -ATA [TTTTAAAATAA--------] TAT TAA AA TCC AT-TGG TGTT-- TTC T GA-CCG G CTACT C GGCGG [TACACGTAC---] GGTAT T AAGCC GCAA [TAATA---------------------] ATGC GTCC A TTCCCG TC G  CA AGC GA G G TC AA [TTTT-----] ACT-G A [TAGT-] A-CGG AC  CTA-  GT [--G] CCGT  CG  TTGGT  A  TTGGCC A  GCT [GTTGGTTGT---] ACGGTGTA  CTA GGAC T  GGCTT [AAATATTATAAAA------] ATACC GGTCA GCGATG CTACTGC TT TGGG TAC TTT CAGG AC CCGT CTTGAAAC ACGGA CCAAG GAGT CTAACATGTGCGC GA- GTCATTGGG [ATTATTTTTTTAAATT---] AAA CCTAAAGGC GTA AT GAAA GT AAA GGTC GTC -CTTGC GTCGACT GA GGGAGGATGAG TTA TGT [TATG--------------] ATA T A G CTCCGCACT CCC G GGGC GTCTCATTCTT ATTAT AAGAAGAGG CGCACT TAG 
Pholichora_sp                CCtGAGa AA cCCAAA AGATCGAATG GGGAGA TTCAT CG TCAGCT C AT T T G GTA TAT AT R T-  T GT TATGATGCG GGT TAcT [ACTTGT------] AGT-ATT- GCC  TGCA-CATT C TTG  TAT -ATTTArT TG CA AG A T  G T T GTC GGCG TGCAC-T TCTCCC CTAGTAGGA CGTCgC GAC CCGnng   g N---tG tCGGTT TaC GgC CCAAG [TGAtAGC---] CT TTA -aTG [tAATTTAAAAAT-------] CAT TGA Ag ATC CT-TGG tGtT-- TTC T AA-cCg G CTACT t ggcGG [tATtcGCAC---] GGTAT T TAGCC GCTA [ATTTAT--------------------] TAGC GTTC A TATCCG TC A  CA AGC GA G G CC AA [TTTTTACT-] ACT-A A [TAGT-] A-CGG AC  CTA-  GT [--G] CCGT  CG  TTGGT  A  TTGGCC A  GCT [GTTGGTTGT---] ACGGTATT  CTA GAAC T  GGCTA [AAAAATTAATAA-------] TTACC GGTCG GCGATG CTACTGC TT TGGG TAC TTT CAGG AC CCGT CTTGAAAC ACGGA ----- ---- ------------- --- --------- [-------------------] --- --------- --- -- ---- -- --- ---- --- ------ ------- -- ----------- --- --- [------------------] --- - - - --------- --- - ---- ----------- ----- --------- ------ ---
Rectivena_sp1                CCTGAGA AA CCCAAA AGATCGAATG GGGAGA TTCAT CG TCAGCT C AT T T T GTA TAT AT A TA  A GT TATGATGCG GGT TACT [ACTTGT------] AGT-ATT- GCT  TGCA-CATT C TTA  TAT -ATTTAGT TG CA AG A T  G T T GTC GGCG TGCAC-T TCTCCC CTAGTAGGA CGTCnC GAC CCGTTA   A G---TG TCGGTC TAC GGC CCTAG [TGGTAGT---] CT TTA -ATA [TTTCATTA-----------] TAT TAA AG TCA CT-TGG TGTT-- TCC T GA-CCG G nTACT T GTCGG [TACACGTAC---] GGTAT T AAGCC nCAA [TTAT----------------------] TTGC GTCT A TTCCCG TC G  CA AGC GA G G CC T- [---------] TCT-G A [TAGT-] A-CGG AC  CCA-  GT [--G] CCGT  CG  TTGGT  A  TTGGCC A  nCT [GTTGGTTGTT--] ACGGTGTT  CTA GGAC T  GGCTG [AAAAAAAAAAA--------] TTACC GGTCT GCGATG CTACTGC TT TGGG TAC TTT CAGG AC CCGT CTTGAAAC ACGGA CCAAG GAGT CTAACATGTGCGC GA- GTCATTGGG [ATATTTTTTCAAAATT---] AAA CCTAAAGGC GCA AT GAAA GT AAA GGTC GTC -CTTGC GTCGACC GA GGGAGGATGAG TTG TGT [TATG--------------] ATA C A G CTCCGCACT CCC G GGGC GTCTCATT--- ----- --------- ------ ---
Rectivena_sp2                CCTGAGA AA CCCAAA AGATCGAATG GGGAGA ttCAT CG TCAGCT C AT T T T GTA TAT AT A TA  A GT TATGATGCG GGT TACT [ACTTGT------] AGT-ATT- GCT  TGCA-CATT C TTA  TAT -ATTTAGT TG CA nG A T  G T T GTC GGCG TGCAC-T TCTCCC CTAGTAGGA CgTcgc gAC CCGTTG   a g---TG TCGGTC TAC GGC CCAAG [TGGTAGT---] CT TTA -ATA [TTTTATTA-----------] TAT TAA AG CCC CT-TGG TGTT-- TCC T GA-CCG G CTACT C GGCGG [TACACGTAC---] GGTAT T AAGCC GCAT [TTAT----------------------] TTGC GTCC A TTCCCG TC G  CA AGC GA G G CC T- [---------] ACT-G A [TAGT-] A-CGG AC  CTA-  GT [--G] CCGt  cG  tTGGT  A  TTGGCC A  gCT [GtTGGTTGtt--] ACGGtGtT  cTA GGAC T  GGcTG [AAAAATtAA----------] TtACC GGtcG GcGATG CTaCTGC Tt tggG TAC TTT CAGG AC CCGT CTTGAAAC ACGGA CCAAG GAGT CTAACATGTGCGC GA- GTCATTGGG [ATTTTTTTAAAATT-----] AAA CCTAAAGGC GCA AT GAAA GT AAA GGTC GTC -CTTGC GTCGACT GA GGGAGGATGAG TTG TGT [TATG--------------] ATA C A G CTCCGCACT CCC G GGGC GTCTCATTC-- ----- --------- ------ ---
Rogas_sp                     CCTGAGA AA CCCAAA AGATCGAATG GGGAGA TTCAT CG TCAGCT C AT T T T GTA TAT AT A TG  A GT TATGATGCG GGT TACT [ACTTGT------] AGT-ATT- GCT  TGCA-CATT C TTA  TAT -ATTTAAT TG CA AG A T  G T T GTC GGCG TGCAC-T TCTCCC CTAGTAGAA CGTCGC GAC CCGTTG   G G---TG TCGGTT TAC GGC CCAAG [TGGTAGT---] CT TTA -ATA [TTTTATTA-----------] TAT TAA AG TCC CT-TGG TGTT-- TTC T AA-CCG G CTACT C GGCGG [TACACGTAC---] GGTAT T AAGCC GCAA [TTAT----------------------] ATGC GTCC A TTCCCG TC G  CA AGC GA G G CC T- [---------] TCT-G A [TAGT-] A-CGG AC  CTA-  GT [--G] CCGT  CG  TTGGT  A  TTGGCC A  GCT [GTTGGTTGTT--] ACGGTGTT  CTA GGAC T  GGCTT [ATAATAA------------] TTACC GGTCG GCGATG CTACTGC TT TGGG TAC TTT CAGG AC CCGT CTTGAAAC ACGGA CCAAG GAGT CTAACATGTGCGC GA- GTCATTGGG [ATTATTTTTAAATT-----] AAA CCTAAAGGC GTA AT GAAA GT AAA GGTC GTC -CTTGC GTCGACT GA GGGAGGATGAG TTG TGT [TANG--------------] ATA C A G CTCCGCACT CCC G GGGC GTCTCATT--- ----- --------- ------ ---
Triraphis_sp_1               CCTGAGA AA CCCAAA AGATCGAATG GGGAGA TTCAT CG TCAGCT C AT T T T GTA TAT GT A TG  A GT TATGATGCG GGT TACT [ACTTGT------] AGT-ATT- GCT  TGCA-CATT C TTA  TAC -ATTTAGT TG CA AG A T  G T T GTC GGCG TGCAC-T TCTCCC CTAGTAGAA CGTCGC GAC CCGTTG   A G---TG TTGGTC TAC GGC CCGAG [TTGGTAGT--] CT TTA -ATA [TTTTATCA-----------] TAT TAA AG TCC CT-TGG TGTT-- TTC T GA-CCA G CTACT C GGCGG [TACTCATAC---] GGTAT T AAGCC GCAA [TTTTTAAAT-----------------] GTGC GTCC A TTTTCG TC G  CA AGC GA G G CC T- [---------] TCT-G A [TAGT-] A-CGG AC  CTA-  GT [--G] CCGT  CG  TTGGT  A  TTGGCC A  GCT [GTTGGTTGT---] ACGATATT  CTA GGAC T  GGCTT [AAAAATTTTAA--------] TTACC GGTCG GCGATG CTACTGC TT TGGG TAC TTT CAGG AC CCGT CTTGAAAC ACGGA CCAAG GAGT CTAACATGTGCGC GA- GTCATTGGG [ATATTTTTTAAATT-----] AAA CCTAAAGGC GTA AT GAAA GT AAA GGTC TTC -CTTGC GTTGACC GA GGGAGGATGAG TTG TGT [TGTT--------------] ATA C A G CTTCGCACT CCC G GGGC GTctCATT--- ----- --------- ------ ---
Triraphis_sp_2               ------- -- ------ ---------- ------ ----- -- ------ - -- - - - --- --- -- - --  - -- --------- --- ---- [------------] -------- ---  --------- - ---  --- -------- -- -- -- - -  - - - --- ---- ----C-T TCTCCC CTAGTAnAA CGTCGC GAC CCGTTG   G G---nG TCGGTC TAC GGC CCGAG [TGATAGT---] CT TTA -ATA [TTTTATTA-----------] TAT TGA AG TCT CT-CGG TGTT-- TTC T GA-CCG G CTACT C GGCGG [TACACGTAC---] GGTAT T AAGCC GCAA [TTAT----------------------] TTGC GTCC A TTCCCG TC G  CA AGC GA G G CC T- [---------] TCT-G A [TAGT-] A-CGG AC  CTA-  GT [--G] CCGT  CG  TTGGT  A  TTGGCC A  GCT [GTTGGCTGTT--] ACGGTGTT  CTG GGAC T  GGCTT [AAATTAA------------] TTACC GGTCG GCGATG CTACTGC TT TGGG TAC TTT CAGG AC CCGT CTTGAAAC ACGGA CCAAG GAGT CTAACATGTGCGC GA- GTCATTGGG [ATTTTTTTTAAATT-----] AAA CCTAAAGGC GCA AT GAAA GT AAA GGTC GTC -CTTGC GTCGACC GA GGGAGGATGAG TTG TGT [TATG--------------] ATA C A G CTTCGCACT CCC C GGGG CGTCTCATTCT TATTA CAAGAAG-- ------ ---
Triraphis_sp_3               CCTGaGa aa CCCaaa aGaTCGaatG GGGaGA TTCAT CG TCAGCT C AT T T T GtA TAt GT A TG  a gT TatgaTATG AGt tact [ActtGt------] AGt-ATT- GCT  TGCA-CATT C TTA  TAC -ATTTAGT TG CA AG A T  G T T GTC GGCG TGcAC-T TCtCCC CTAGTAGAA CGtCGC GAC cCGTTG   A G---tG TTGGTC TAC GGC CCGAG [ttGgtAGt--] CT TtA -ATA [TTttATTA-----------] TAT tAA AG TCC CT-TGG TGTT-- TTC T GA-CCG G CtACT C GGCGG [tATTCATAc---] GGTAT t GAGcc GcaA [tttttAA-------------------] AtGC GTCC A TTTTCG tC G  CA aGc GA G G cC A- [TtT------] ACt-G A [tAGt-] A-CGG AC  CtG-  Gt [--G] CCGt  CG  ttGGt  A  ttGGcC A  gCT [GTTGGTTGTT--] ACGATaTT  CTA GGAC T  GGCTT [AAAAAATTTCAA-------] ATACC GGTCT GCGATG CTACTGC TT TGGG TAC TTT CAGG AC CCGT CTTGAAAC ACGGA CCAAG GAGT CTAACATGTGCGC GA- GTCATTGGG [ATATTTTTTAAaTT-----] aaa CCtAAAGGC Gta at GAAA gT AAA GGTC TTC -CTTGC GTTGACC GA GGGAGGATGAG T-- --- [------------------] --- - - - --------- --- - ---- ----------- ----- --------- ------ ---
Triraphis_sp_4               cctgaga AA CCcaaa aGATCGAATG GGGAGA tTCAT CG TCAGCT C AT T T T GTA TAT GT A TA  A GT TATGATaTG AGT TACT [ACTTGT------] AGT-ATT- GCT  TGCA-CATT C TTA  TAC -ATTTAGT TG CA AG A T  G T T GTC GGCG TGCAC-T TCTCCC CTAGTAGAA CGTcgc GAC CCGTTG   a G---TG TTGGTC TAC GGC CCGAG [TTGGTAGT--] CT TTA -ATA [TTTTATTA-----------] TAT TAA AG TCC CT-TGG TGTT-- TTC T GA-CCG G CTACT C GGCGG [TATTCATAC---] GGTAT T GAGCC GCAA [TTTTTAA-------------------] ATGC GTCC A TTTTCG TC G  CA AGC GA G G CC A- [TTT------] ACT-G A [CAGT-] A-CGG AC  CTG-  GT [--G] CCGT  CG  TCGGT  A  TTGGCC A  GCT [GTTGGTTGTT--] ACGATATT  CTG GGAC T  GGCTT [AAAAAATTTCAA-------] ATACC GGTCT GCGATG CTACTGC TT TGGG TAC TTT CAGG AC CCGT CTTGAAAC ACGGA CCAAG GAGT CTAACATGTGCGC GA- GTCATTGGG [ATATTTTTTAAATT-----] AAA CCTAAAGGC GTA AT GAAA GT AAA GGTC TTC -CTTGC GTTGACC GA GGGAGGATAAG TTG TGT [TATTT-------------] ATA C A G CTTCGCACT CCC G GGGC GTCTCATTCTT ATTGC AAGAAGAGG CGCACT TAG
Triraphis_sp_5               cctgaga AA CCCAAA AGATCGAATG GGGTGA TTCAT CG TCAGCT C AT T T T GTA TAT GT A TG  A CT TATGATATG AGT TACT [ACTTGT------] AGT-ATT- GCT  TGCA-CATT C TTA  TAC -ATTYAGT TG CA AG A T  G T T GTC GGCG TGCAC-T TCTCCT CTAGTAGAA CGTCGC GAC TCGTTG   A G---TG TTGGTC TAC GGC CCGAG [TTGGTAGT--] CT TTA -ATA [TTTCATTA-----------] TGT TAA AG TCC CT-TGG TGTT-- TTS T GA-CCA G CTAGT C GGCGG [TACTCATAC---] GGTAT T AAGCC GCAA [GTTTHAAAT-----------------] GTGC GTCC A TTTTTG TC G  GA TGC GA G G CC A- [TTT------] ACT-G A [TAGT-] A-CGG AC  CTA-  GT [--G] CCGT  CG  TTGGT  A  TTGGCC A  GCT [GTTGGTTGT---] ACGATATT  CTA GGAC T  GGCTT [GAAAATTTTAA--------] ATATC GGTCG GCGATG CTACTGC TT TGGG TAC TTT CAGG GC CCGT CTTGGAAC ACGGA CCAAG AAGT CTAACATGTGCGC GA- GTCATTGGG [ATATTTTTTAAATT-----] AAA CCTAAAGGC GTA AT GAAA GT AAC GGTC TTC -CTTGC GTTGACC GA GGGAGGATGAG TTG TGT [TATTT-------------] ATA C A G CTTCGCACT CCC G GAGC GTCTCATTCTT ATTGC AAGAAGAGG CGCACT TAG
Triraphis_sp_6               cctgaga AA cCCAAA AGAtCGAATG GGGAGA TTCAT CG TCAGCT C AT T T T GTA TAT GT A TG  A GT TATGATATG AGT TACT [ACTTGT------] AGT-ATT- GCT  TGCA-CATT C TTA  TAC -ATTTAGT TG CA AG A T  G T T GTC GGCG TGCAC-T TCTCCC CTAGTgAAA CGTCGC GAC CCGTTG   A G---TG TTGGTC TAC GGC CCGAG [TTGGTAGT--] CT TTA -ATA [TTTTATTA-----------] TAT TAA AG TCC CT-TGG TGTT-- TTC T GA-CCG G CTACT C GGCGG [TATTCATAC---] GGTAT T GAGCC GCAA [TTTTTAA-------------------] ATGC GTCC A TTTTCG TC G  CA AGC GA G G CC A- [TTT------] ACT-G A [TAGT-] A-CGG AC  CTG-  GT [--G] CCGT  CG  TTGGT  A  TTGGCC A  GCT [GTTGGTTGTT--] ACGATATT  CTA GGAC T  GGCTT [AAAAAATTTCAA-------] ATACC GGTCT GCGATG CTACTGC TT TGGG TAC TTT CAGG AC CCGT CTTGAAAC ACGGA CCAAG GAGT CTAACATGTGCGC GA- GTCATTGGG [ATATTTTTTAAATT-----] AAA CCTAAAGGC GTA AT GAAA GT AAA GGTC TTC -CTTGC GTTGACC GA GGGAGGATGAG TTG TGT [TATTC-------------] ATA C A G CTTCGCACT CCC G GGGC GTCTCATTCTT ATTGC AAGAAGAGG CGCACT TAG
Triraphis_sp_7               cctgaga AA CCCAAA AGATCGAATG GGGAGA TTCAT CG TCAGCT C AT T T T GTA TAT GT A TG  A AT TATGATATG AGT TACT [ACTTGT------] AGT-ATT- GCT  TGCA-CATT T TTA  TAC -ATTTAGT TG CA AG A T  G T T GTC GGCG TGCAC-T TCTCTC CTAGTAGAA CGTCGC GAC CCGTTG   A G---TG TTGGTC TAC GGC CCGAG [TTGGTAGT--] CT TTA -ATA [TTTTATTA-----------] TAT TAA AG TCC CT-TGG TGTT-- TTC T GA-CCG G CTACT C GGCGG [TACTCATAC---] GGTAT T AAGCC GCAA [TTTTTAAAT-----------------] GTGC GTCC A TTTTCG TC G  CA AGC GA G G CT AA [TT-------] TCT-G A [TAGT-] A-CGG AC  CTA-  GT [--G] CCGT  CG  TTGGT  A  TTGGCC A  GCT [GTTGGTTGT---] ACGATATT  CTA GGAC T  GGCTT [GAAAATTTTAA--------] TTACC GGTCG GCGATG CTACTGC TT TGGG TAC TTT CAGG AC CCGT CTTGAAAC ACGGA CCAAG GAGT CTAACATGTACGC GA- GTCATTGGG [AAATTTTTTAAATT-----] AAA CCTAAAGGC ATA AT GAAA GT AAA GGTC TTC -CTTGC GTTGACC GA GGGAGGATGAG TTG TGT [TATTY-------------] ATA C A G CTTCGCACT CCC G GGGC GTCTCATTCTT ATTGC AAGAAGAGG CGCACT TAG 
Triraphis_sp_8               ------- -A CCCAnn nGATCGAATG GGGAGA TTCAT CG TCAGCT C AT T T T GTA TAT gt a ta  a gt taTGATATG AGT TACT [ACTTGT------] AGT-ATT- GCT  TGCA-CATA C TTA  TAC -ATTTAGT TG CA AT A T  G T T GTC GGCG TGCAC-T TCTTCC CTAGTAGAA CGTCGC GAC CCGTTG   A G---TG TTGGTC TAC GAC CCGAG [TTGGTAGT--] CT TTG -ATA [TTTTATTA-----------] TAT CAA AG ACC CT-TGG TGTT-- ATC T GA-CCG G CTACT C GGCGG [TACTCATAC---] GGTAT T GAGCC GCAA [TTTTCA--------------------] ATGC GTCC A TTTTCG TC G  CA AGC GA G G CC AA [TT-------] TCT-G A [TAGT-] A-CGG AC  CTA-  GT [--G] CCGT  CG  TTGGT  A  TTGGCC A  GCT [GTTGGTTGTT--] ACGATATT  CTG GGAC T  GGCTC [AAAAAA-------------] TTACC GGTCT GCGATG CTACTGC TT TGGG TAC TTT CAGG AC CCGT CTTGAAAC ACGGA CCAAG GAGT CTAACATGTGCGC GA- GTCATTGGG [ATATTTTTTAAATT-----] AAA CCTAAAGGC GTA AT GAAA GT AAA GGTC TTC -CTTGC GTTGACT GA GGGAGGATGAG TTG TGT [TATTT-------------] ATA C A G CTTCGCACT CCC G GGGC GTCTCATTCTT ATTAC AAGAAGAGG CGCACT TAG
Triraphis_sp_9               ------- -- ------ ---------- ---AGA TTCAT CG TCAGCT C AT T T T GTA TAT GT A TG  A GT TATGATATG AGT TACT [ACTTGT------] AGT-ATT- GCT  TGCA-CATT C TTA  TAC -ATTTAGT TG CA AG A T  G T T GTC GGCG TGCAC-T TCTTCC CTAGTAGAA CGTCGC GAC CCGTTG   A G---TG TTGGTC TAC GGC CCGAG [TTGGTAGT--] CT TTA -ATA [TTTTATTA-----------] TAT TAA AG TCC CT-TGG TGTT-- TTC T GA-CCA G CTACT C GGCGG [TACTCATAC---] GGTAT T AAGCC GCAA [TTTTTTAAAT----------------] GTGC GTCC A TTTTCG TC G  CA AGC GA G G CC AA [TT-------] TCT-G A [TAGT-] A-CGG AC  CTA-  GT [--G] CCGT  CG  TTGGT  A  TTGGCC A  GCT [GTTGGTTGT---] ACGATATT  CTA GGAC T  GGCTT [AAAAATTTTAA--------] TTACC GGTCG GCGATG CTACTGC TT TGGG TAC TTT CAGG AC CCGT CTTGAAAC ACGGA CCAAG GAGT CTAACATGTGCGC GA- GTCATTGGG [ATATTTTTTAAATT-----] AAA CCTAAAGGC GTA AT GAAA GT AAA GGTC TTC -CTTGC GTTGACC GA GGGAGGATGAG TTG TGT [TAATT-------------] ATA C A G CTTCGCACT CCC G GGGC GTCTCATTCTT ATTGT AAGAAGAGG CGCACT TAG
Triraphis_sp_10              ------- -- ------ -------AtG GGGAGA TTCAT CG TCAGCT C AT T T T GTA TAT GT A TG  a gT TatgATATG AGT tAct [ActtGT------] AGT-ATT- GCT  TGCA-CATT C TTA  TAC -ATTTAGT TG CA AG A T  G T T GTC GGCG TGcAC-T tCtCCC CTAGTAGAA CGTCGC GAC CCGTTG   A G---TG TTGGTC TAC GGC CCGAG [TTGGTAGT--] CT TTA -ATA [TTTTATCA-----------] TAT TAA AG TCC CT-TGg TgTT-- TTC T GA-CCa g CtACT C GGCGG [tACTCATaC---] GGTAT T AAGcc GcAA [TTTTTAAAT-----------------] GTGC GTCC A TTTTCG TC G  ca aGc GA G G CC AA [TT-------] TCT-G A [TAGt-] A-CGG AC  CTA-  Gt [--G] CCGt  CG  ttGGt  A  TtGGcC A  GcT [GtTGGtTGt---] ACGAtAtT  CTA GGAC T  GGCTt [GAAAAtTTtAA--------] tTACC GGtCG GCGAtG CtACTGC tt tGGG tAC tTt CaGG AC CCGt CttGAAAC ACGGA CCAAG GAGt CtAAcAtGtGCGC GA- GtCAttGGG [AtAttttttAAATT-----] aaA cctaaaGgc Gta At GaAA Gt aAA GGtC ttC -CttGc gttGacC GA GGGAgGAtGAG ttG tGt [tGttt-------------] ata c a G cttcgcact c-- - ---- ----------- ----- --------- ------ ---
Triraphis_sp_11              ------A AA CCCAAA AGATCGAATG GGGAGA TTCAT CG TCAGCT C AT T T T GTA TAT GT A TA  A GT TATGATATG AGT TACT [ACTTGT------] AGT-ATT- GCT  TGCA-CATT C TTA  TAC -ATTTAGT TG CA AG A T  G T T GTC GGCG TGCAC-T TCTCCC CTAGTAGAA CGTCGC GAC CCGTTG   A G---TG TTGGTC TAC GGC CCGAG [TTGGTAGT--] CT TTA -ATA [TTTTATTA-----------] TAT TAA AG TCC CT-TGG TGTT-- TTC T GA-CCG G CTACT C GGCGG [TATTCATAC---] GGTAT T GAGCC GCAA [TTTTTAA-------------------] ATGC GTCC G TTTTCG TC G  CA AGC GA G G CC AA [TT-------] TCT-G A [TAGT-] A-CGG AC  CTG-  GT [--G] CCGT  CG  TTGGT  A  TTGGCC A  GCT [GTTGGTTGTT--] ACGATATT  CTA GGAC C  GGCTT [AAAAAATTTCAA-------] ATACC GGTCT GCGATG CTACTGC TT TGGG TAC TTT CAGG AC CCGT CTTGAAAC ACGGA CCAAG GAGT CTAACATGTGCGC GA- GTCATTGGG [ATATTTTTTAAATT-----] AAA CCTAAAGGC GTA AT GAAA GT AAA GGTC TTC -CTTGC GTTGACC GA GGGAGGATGAG TTG TGT [TATTT-------------] ATA C A G CTTCGCACT CCC G GGGC GTCTCATTCTT ATTGC AAGAAGAGG CGCACT TAG
Rogasella_sp_1               ------A AA CCCAAA AGATCGAATG AGGAGA TTCAT CG TCAGCT C AT T T T GTA TAT AT A TA  T GT TATGATATG GGT TACT [ACTTGT------] AGT-ATT- GCT  TATA-CATA C TTA  TAT -ATTTAAT TG CA AG A T  G T T GTC GGCG TGCAC-T TCTTCT CTAGTAGGA CGTCGC GAC CCG---   - ------ ------ --- --- CCNAg [tGGtAGT---] CT TtA -ATA [TTTTATTA-----------] TAT TAA AG TCC CT-TGG TGTT-- TTC T GA-CTG G CTACT C GGCGG [TAyTCGCAC---] GGTAT C cATTC ccGT [--------------------------] NNNN NNNN N NNNNNN NC G  Ca aGC GA G G CC a- [TTT------] ACT-G A [TAGT-] A-CGG AC  CTA-  GT [--G] CCGT  CG  TTGGT  A  TTGGCC A  GCT [GTTTGGTTGTT-] ACGGTGTT  CTA GGAC T  GACTT [ATAATAA------------] TTACC GGtCG GCGATG CTACTGC TT TGGG TAC TTT CAGG AC CCGT CTTGAAAC ACGGA ----- ---- ------------- --- --------- [-------------------] --- --------- --- -- ---- -- --- ---- --- ------ ------- -- ----------- --- --- [------------------] --- - - - --------- --- - ---- ----------- ----- --------- ------ ---
Rogasella_sp_2               CcTGAGA aA CCCAAA AGATCGAATG AGGAGA TTCAT CG TCAGCT C AT T T T GTA TAT AT A TA  T GT TATGATATT GGT TACT [ACTTGT------] AGT-ATT- GCT  TATA-CATA C TTA  TAT -ATTTAAT TG CA AG A T  G T T GTC GGCG TGCAC-T TCTTCT CTAGTAGGA CGTCGC GAC CCG---   - ------ ------ --- -GG CCAAG [tgGtAGT---] CT TTA -ATA [TTTTATTA-----------] TAT TAA AG TCC CT-TGG TGTT-- TTC T GA-CTG G CTACT C GGCGG [TACTCGCAC---] GGTAT A GAGGc TaaT [TT------------------------] nnnn nnnn n nnnnnn nn n  nn nnn nn n n nn n- [nnn------] NCT-G A [TAGT-] A-CGG AC  CTA-  GT [--G] CCGT  CG  TTGGT  A  TTGGCC A  GCT [GTTGGTTGTT--] ACGGTGTT  CTA GGAC T  GACTT [ATAATAA------------] TTACC GGTCG GCGATG CTACTGC TT TGGG TAC TTT CAGG AC CCGT CTTGAAAC ACGGA ----- ---- ------------- --- --------- [-------------------] --- --------- --- -- ---- -- --- ---- --- ------ ------- -- ----------- --- --- [------------------] --- - - - --------- --- - ---- ----------- ----- --------- ------ ---
Spinaria_sp                  CCTGAGA AA CCCAAA AGATCGAATA GGGAGA TTCAT CG TCAGCT C AT T T T GTA TAT GT A TG  A GT TATGATGCg aGT TACT [ACTTGT------] AGT-ATT- GCT  TGCA-CATT C TTA  TAT -ATTTAAT TG CA TT A T  G T T GTC GGCG TGCAC-T TCTCCT TTAGTAGAA CGTCGC GAC TCATTG   T T---TG TTGGTT TAC GGC CCAAG [TTATTAGT--] CT TTA -ATA [TTTTATTA-----------] TAT TAA AA ATT CT-TGG TGCT-- TTC T AA-CCG G CTATA C AGTGG [TATTCATAT---] GGTAA T AAGCC GCAA [TTAT----------------------] ATGC GTCC A TTTCCA TC G  CA AGC AA G G CC TT [---------] TTT-G G [TAGT-] A-CGG AC  CAA-  GT [--G] CCGT  CG  CTAGT  A  TTGGTC A  GCT [GTTGGCTGTT--] ATGGTATT  CTT GGAC T  GGCTG [AAAAAATAA----------] TTACC GGTTA GCGATG CTATTGC TT TGGG TAC TTT CAGG AC CCGT CTTGAAAC ACGGA CCAAG GAGT NTAACATGTACGC GA- GTCATTGGG [ATTTTTTTTTTAAATT---] AAA CCTAAAGGC GTA AT AAAA GT AAA GATC GGC -CTTGC GTTGATC GA GGGAGGATAAG TTG CAT [TAnn--------------] ATG T A G CTTCGCACT CCC G GGGC GTCTCATT--- ----- --------- ------ ---
Spinaria_armator             cctgaga aa cccaaa agatcgaata gggaga ttcat cg tcagct c at t t t gta tat gt a tg  a gt tatgatgcg agt tact [acttgt------] agt-att- gct  tgca-catt c tta  tat -atttaat tg ca tt a t  g t t gtc ggcg tgcac-t tctcct ttagtagaa cgtcgc gac tcattg   t t---tg ttggtt tac ggc ccaag [ttattagt--] ct tta -ata [ttttatta-----------] tat taa aa att ct-tgg tgct-- ttc t aa-ccg g ctata c agtgg [tattcatat---] ggtaa t aagcc gcaa [ttat----------------------] atgc gtcc a tttcca tc g  ca agc aa g g cc a- [ttt------] Att-g g [tagt-] a-cgg ac  caa-  gt [--g] ccgt  cg  ctagt  a  ttggtc a  gct [gttggctgtt--] atggtatt  ctt ggac t  ggctg [aaaaaataa----------] ttacc ggtta gcgatg ctattgc tt tggg --- --- ---- -- ---- -------- ----- ----- ---- ------------- --- --------- [-------------------] --- --------- --- -- ---- -- --- ---- --- ------ ------- -- ----------- --- --- [------------------] --- - - - --------- --- - ---- ----------- ----- --------- ------ ---
Spinaria_suliana             -----GA AA CCCAAA AGATCGAATA GGGAGA TTCAT CG TCAGCT C AT T T T GTA TAT GT A TG  A GT TATGATGCG AGT TACT [ACTTGT------] AGT-ATT- GCT  TGCA-CATT C TTA  TAT -ATTTAAT TG CA TT A T  G T T GTC GGCG TGCAC-T TCTCCT TTAGTAGAA CGTCGC GAC TCATTG   T T---TG TTGGTT TAC GGC CCAAG [TTATTAGT--] CT TTA -ATA [TTTTATTA-----------] TAT TAA AA ATT CT-TGG TGCT-- TTC T AA-CCG G CTATA C AGTGG [TATTCATAT---] GGTAA T AAGCC GCAA [TTAT----------------------] ATGC GTCC A TTTCCA TC G  CA AGC AA G G CC AA [TT-------] TTT-G G [TAGT-] A-CGG AC  CAA-  GT [--G] CCGT  CG  CTAGT  A  TTGGTC A  GCT [GTTGGCTGTT--] ATGGTATT  CTT GGAC T  GGCTG [AAAAAATAA----------] TTACC GGTTA GCGATG CTATTGC TT TGGG TAC TTT CAGG AC CCGT CTTGAAAC ACGGA CCAAG GAGT CTAACATGTACGC GA- GTCATTGGG [ATTTTTTTTTTAAATT---] AAA CCTAAAGGC GTA AT AAAA GT AAA GATC GGC -CTTGC GTTGATC GA GGGAGGATAAG TTG CAT [TATT--------------] ATG T A G CTtCgCACt CCC G GGGC GTCTCATTCTT ATTAC AAGAAgAGG CGCACT TAG
Spinaria_albiventris         CCTGAGA AA CCCAAA AGATCGAATA GGGAGA TTCAT CG TCAGCT C AT T T T GTA TAT GT A TG  A GT TATGATGCG AGT TACT [ACTTGT------] AGT-ATT- GCT  TGCA-CATT C TTA  TAT -ATTTAAT TG CA TT A T  G T T GTC GGCG TGCAC-T TCTCCT TTAGTAGAA CGTCGC GAC TCATTG   T T---TG TTGGTT TAC GGC CCAAA [TTATTAGT--] CT TTA -ATA [TTTTATTA-----------] TAT TAA AA ATT AT-TGG TGCT-- TTC T AA-CCG G CTATA C AGTGG [TATTCATAT---] GGTAA T AAGCC GCAA [TTAT----------------------] ATGC GTCC A TTTCCA TC G  CA AGC AA G G CC AA [TT-------] TTT-G G [TAGT-] A-CGG AC  CAA-  GT [--G] CCGT  CG  CTAGT  A  TTGGTC A  GCT [GTTGGCTGTT--] ATGGTATT  CTT GGAC T  GGCTG [AAAAAATAA----------] TTACC GGTTA GCGATG CTATTGC TT TGGG TAC TTT CAGG AC CCGT CTTGAAAC ACGGA CCAAG GAGT CTAACATGTACGC GA- GTCATTGGG [ATTTTTTTTTTAAATT---] AAA CCTAAAGGC GTA AT AAAA GT AAA GATC GGC -CTTGC GTTGATC GA GGGAGGATAAG TTG CAT [TATT--------------] ATG T A G CTTCNCACT CCC G GGGC GTCTCATTCTT ATTAC AAGAAGAGG CGCACT TAG
Spinaria_flavipennis         CCTGAGA AA CCCAAA AGATCGAATA GGGAGA TTCAT CG TCAGCT C AT T T T GTA TAT GT A TG  A GT TATGATGCG AGT TACT [ACTTGT------] AGT-ATT- GCT  TGCA-CATT C TTA  TAT -ATTTAAT TG CA TT A T  G T T GTC GGCG TGCAC-T TCTCCT TTAGTAGAA CGTCGC GAC TCATTG   T T---TG TTGGTT TAC GGC CCAAA [TTATTAGT--] CT TTA -ATA [TTTTATTA-----------] TAT TAA AA ATT AT-TGG TGCT-- TTC T AA-CCG G CTATA C AGTGG [TATTCATAT---] GGTAA T AAGCC GCAA [TTAT----------------------] ATGC GTCC A TTTCCA TC G  CA AGC AA G G CC AA [TT-------] TTT-G G [TAGT-] A-CGG AC  CAA-  GT [--G] CCGT  CG  CTAGT  A  TTGGTC A  GCT [GTTGGCTGTT--] ATGGTATT  CTT GGAC T  GGCTG [AAAAAATAA----------] TTACC GGTTA GCGATG CTATTGC TT TGGG TAC TTT CAGG AC CCGT CTTGAAAC ACGGA CCAAG GAGT CTAACATGTACGC GA- GTCATTGGG [ATTTTTTTTTAAATT----] AAA CCTAAAGGC GTA AT AAAA GT AAA GATC GGC -CTTGC GTTGATC GA GGGAGGATAAG TTG CAT [TATT--------------] ATG T A G CTTCNCACT CCC G GGGC GTCTCATTCTT ATTAC AAGAAGAGG CGCACT TAG
Darnilia_sp_1                ------- -- ------ ---------- ------ ----T CG TCNGCT C AT T T T GTA TAT GT A TG  A GC TATGATGCG AGT TACT [ACTTGT------] AGT-ATT- GCT  TGCA-CATT C TTA  TAC -ATTTAGT TG CA AG A T  G T T GTC GGCG TGCAC-T TCTCCC CTAGTAGrA CGTCGC GAC CCGATG   G G---TG TCGGTC TAC GGC CCGAG [TGGTTGT---] CT TTA -ATA [TTTTATTA-----------] TAT TAA AG TCC CT-TGG TGTT-- TCC T GA-CCG G CTACT C GGCGG [TATTCGTAC---] GGtAT T AAGCC GCAA [TTGT----------------------] ATGC GTCC A CTCCCG TC g  CA AGC GA G G CC AA [TT-------] TCT-G A [TAGT-] G-CGG AC  TTA-  Gt [--G] CCGT  CG  TTGGT  A  TTGGCC A  GCT [GTTGGTTGTT--] ACGGTGTT  CtA GGAC T  GGCTT [AAATTAA------------] TTACC GGtCG GCGATG CTACTGC TT TGGG TAC TTT CAGG AC CCGT CTTGAAAC ACGGA CCAAG GAGT CTAACATGTGCGC GA- GTCATTGGG [ATTTTTTTAAAATT-----] AAA CCTAAAGGC GCA AT GAAA GT AAA GGTC GTC -CTTGC GTCGACC GA GGGAGGATGAG TTG TGT [TATG--------------] ATA C A G CTCCGCACT CCC G GGGC GTCTCATTCTT ATTGC AAGAAGAGG CGCACT TAg 
Darnilia_sp_2                ------A AA CCCAAA AGATCGAATG GGGAGA TTCAT CG TCAGCT C AT T T T GTA TAT GT A TA  A GC TATGATGCG AGT TACT [ACTTGT------] AGT-ATT- GCT  TGCA-CATT C TTA  TAC -ATTTAGT TG CA AG A T  G T T GTC GGCG TGCAC-T TCTCCC CTAGTAGAA CGTCGC GAC CCGTTG   G G---TG TCGGTC TAC GGC CCGAG [TGGTTGT---] CT TTA -ATA [TTTTATTA-----------] TAT TAA AG TCC CT-TGG TGTT-- TCC T GA-CCG G CTACT C GGCGG [TATTCGTAC---] GGTAT T AAGCC GCAA [TTGT----------------------] ATGC GTCC A CTCCCG TC G  CA AGC GA G G CC AA [TT-------] TCT-G A [TAGT-] G-CGG AC  CTA-  GT [--G] CCGT  CG  TTGGT  A  TTGGCC A  GCT [GTTGGTTGTT--] ACGGTGTT  CTA GGAC T  GGCTT [AAATTAA------------] TTACC GGTCG GCGATG CTACTGC TT TGGG TAC TTT CAGG AC CCGT CTTGAAAC ACGGA CCAAG GAGT CTAACATGTGCGC GA- GTCATTGGG [ATTTTTTTAAAATT-----] AAA CCTAAAGGC GCA AT GAAA GT AAA GGTC GTC -CTTGC GTCGACC GA GGGAGGATGAG TTG TGT [TATG--------------] ATA C A G CTCCGCACT CCC G GGGC GTCTCATTCTT ATTGC AAGAAGAGG CGCACT TAG 
Clinocentrus_sp              CCTGAGA AA CCCAAA AGATCGAATG GGGAGA TTCAT CG TCAGCT C AT T T T GTA TAT GT A TG  A GT TACGATGCG GGT TACT [ACTTGT------] AGT-ATT- GCC  TGTA-CGTT C TTG  TGC -ATTTTGT TG CA AG A T  G T T GTC GGCG TGCAC-T TCTTCC CTAGTAGGA CGTCGC GAC CCGTTG   A G---AG TTGGTC TAC GGC CCAAG [TGGTAGC---] CT GTA -ATG [TTTAAAAT-----------] CGT TGC AG ACC CT-TGG TGTT-- TTC T GA-CCG A CTACT C GGCGG [TACACGTAC---] GGTAT T AAGCC GCAC [ATTTT---------------------] ATGC GTCC A TGCCCG TC G  CA AGC GA G G CC T- [---------] TCT-G G [TAGT-] A-CGG AC  CTA-  GT [--G] CCGT  CG  CTGGT  A  TTGGCC A  GCT [GTTGGTTGT---] nCGGTGTT  CTG GGAC T  GGCTT [AAATTAA------------] TTACC GGTCG GCGATG CTACTGC TT TGGG TAC TTT CAGG AC CCGT CTTGAAAC ACGGA CCAAG GAGT CTAACATGTGCGC AA- GTCATTGGG [ATTTTTATTAAATT-----] AAA CCTAAAGGC GTA AT GAAA GT AAA GATC GTC -CTTGC GTCGATC GA GGGAGGATCAG TTG TGT [TAnnn-------------] AAA C A G CTCCGCACT CCC G GGKC GT--------- ----- --------- ------ ---
Artocella_sp                 CCTGAGA AA CCCAAA AGATCGAATG GAGAGA TTCAT CG TCAGCT C AT T T T GTA TAT AT A TG  A GT TATGATGCG GGT TACT [ACTTGT------] AGT-ATT- GCT  TGCA-CATT C TTA  TAT -ATTTAGT TG CA GG A T  G T T GTC GGCG TGCAC-T TCTCTC CTAGTAGGA CGTCGC GAC CCGTTG   G T---TG TTGGTC TAC GGC CCAAG [TGGTAGT---] CT TTA -ATA [TTTAAAAA-----------] CAT TGA AG ACC CT-TGG TGTT-- TTC T GA-CCA A CTATC C GGCGG [TACACGTAC---] GGTAT T AAGCC GCAT [AataaT--------------------] TTGC GTCC A TGCCCG TC G  CA AGC GA G G CC T- [---------] ACT-G G [TAGT-] A-CGG AC  CTA-  GT [--G] CCGT  CG  CTGGT  A  TTGGCC A  GCT [GTTGGTTGTT--] ACGGTGTT  CTG GGAC T  GGCTT [AAATTAA------------] TTACC GGTCG GCGATG CTACTGC TT TGGG TAC TTT CAGG AC CCGT CTTGAAAC ACGGA CCAAG GAGT CTAACATGTGCGC AA- GTCATTGGG [ATTTTTTTAAAATT-----] AAA CCTAAAGGC GCA AT GAAA GT AAA GGTC GTC -CTTGC GTCGACC GA GGGAGGATGAG TTA TAT [TATG--------------] ATA T A T CTCCGCACT CCC G GGGC GTCTCATTCTT ATTAT AAGAAGAGG CGCACC CAG
Tebennotoma_sp               CCTGAnA AC C-TAAA AGATCGAATG GGGAGA TTCAT CG TCAGCT C AT T T T GTA TAT GT A TG  A GT TACGATGCG AGT TACT [ACTTGT------] AGT-ATT- GCT  TGCA-CGTT C TTA  TAT -ATTTTGT TG CA TT A T  G T T GTC GGCG TGCAC-T TCTCCC CTAGTAGAA CATCGC GAC CCGTTG   A G---TG TTGGTC TAC GGC TCAGA [AGGGCAGA--] CT TCA -ATA [TTTAAAAA-----------] CAT TGA AG ACC TC-TGA TGTT-- TTC T GA-TCA A CTACT C GGCGG [TACACGCAT---] GGTAT T AAGCC GCAT [ATTTATTAT-----------------] TTGC GTCT A TGCCCG TC G  CA AGC GA G G CC T- [---------] ACT-G G [TATT-] A-CGG AC  CTA-  GT [--G] CCGT  CG  CTGGT  A  TTGGCC A  GCT [GTTGGTTGTT--] ACGGTGTT  CTA AGAC T  GGCTT [AAATAAA------------] TTACC GGTCG GCGATG CTACTGC TT TGGG TAC TTT CAGG AC CCGT CTTGAAAC ACGGA CCAAG GAGT CTAACATGTACGC AA- GTCATTGGG [ATTTTTATTAAATT-----] AAA CCTAAAGGC GTA AT GAAA GT AAA GGTA GTC -CTTGC GACAACC GA GGGAGGATGAT CTG TGT [TAAG--------------] ATA C A G TTCCGCACT CCT G GGGC GTCTCATTCTT ATTAC AAGAAGAGG CGCACC TAG
Anachyra_sp                  CCTGAGA AA CCTAAA AGATCGAATG GGGAGA TTCAT CG TCAGCT C AT G A T GTA TAT GT A TG  G GT TACGATGCG GGT TACT [ACTTGT------] AGT-ATT- GCC  TGCA-CGTT C TTA  TAT -ATTTAGT TG CA TT A T  G T T GTC GGCG TGCAC-T TCTCCC YTGGTAGGA CGTCGC GAC CCGTTG   G G---TG TTGGTC TAC GGC TCAAG [AGGGCAGA--] CT TTA -ATA [TTTAACAA-----------] TAT TGA AG ACC CT-TGG TGTC-- TCC T GA-CCA A CTGCT Y GGCGG [TACACGTAT---] GGTAT T AAGCC GCAT [AAAACAT-------------------] TTGC GTCT A TGCCCG TC G  CA AGC GA G G CC A- [ATT------] ACT-G G [TATTT] A-CGG AC  CTA-  AT [--G] CCGT  CA  CTGGT  A  TTGGCC A  GCT [GTTGGTTGTT--] ACGGTGTT  CTA AGAC T  GGCTT [AAAATTCA-----------] TTACC GGTCG GCGATG CTACTGC TT TAGG TAC TTT CAGG AC CCGT CTTGAAAC ACGGA CCAAG GAGT CTAACATGTACGC AA- GTCATTGGG [ATTTTTATTAAATT-----] AAA CCTAAAGGC GTA AT GAAA GT AAA GGTC GTC -CTTGC GTCGACC GA GGGAGGATGAG CTG TAT [TATG--------------] ATA C A G CTCCGCACT CCT G GGGC GTCTCATTCTT ATTAC AAGAAGAGG CGCACC TAG
Choreborogas_sp              CCTGaGa aa CCCAAa AGaTcGAatG GGGAGA ttCAT CG tCAGCT C AT T C T GtA tAt AT A TG  a gt TGtgatGCG GGt TACT [ACTTGT------] AGT-ATT- GCC  TGCA-CAtt c ttG  TAT -ATTTATT AG CA GG A T  G T T GtC GGCG TGcaC-T tCtCCC CTAGTAGGA CGTCGC GAC CCGTTG   G G---TG TCGGTC TAC GGC CTAAG [TGATAGt---] CT TTG -ATA [TTTTTTATAA---------] TAT TGA AG AtC CT-TAg TgTT-- TCC C GA-CCG g CtACT C GGCGG [tACtCGTAC---] GGtAT t AAGcc GcAt [tCtttt--------------------] AtGC GTCC A TAtCCG tC A  Ca AGc GA G G cC TT [t--------] TCt-A G [tAGt-] A-CGG AC  CtA-  Gt [--G] CCGt  CG  CtGGt  A  ttGGtc a  Gct [GttGGttGt---] ACGGtAtt  CtA GGAC t  GGCtt [AttAttttA----------] ttACC GGtCA GCGAtG CtACtGC tt tGGg tAC ttt CAGG AC CCGt CttGAAAC ACGGA CCAAG GAGt CtAACAtGtGCGc aA- GtcAttGGG [AtttttttAAAAAtt----] AAA CCtaAAGGc GtA At GAAA Gt AaA GAtc Gtc -CttGc GTCGATC GA GGGAGGATGAG TTG tAA [tAtGt-------------] ata c a G cTCCGCACT CCC G GGGC GTCTCATTCTT ATTAC AAGAAGAGG CGCACC TAG
Polystenidea_sp              CCTGAGA AA CCCAAA AGATCGAATG GGGAGA TTCAT CG TCAGCT C AT T T T GTA TAT AT A TG  A GT TGTGATGCG GGT TACT [ACTTGT------] AGT-ATT- GCC  TGCA-CATT C TTG  TAT -ATTTATT AG CA AG A T  G T T GTC GGCG TGCAC-T TCTCCC CTAGTAGGA CGTCGC GAC CCGTTG   G G---TG TCGGTC TAC GGC CTAAG [TGATAGT---] CT TTG -ATA [TTTTTTATAA---------] TAT TGA AG ATC CT-TAG TGTT-- TTC T GA-CCG G CTACT C GGCGG [TACTCGTAC---] GGTAT T AAGCC GCAT [AATTTTT-------------------] ATGC GTCC A TGCCCG TC G  CA AGC GA G G CC TT [C--------] TTT-A G [TAGT-] A-TGG AC  CTA-  GT [--G] CCGT  CG  CTATA  A  TTGGTC A  GCT [GTTGGTTGT---] ACGGTGTT  CTA GGAC T  GGCTT [AAAATTTAAAA--------] TTACC GGTCA GCGATG CTACTGC TT TGGG TAC TTT CAGG AC CCGT CTTGAAAC ACGGA CCAAG GAGT CTAACATGTGCGC AA- GTCATTGGG [ATTTTTTAAAAATT-----] AAA CCTAAAGGC GTA AT GAAA GT AAA AGTC GTC -CTTGC GTCCACC GA GGGAGGATGAG TTG TAA [TATGT-------------] ATA C A G CTCCGCACT CCC G GGGC GTCTCATTCTT ATTAC AAGAAGAGG CGCACC TAG
Stiropius_sp                 CCTGAGA AA CCCAAA AGATCgAATG gGGaGA ttCAT CG TCAGCT C AT T T T GTA TAT AT A TA  A Gt TGTGATGCG GgT TACT [ACTTGT------] AGT-ATT- GCC  TGCA-CATT C TTG  TAT -ATTTATT AG CA AG A T  G T T GTC GGCG tGCAC-T TCTCCC CTAgTAgGA CgTCgC gAC CCGtTG   G G---TG TgCGGC TAC GGC CTAAG [tGATAGC---] CT TTG -ATA [TTTTTTATAA---------] TAT TGA AG ATC CT-TAG tGtT-- TCC T GA-CCG G CTACT C gGCgG [tACTCGtAC---] GGtAT T AAGCC gcAT [AATTTTT-------------------] ATGC GtCC A TATCCG tC A  CA AGC AA G G cC TT [---------] CTT-A G [TAGT-] A-CGG AC  CTA-  Gt [--G] CCGG  CG  cTGGT  A  TTGGTC A  GcT [GtTGGtTGt---] ACGtGATT  CTA GGAC T  GGCTT [TAAATTT------------] TTACC GGnCA AcGAtG CTtCTGG TT TGGG TAC TTT CAAG aC CCGt cTTgaAAC aCgGa CCaAG GAgt cTAACaTGGGCCC aA- gGCATTGGG [AtTTTTTTAAAAtT-----] AAA CCTAAAgGc GTA AT GAAA GT AAA GGTg GTC CCTTGC GTTGACC GA GGGAGGATGAG TTG TAA [TATGT-------------] ATA C A G CTTCGCACT CCC G GGGC GTCTCATTCTT ATTAC AAGAAGAGG CGCACC TAG
Acanthormius_sp              CCTGAGA AA CCCAAA AGAtCGAATG GGGAGA TTCAT CG TCAGCA C AT T T T GTA TAT GT A TG  A GT TACGATGCG GGT TACT [ACTTGT------] AGT-ATT- GCC  TGCA-CGTT C TTG  TAT -ATTTAGT TG CA AG A T  G T T GTC GTCG TGCAC-T TCTCCC CTAGTAGGA CGTCGC GAC CCGTTG   G G---TG TCGGTC TAC GGC CCAAG [TGGGAGC---] CT TTG -ATA [TTTTATTA-----------] TAT TAA AG ACC CT-TGG TGTT-- TTC T GA-CCG G CTACT C GGCGG [TACTCGTAC---] GGTAT C AAGCC GCAT [ATTTATT-------------------] ATGC GTTC A TATCCG TC G  CA AGC GC G G CC A- [---------] ATT-T C [TAGT-] A-GTA CG  GAC-  CT [--A] GTGC  CG  TCGCT  G  GTATTG G  CCA [GCTGTTGGTTGT] ACGGTGTT  CTA GAAC T  GGCTT [AAAAATT------------] TTACC GGTCG GCGATG CTACTGC TT TGGG TAC TTT CAGG AC CCGT CTTGAAAC ACGGA CCAAG GAGT CTAACATGTGCGC GA- GTCATTGGG [ATTTTTTCTAAATT-----] AAA CCTAAAGGC GTA AT GAAA GT AAA GGTC GTC -CTTGC GTCGACC GA GGGAGGATGAG TTG TTT [TACG--------------] ATA C A G CTCCGCACT CCC G GGGC GTCTAAT-CTT ATTAC AAGAATAGG CGCACC TAG
Atritermus_sp                cctgaga AA CCCAAA AGATCGAATG GGGAGA TTCAT CG TCAGCT C AT T T T GTA TAT AT A TG  A GT TACGATGCG GGT TACT [ACTTGT------] AGT-ATT- GCC  TGCA-CGTT C TTG  TAT -ATTTAGT TG CA AA A T  G T T GTC GTCG TGCAC-T TCTCCC CTAGTAGAA CGTCGC GAC CCGTTG   T G---TG TCGGTC TAC GGC CCAAG [TGGAAGC---] CT TTA -ATA [TTTTATTA-----------] TAT TAA AG ACC CT-TGG TGTT-- TCC T GA-CCG G CTACT C GGCGG [TATTCGTAC---] GGTAT T AAGCC GCAT [AATTTTTT------------------] ATGC GTTC A TATCCG TC G  CA AGC GC G G TC A- [---------] ATT-T C [TAGT-] A-GTA CG  GAC-  CT [--A] GTGC  CG  TCGCT  G  GTATTG A  CCA [GCTGTTGGTTGT] ACGGTATT  CTA GAAC T  GGCTA [ATTT---------------] TTACC GGTCG GCGATG CTACTGC TT TGGG TAC TTT CAGG AC CCGT CTTGAAAC ACGGA CCAAG GAGT CTAACATGTACGC GA- GTCATTGGG [ATTTTTTTAAAATT-----] AAA CCTAAAGGC GTA AT GAAA GT AAA GATC GTC -CTTGC GTCGATC GA GGGAGGATGAG TTG TTT [TACG--------------] ATA C A G CTCCGCACT CCT G GGGC GTCTCATTCTT ATTAC AAGAAGAGG CGCACC TAG
Lysitermus_sp                CCTGAGA AA CCCAAA AGATCGAATG GGGAGA TTCAT CG TCAGCT C AT T T T GTA TAT GT A TG  A GT TACGATGCG GGT TACT [ACTTGT------] AGT-ATT- GCC  TGCA-CGTT C TTA  TAT -ATTTAGT TG CA AG A T  G T T GTC GTCG TGCAC-T TCTCCC CTAGTAGGA CGTCGC GAC CCGTTG   G G---TG TCGGTC TAC GGC CCAAG [TGGGAGC---] CT TTG -ATG [TTTCATAA-----------] CAT CAA AG ACC CT-TGG TGTT-- TTC T GA-CCG G CTACT C GGCGG [TACTCGTAC---] GGTAT T AAGCC GCAT [ATT-----------------------] ATGC GTTC A TATCCG TC G  CA AGC GC G G CC T- [---------] TCT-G G [TAGT-] A-CGG AC  CTA-  GT [--G] CCGT  CG  CTGGT  A  TTGGCC A  GCT [GTTGGTTGT---] ACGGTGTT  CTA GAAC T  GGCTA [TA-----------------] TTACC GGTCG GCGATG CTACTGC TT TGGG TAC TTT CAGG AC CCGT CTTGAAAC ACGGA CCAAG GAGT CTAACATGTGCGC AA- GTCATTGGG [ATTTTTTnAAAATT-----] AAA CCTAAAGGC GTA AT GAAA GT AAA GGTC GTC -CTTGC GTCGACC GA GGGAGGATGAG TTG TTT [TACG--------------] ATA C A G C-------- --- - ---- ----------- ----- --------- ------ ---
Tetratermus_sp               CCTGAGA AA CCCAAA AGATCGAATG GGGAGA TTCAT CG TCAGCT C AT T T T GTA TAT AT A TG  A GT TACGATGCG GGT TACT [ACTTGT------] AGT-ATT- GCC  TGCA-CGTT C TTT  TAT -ATTTAGT TG CA AG A T  G T T GTC GGCG TGCAC-T TCTCCC CTAGTAGGA CGTCGC GAC CCGTTG   A G---TG TCGGTC TAC GGC CCAAG [TGGGAGC---] CT TTG -ATG [TTTAACAA-----------] CAT TAA AG ACC CT-TGG TGTT-- TTC T GA-CCG A CTGCT C GGCGG [TACTCGTAC---] GGTAT T GAGCC GCAA [ATA-----------------------] ATGC GTCC A TGCCCG TC G  CA AGC GA G G CC T- [---------] TCT-A G [TAGT-] A-CGG AC  CTA-  GT [--G] CCGT  CG  CTGGT  A  TTGGCC A  GCT [GTTGGCTGT---] ACGGTGTT  CTA GGAC T  GGCTA [AA-----------------] TTACC GGTCG GCGATG CTACTGC TT TGGG TAC TTT CAGG AC CCGT CTTGAAAC ACGGA CCAAG GAGT CTAACATGTGCGC GA- GTCATTGGG [ATTATTTAAAAATT-----] AAA CCTAAAGGC GTA AT GAAA GT AAA GGTC GTC -CTTGC GTCGACT GA GGGAGGATGAG TTG TAT [TAAG--------------] ATG C A G CTCCGCACT CCC G GGGC GTCTCATTCTT ATTGC AAGAAGAGG CGCACC TAG
Katytermus_sp                CCTGAGA AA CCCAAA AGATCGAATG GGGAGA TTCAT CG TCAGCT C AT T T T GTA TAT GT A TG  A GT TACGATGCG GGT TACT [ACTTGT------] AGT-ATT- GCC  TGCA-CGTT C TTT  TAT -ATTTAGT TG CA AG A T  G T T GTC GGCG TGCAC-T TCTCCC CTAGTAGGA CGTCGC GAC CCGTTG   A G---TG TCGGTC TAC GGC CCAAG [TGGGAGC---] CT TTA -ATG [TTTTTATAA----------] TAT TAA AG ACC CT-TGG TGTTTT TTT T GA-CCG G CTACT C GGCGG [TACTCGTAC---] GGTAT T AAGCC GCAT [ATT-----------------------] ATGC GTCC A TGCCCG TC G  CA AGC GA G G CC AA [TT-------] TCT-A G [TAGT-] A-CGG AC  CTA-  GT [--G] CCGT  CG  CTGGT  A  TTGGCC A  GCT [GTTGGTTGT---] ACGGTGTT  CTA GGAC T  GGCTA [AATT---------------] TTACC GGTCG GCGATG CTACTGC TT TGGG TAC TTT CAGG AC CCGT CTTGAAAC ACGGA CCAAG GAGT CTAACATGTGCGC GA- GTCATTGGG [ATTTTTTTAAAATT-----] AAA CCTAAAGGC GTA AT GAAA GT AAA GGTC GTC -CTTGC GTCGACC GA GGGAGGATGAG TTG TGT [CAAG--------------] ATA C A G CTCCGCACT CCC G GGGC GTCTCATTCTT ATTAC AAGAAGAGG CGCACC TAG
Platyrmus_maichaui           ------- -A CCCAAA AGATNNNNNN GGGAGA TTCGT CG TCAGGT C AT T T T GTA TAT GT A TG  A AT TACGATGTG GGT TACT [ACTTGT------] AGT-ATT- GCC  TGTA-CGTT A TTG  TAC -ATTTATT TG CA TT A T  G T T GTC GGCG TGCAC-T TCTCCT CTAGTAGGA CGTCGC GAC CCACTG   A G---TG TCGGTC TAC GGC CCAAG [CGGGAGC---] CC TTA -ATG [TTTTTAAA-----------] CAT TAA AG ACC CT-TGG TGTA-- TTC T GA-CCG G CTACT C GGCGG [TATTCGTAC---] GGTAT T AAGCC GCAT [AATTT---------------------] TTGC GTTT A TACCCG TC G  CA AGC GC G G CT AA [TT-------] TCT-A A [TAGT-] A-CGG AC  CTA-  GT [--G] CCGT  CG  TTAGT  A  TTGGCC A  GCT [GTTGGTTGT---] ACGGTGTT  CTA AAAC T  GGCTA [AT-----------------] TTACC GGTCG GCGATG CTACTGC TT TGGG TAC TTT CAGG AC CCGT CTTGAAAC ACGGA CCAAG GAGT CTAACATGTGCGC AA- GTCATTGGG [ATTTTTAAAAAATT-----] AAA CCTAAAGGC GTA AT GAAA GT AAA GATC GTC -CTTGC GTCGATT GA GGGAGGATGAG TTG TGT [TAAG--------------] ATA C A G CTCCGCACT CCC G GGGC GTCTCATTCTT ATTAC AAGAAGAGG CGCACC TAG
Conobregma_sp                CCTGAGA AA CCTAAA AGATCGAATG GGGAGA TTCAT CG TCAGCT C AT T T T GTA TAT AT A TA  A GT TATGATGTA GGT TACT [ACTTGT------] AGT-ATT- GCC  TGTA-CATT C TTG  TAT -GTTTTAT TG CA AA A T  G T T GtC GGCG TGCAC-T TCTTCC CTAGTAGAA CGTCGC GAC CCATTG   a g---TG TTGGTC TAT GAC CCAAA [TGGTAGC---] CT TTG -ATG [TAAGCCTTAAACGGTTAA-] TAT TAA AG ACC TT-TGG TGtT-- TTC T GA-TCA A CTGCT T GATGG [tACTcGtAC---] GGTAT T CAGCC GcAC [AATTATT-------------------] GtGC GTTC A TGCCCG TC G  CA AGC GT G G CC T- [---------] TCT-A A [TAGT-] A-CAG AC  TTT-  GT [--G] CTGT  CG  TTGGT  A  TTGGCC C  GTT [GTTGGTTGT---] ACGGTGTT  CTA GAAC C  GGCTA [AAA----------------] ATATC GGTCT GCGAtG CTACTGC TT TGGG TAC TTT CAGG AC CCGT CTTGAAAC ACGGA CCAAG GAGT CTAACATGTGCGC AA- GTCATTGGG [ATTTTTATAAAATT-----] AAA CCTAAAGGC AAA AT GAAA GT AAA GATC AAC -CTTGT GTTGATT GA GGGAGGATGAA CTA TAT [TAAG--------------] ATA T A G TTCCGCACT CCC A GGGT GTTTCATTCtT ATTGC AAGAAgAAG CGCACC TAG
Facitorus_sp                 CCTGAGA AA CCTAAA AGATCGAATG GGGAGA TTCAT CG TCAGCT C AT T T T GTA TAT AT G TA  A GT TATGATGTG AGT TACT [ACTTGT------] AGT-ATT- GCT  TATA-CATT C TTA  TAT -ATTTAAT TG CA AG A T  G T T GTC GGCG TGCAC-T TCTCCC CTAGTAGAA CGTCGC GAC CCATTG   A G---TG TTGGTC TAC GGC CCAAA [TGGTAGC---] CT TTG -ATA [TGAGCTTTAATCGGTAAA-] TAT TAA AG ACC TT-TGG TGTT-- TTC T GA-TCA A CTGCT T GATGG [TATTCGTAC---] GGTAT T AAGCC GCAT [ATTAT---------------------] ATGC GTCC A TGCCCG TC G  CA AGC GT G G CC AA [TT-------] TCT-A A [TAGT-] G-CGG AC  TTA-  GT [--G] CTGT  CG  TTGGT  A  TTGGCC C  GTT [GTTGGTTGT---] ACGGTGTT  CTA GGAC T  GGCTA [AAAATTA------------] ATACC GGTCT GCGATG CTACTGC TT TGGG TAC TTT CAGG AC CCGT CTTGAAAC ACGGA CCAAG GAGT CTAACATGTACGC AA- GTCATTGGG [ATTTGTAATAAATT-----] AAA CCTAAAGGC AAA AT GAAA GT AAA AGTT AAC -CTTGT GTTAACT GA GGGAGGATGAA TTA TAT [TAAG--------------] ATA T A G TTCCGCACT CCC A GGGC GTTTCATTCTT ATTAT AAGAAGAAG CGCACC TAG
Betylobracon_sp              CCTGAGA AA CCCAAA AGATCGAATG GGGAGA TTCAT CG TCAGCT C AT T T T GTA TAT GT A TG  A GT TACGATGCG GGT TACT [ACTTG-------] AGT-ATT- GCC  TGCA-CGTT C TTA  TAT -ATTTAGT TG CA AG A T  G T T GTC GGCG TGCAC-T TCTCCC CTAGTAGAA CGTCGC GAC CCGTTG   G G---TG TCGGTC TAC GGC CCAAG [TGGTAGT---] CT TTA -ATG [TTTAAAAA-----------] CAT TGA AG ACC CT-TGG TGTT-- TTC T GA-CCG G CTACT C GGCGG [TACTCGTAC---] GGTAT T AAGCC GCAT [ATTATT--------------------] ATGC GTCC A TGCCCG TC G  CA AGC GA G G CC AA [TT-------] TCT-G G [TAGT-] A-CGG AC  CTA-  GT [--G] CCGT  CG  CTGGT  A  TTGGCC A  GCT [GTTGGTTGTT--] ACGGTGTT  CTA GGAC T  GGGTA [AAATTA-------------] TTACC GGTCG GCGACG CNANTGC TA TGGG TAC TTT CAGG -- ---- -------- ---- ------ ---- ------------- --- --------- [-------------------] --- --------- --- -- ---- -- --- ---- --- ------ ------- -- ----------- --- --- [------------------] --- - - - --------- --- - ---- ----------- ----- --------- ------ ---
Mesocentrus_sp               CCTGAGA AA CCCAAA AGATCGAATG GGGAGA TTCAT CG TCAGCT C AT T T T GTA TAT GT A TG  A GT TACGATGCG GGT TACT [ACTTGT------] AGT-ATT- GCC  TGCA-CGTT C TTA  TAT -ATTTAGT TG CA AG A T  G T T GTC GGCG TGCAC-T TCTCCC CTAGTAGAA CGTCGC GAC CCGTTG   T G---TG TCGGTC TAC GGC CCAAA [TGGTAGT---] CT TTA -ATG [TTTAAAAA-----------] CAT TGA AG ACC CT-TGG TGTT-- TTC T GA-CCG G CTACT C GGCGG [TACTCGTAC---] GGTAT T AAGCC GCAT [ATTTATT-------------------] ATGC GTCC G TGCCCG TC G  CA AGC GA G G CC T- [---------] TCT-G G [TAAT-] A-CGG AC  CTA-  GT [--G] CCGT  CG  CTGGT  A  TTGGCC A  GCT [GTTGGTTGTT--] ACGGTGCT  CTA GGAC T  GGCTA [AAATTAA------------] TTACC GGTCG GCGATG CTACTGC TT TGGG TAC TTT CAGG AC CCGT CTTGAAAC ACGGA CCAAG GAGT CTAACATGTGCGC AA- GTCATTGGG [ATTTTTTTTAAATT-----] AAA CCTAAAGGC GTA AT GAAA GT AAA AGTC GTC -CTTGC GTCGACC GA GGGAGGATGAG TTG TGT [TAAG--------------] ATA T A G CTCCgCACT CCC G GGGc GTCTCATTcTT ATTAC AAgAAgAGG CGCACC TAG
Aulosaphobracon_sp           ------- -- ------ -----GAATG GGGAGA TTCAT CG TCAGCT T AT T T A TAG TAT AT A TA  A GT TATGATGCG GGT TACT [ACTTGT------] AGT-ATT- GCC  TGTA-CATT C TTA  TAT -ATTTTAA TG CG GA A T  A T T GTC GGCG TGCAC-T TCTCCC CTAGTAGGA CGTCGC GAC CCGTTG   A G---TG TCGGTC TAC GGC CCAAG [TGGTAGA---] CT TTA -GTG [TTGAAAAA-----------] CAT TGA AG ACC CT-TGG TGTT-- TCC C GA-CCG G CTACT C GGCGG [TACTCGTAC---] GGTAT T AAGCC GCAT [AATTTTCT------------------] ATGC GTCC A TGCCCG TC G  CA AGC GA G G CT AA [TT-------] TCT-G G [TAGT-] A-CGG AC  CTA-  GT [--G] CCGT  CG  CTAGT  A  TTGGCC A  GCT [GTTGGTTGTT--] ACGGTGTT  CTA GGAC T  GGCTA [AAAT---------------] TTACC GGTCA GCGATG CTACTGC TT TGGG TAC TTT CAGG AC CCGT CTTGAAAC ACGGA CCAAG GAGT CTAACATGTGCGC AA- GTCATTGGG [ATAATTTTTAAATT-----] AAA CCTAAAGGC GTA AT GAAA GT AAA GGTC GTC -CTTGC GTCGACC GA GGGAGGATGAG TTA TGT [TAAG--------------] ATA T A G CTCCGCACT CCC G GGGC GTCTCATTCTT ATTAC AAGAAGAGG CGCACC TAG
Parachremylus_sp             ------A AA CCCAAA AGATCGAATG GGGAGA TTCAT CG TCAGCT C AT T T T GTA TAT AT G CA  A GT TATGATGTG AGT TACT [ACTTGT------] AGT-ATT- GCT  TATA-CATT C TTG  TAT -ATTTATA AG CA AG A T  G T G GTC GGCG TGCAC-T TCTCCC CTAGTAGGA CGTCGC GAC CCGTTG   A G---TG TCGGTT TAT GGC CTGAG [TGGTAGC---] CT TTA -ATA [AATTTCATT----------] TGT TGA AG ACC CT-CGG TGTT-- TCC T GA-CCG A CTGCT C GGCGG [TACTCGTAC---] GGTAT G AAGCC GCAA [ATAAT---------------------] ATGC GTCC A TATCCG TC A  CA AGT GA G G AC TT [T--------] TGTAA G [TAAT-] A-CGG AC  CTA-  Gt [--G] CCGT  CA  CTTCA  A  TTGGCC T  ACT [GTTGGTTG----] TCGGTATT  CTA GGAC T  GGCTT [GAATAA-------------] ATACC GGtCT GCgATG CTACtGC TT tGGG tAC TTT CAGG AC CCGT CTTGAAAC ACGGA CCAaG GAGT CTAACATGtGCgC gA- GTCATTGGG [TTATATTTAAAATT-----] AAa CCTAAaGGC gCA AT GAAA Gt AAA AGTT GG- -ATTAC GTCGACC GA GGGAGGATGAg TTA TGT [tAAA--------------] ATA T A G CtCCgCACt CCC G GGGC GTCTCaTTTTC aTTAC gAAAAGAGG CGCACC TAG
Pentatermus_sp               CCTGAGA AA CCCAAA AGATCGAATG GGGAGA TTCAT CG TCAGCT C AT T T T GTA TAT GT A TG  A GT TATGATGCG GGT TACT [ACTTGT------] AGT-ATT- GCT  TGCA-CATT C TTG  TAC -ATTTATT TG CA GG A T  G T T GTC GGCG TGCAC-T TCTCCC CTAGTAGAA CGTCGC GAC CCGTTG   G G---TG TCGGTC TAC GGC CCGAG [GTGGAGC---] CT CCA -GTG [TTTTAA-------------] CAT TGG AG ACC CT-TGG TGTT-- TCC T GA-CCG A CTGCT C GGCGG [TATTCGTAT---] GGTAT T GAGCC GCAT [TCT-----------------------] ATGC GTCC A TACCCG TC G  CA AGC GA G G CT AA [TT-------] TCT-A G [TAGT-] A-CGG AC  CTA-  GT [--G] CCGT  CG  CTGGT  A  TTGGCC A  GCT [GTTGGTTGT---] ACGGTGTT  CTA GGAC A  GGCTA [AT-----------------] ATACC GGTCA GCGATG CTACTGC TT TGGG TAC TTT CAGG AC CCGT CTTGAAAC ACGGA CCAAG GAGT CTAACATGTGCGC GA- GTCATTGGG [ATTTTTCTTAAATT-----] AAA CCTAAAGGC GTA AT GAAA GT AAA GGTC GTC -CTTGC GTCGACC GA GGGAGGATGAG TTG TGT [TAAG--------------] ATG C A G CTCCGCACT CCC G GGGC GTCTCATTCTT ATTGC AAGAAGAGG CGCACC TAG 
Noserus_sp                   CCTGAGA AA CCCAAA AGATCGAATG GGGAGA TTCAT CG TCAGCA C AT A T T GTA TAT AT G CA  A AT TATGATGTG AGT TACT [ACTTGT------] AGT-ATT- GCT  TATA-CATT C TTG  TAT -ATTTAGT TG CA AA A T  G T T GTC GGCG TGCAC-T TCTCCC CTAGTAGGA CGTCGC GAC CCGTTG   A G---TG TCGGTT TAT GGC CCAAG [TTGGGAGC--] CT TTA -ATA [TTTTTTATTAAA-------] TAT TGA AG ACC CT-TGG TGTT-- TCC T AA-CCG G CTACT C GGCGG [TATTCGTAC---] GGTAT T AAGCC GCAT [AATTTTATAAT---------------] ATGC GTTC A TATCCA TC G  CA AGC GA G G CT AA [AT-------] TCT-G A [TAGT-] G-CGG AC  CTA-  GT [--G] CCGT  CG  TTGGA  T  TTGGCC A  GCT [GTTGGTTGT---] ATGGTATT  CTA GAAC T  GGCTT [AAATAATT-----------] TTACC GGTCA GCGATG CTACTGC TT TGGG TAC TTT CAGG AC CCGT CTTGAAAC ACGGA CCAAG GAGT CTAACATGTGCGC AA- GTCATTGGG [ATTTTTAAAAAATT-----] AAA CCTAAAGGC GTA AT GAAA GT AAA GGTT TTC -CYTGC GTTAACC AA GGGAAGATGAT CTG TGT [TAAG--------------] ATA C A G TTCCGCATT CCC G GGGC GTCTCRTTCTC WTT-- --------- ------ --- 
Hormius_sp                   CCTGAGA AA CCCAAA AGATCGAATG GGGAGA TTCAT CG TCAGCT C AT T T T GTA TAT GC A TG  G GT TGTGATGCG AGT TACT [ACTTGT------] AGT-ATT- GCT  TGCA-CATT C TCG  TGC -ATTTAGT TG CA AG A T  - T T GTC GGCG TGCAC-T TCTCCC CTAGTAGAA CGTCGC GAC CCGTTG   A G---TG TCGGTC TAC AGC TCAGG [TGGTAGC---] CT TCA -GTG [TTTAACAA-----------] CAT TGG AG ACC CC-TGG TGT--- -CT T GA-CCG G CTGCT C GGCGG [TATTCATAA---] GGTAT T AAGCC GCAA [TTAT----------------------] ATGC GTCC T TTCCCG TT G  CA AGC CC G G TT AA [TT-------] TCT-G G [CA-T-] A-CGG AC  CTA-  GT [--G] CCGT  CG  CTAGT  A  TTAATC A  GTT [GTTGGCT-----] ACGGTGCT  CTT GGAC T  GGCTA [-------------------] ATACC GGTCA GCGATG CTACTGC TT TGGG TAC TTT CAGG AC CCGT CTTGAAAC ACGGA CCAAG GAGT CTAACATGTGCGC AA- GTCATTGGG [ATTATTTAAATT-------] AAA CCTAAAGGC GTA AT GAAA GT AAA AGTC GTC -CTTGC GTCGACT GA GGGAGGATGAG TTG TGT [CAAG--------------] ATA C A A TTCCGCACT CCC G GGGC GTCTCATTCTT ATTGC AAGAAGAGG CGCACC TAG 
Parahormius_sp               CCTGAGA AA CCCAAA AGATCGAATG GGGAGA TTCAT CG TCAGCT C AT T T T GTA TAT GC A TG  A GT TATGATGYG AGT TACT [ACTTGT------] AGT-ATT- GCT  TGCA-CATT C TCG  TGC -ATTTAGT TG CA AG A T  G T T GTC GGCG TGCAC-T TCTCCC CTAGTAGAA CGTCGC GAC CCGTTG   A G---TG TCGGGC TAC AGC TCAGG [TGGTAGC---] CT TCA -ATG [TTTAACAA-----------] CAT TGG AG ACC CC-TGG TGTT-- TCT T GA-CCG G CTGCT C GGCGG [TATTCATAA---] GGTAT T CAGCC GCAA [TTAT----------------------] ATGC GTCC A TTCCCG TC G  CA AGC CC G G TT AA [TT-------] TCT-G G [CA-T-] A-CGG AC  CTA-  GT [--G] CCGT  CG  CTAGT  A  TTAACC A  GTT [GTTGGTT-----] ACGGTGTT  CTG GGAC T  GGCTA [-------------------] ATACC GGTCA GCGATG CTACTGC TT TGGG TAC TTT CAGG AC CCGT CTTGAAAC ACGGA CCAAG GAGT CTAACATGTGCGC AA- GTCATTGGG [ATTATTTAAATT-------] AAA CCTAAAGGC GTA AT GAAA GT AAA AGTC GTC -CTTGC GTCGACT GA GGGAGGATGAG TTG TGT [CAAG--------------] ATA C A A TTCCGCACT CCC G GGGC GTCTCATTCTT ATTGC AAGAAGAGG CGCACC TAG 
Pambolus_sp                  CCTGAGA AA CCCAAA AGATCGAATG GGGAGA TTCAT CG TCAGCT C AT T T T GTA TAT GT A TA  A GT TATGATGTG GGT TACT [ACTTGT------] AGT-ATT- GCC  TACA-CATT C TTG  TAT -ATTTAGT TG CA AG A T  G T T GTC GGCG TGCAC-T TCTCCC CTAGTAGAA CGTCGC GAC CCGTTG   G A---TG TCGGTT TAC GGC CCAAG [TGGAAGT---] TT TTA -ATA [TTTTATTA-----------] TAT TAA AG GCC CT-TGG TGTT-- TTC T AA-CCG G CTGTT C GGCGG [TATTCGTAT---] GGTAT T AAGCC GCAA [TAT-----------------------] ATGC GTCC A TACCCG TC G  CA AGC GA G G CA TA [TT-------] TTT-A G [TAGT-] A-CGG AC  CTA-  GC [--G] CCGT  CG  CTGAA  A  GTGGCC A  GCT [GTTGGTTGTT--] ACGGTGTT  CTA GGAC T  GGCTA [ATTTA--------------] TTACC GGTCG GCGATG CTACTGC TT TGGG TAC TTT CAGG AC CCGT CTTGAAAC ACGGA CCAAG GAGT CTAACATGTGCGC AA- GTCATTGGG [ATTTTTTTGTAATT-----] AAA CCTAAAGGC GTA AT GAAA GT AAA GGTC GTC -CTTGC GTCGACT GA GGGAGGATGAG TTG TGT [CAAG--------------] ATA C A G CTCCGCACT CCC G GGGC GTCTCATTCTC ATTAC GAGAAGAGG CGCACC TAA  
Notiopambolus_sp             CCTGAGA AA CCCAAA AGATCGAATG GGGAGA TTCAT CG TCAGCA C AT T T T GTA TAT GT A TA  A GT TATGATGCG GGT TACT [TGTAT-------] AGT-ATT- GCC  TGCA-CATT C TTG  TGC -ATTTAGT TG CA AG A T  G T T GTC GGCG TGCAC-T TCTCCC CTAGTAGGA CGTCGC GAC CCGTTG   G G---TG TCGGTC TAC GGC CCAAG [TGGTAGC---] CT TTA -ATA [TTTTAAAA-----------] TAT TAA AG ACC CT-TGG TGTT-- TCC T GA-CCG G CTACC C GGCGG [TACTCGTAC---] GGTAT T AAGCC GCAT [TTATAT--------------------] ATGC GTCC A TACCCG TC G  CA AGC GA G G CT AA [TT-------] TTT-A G [TAGT-] A-CGG AC  TTA-  GT [--G] CCGT  CG  CTGAA  A  TTGGCC A  GCT [GTTGGTTGTT--] ACGGTGTT  CTA GGAC T  GGCTA [AAAATA-------------] TTACC GGTCG GCGATG CTACTGC TT TGGG TAC TTT CAGG AC CCGT CTTGAAAC ACGGA CCAAG GAGT CTAACATGTGCGC GA- GTCATTGGG [ATTTTTTAAAAATT-----] AAA CCTAAAGGC GTA AT GAAA GT AAA GGTC GTC -CTTGC GGTGACC GA GGGAGGATGAG TTG TAT [TAAG--------------] ATA C A T CTCCGCACT CCC A GGGC GTCTCATTCTC ATTGT GAGAAGAGG CGCACC TAG  
Allobracon_sp                CCTGAGA AA CCCAAA AGATCGAATG AGGAGA TTCAT CG TCAGCT C AT T T T GTA TAT AT A TA  A GC TGTGATGCG GGT TACT [ACTTGT------] AGT-ATT- GCC  TGCA-CATT C TTG  TAT -ATTTAAT TG CA AG A T  G T T GTC GGCG TGCAC-T TCTCCT CTAGTAGGA CGTCGC GAC CCGTTG   G G---TG TCGGTC TAC GGC CTGGG [TGGTAGC---] CT TTA -GTG [TTTTACAA-----------] CAT TGA AG ACC CC-CGG TGTT-- TCC T GA-CCG A CTACT C GGCGG [TATTCGTAC---] GGTAT T AAGCC GCAT [AATAT---------------------] ATGC GTCC A TTCCCG TC G  CA AGC GA G G CT AA [TT-------] TTTCA G [TAGT-] G-CGG AC  CTA-  GT [--G] CCGT  CG  CTGTG  A  TTGGCC A  GCT [GTTGGTTGTT--] ACGGTGTT  CTG GGAC T  GGCTT [TATTT--------------] TTACC GGTCG GCGATG CTACTGC TT TGGG TAC TTT CAGG AC CCGT CTTGAAAC ACGGA CCAAG GAGT CTAACATGTGCGC GA- GTCATTGGG [ATTTTTTTTTTAAATT---] AAA CCTAAAGGC GTA AT GAAA GT AAA AGCC GTC -CTTGC GTCGGCT GA GGGAGGATGGG TTG TAT [TAAG--------------] ATA C A G CTCCGCACT CCC G GGGC GTCTCATTCTC ATTGC GAGAAGAGG CGCACC TAG 
Rhysipolis_sp                CCTGAGA AA CCCAAA AGATCGAATG GGGAGA TTCAT CG TCAGCT C AT A T T GTA TAT AT A CA  A GT TATGATGTG GGT TACT [ACTTGT------] AGT-ATT- GCC  TATA-CATT C TTG  TAT -ATTTAGT TG CA AA A T  G T T GTC GGCG TGCAC-T TCTCCC CTAGTAGGA CGTCGC GAC CCGTTG   A G---TG TCGGTC TAC GGC CCAAG [TGGGAGC---] CT TTA -ATA [TTTTTTATTAAA-------] TAT TGA AG ACC CT-TGG TGTT-- TCC T GA-CCG G CTACT C GGCGG [TACTCGTAC---] GGTAT T AAGCC GCAT [TTTTATT-------------------] ATGC GTTC A TACCCA TC G  CA AGC GA G G CT AA [TT-------] TTT-G A [TAGT-] A-CGG AC  CTA-  GT [--G] CCGT  CG  TTGAA  T  TTGGCC A  GCT [GTTGGTTGT---] ATGGTGTT  CTA GAAC T  GGCTT [ACAAAATATATA-------] TTACC GGTCA GCGATG CTACTGC TT TGGG TAC TTT CAGG AC CCGT CTTGAAAC ACGGA CCAAG GAGT CTAACATGTGCGC AA- GTCATTGGG [ATTTTTTAAAAATT-----] AAA CCTAAAGGC GTA AT GAAA GT AAA GGTT GTC -CTTGC GTCAACC GA GGGAGGATGAT CTA TAT [TATG--------------] ATA T A G TTCCGCACT CCC G GGGC GTCTCATTCTC ATTAT GAGAAGAGG CGCACC TAG 
Pseudorhysipolis_sp          CCTGAGA AA CCCAAA AGATCGAATG GGGAGA TTCAT CG TCAGCT C AT T T T GTA TAT AT A TG  A AT TATGATGTG GGT TACT [ACTTGT------] AGT-ATT- GCC  TGTA-CATG T TTA  TAT -ATTTATT TG CA AG A T  G T T GTC GGCG TGCAC-T TCTCCC CTAGTAGAA CGTCGT GAC CCGTTG   A G---TG TCGGTC TAC GGC CCAAG [TGGAAGT---] CT TTA -ATA [TTTAATAA-----------] TAT TAA AA CCC CT-TGG TGTT-- ACC T GA-CCG G CTACT C GGCGG [TATTCGTAT---] GGTAT T AAGCC GCAT [AATTATTTATT---------------] ATGC GTCC A TGCCCG TC G  CA AGC GA G G CT AA [TT-------] TTT-G G [TAGT-] G-CGG AC  CTA-  GT [--G] CCGT  CG  CTGAT  A  TTGGCC A  GCT [GTTGGTTGTA--] ACGGTGTT  CTA GGAC T  GGCTA [AAATATTT-----------] ATACC GGTCT GCGATG CTACTGC TT TGGG TAC TTT CAGG AC CCGT CTTGAAAC ACGGA CCAAG GAGT CTAACATGTGCGC GA- GTCATTGGG [ATTTTTATAAAATT-----] AAA CCTAAAGGC GTA AT GAAA GT AAA GGTC GTC -CTTGT GTCGACT GA GGGAGGATGAG TTA TAT [TATG--------------] ATA T A T CTCCGCACT CCC G GGGC GTCTCATTCTC ATTGC GAGAAGAGG CGCACC TAG 
Aivalikus_arawak             CCTGAGA AA CCCAAA AGATCGAATG GGGAGA TTCAT CG TCAGCA T AC T T T -TA TAC GT A TG  G GT TATGATGCG GGT TACT [CTTGT-------] AGT-ATT- GCC  TGTA-CGTA C TTG  TAC -ATT---- TG -A AG G T  A T A GTC GGCG TGCAC-T TCTCCC CTAGTAGAA CGTTGC GAC CCGTTG   A G---TG TCGGTT TGT GAC TTAAG [TGGCAGT---] CT TTG -ATG [TTTTATAA-----------] CAT TGA AA GCC CT-TGA TGTT-- CTA A CA---G A CTGCT C GGCGG [TATTCGTAC---] GGTAT T TAGCC GCAT [TT------------------------] ATGC GTTC A TGTTCG TG A  CA AGC GA G G TY TG [TT-------] TCT-G G [TA-T-] A-CGG AC  CTA-  GT [--G] CCGT  CG  CTGGA  G  CTCGCC A  GCT [GTTGGTTA----] ACGAAATT  -TA GAAC T  GGCTA [AAATA--------------] TTACC GGTCA GCGATG CTACTGc TT TGGG TAC TTT CAGG AC CCGT CTTGAAAC ACGGA CCAAG GAGT CTAACATGTACGC GA- GTCATTGGG [ATATTTAAAAG--------] AAA CCTAAAGGC GTA AT GAAA GT GAA AGTC ATC -CTTGC GGTGACT GA GGGAAGATAAG TTG TGT [TAAG--------------] ATA C A G CTTCGCATT CCC G GGGC GTCTCATTCTC ATTGC GAGAAGAgG CGCACC TAG 
Aivalykus_cornicoxa          CCTGAGA AA CCCAAA AGATCGAATG GGGAGA TTCAT CG TCAGCA C AC T T T -TA TAC GT A TG  A GT TATGATCCG GGT TACT [CTTGT-------] AGT-ATT- GCC  TGTA-CGTA C TTG  TAT -ATT---- TG -A AG G T  G T A GTC GGCG TGCAC-T TCTCCC CTAGTAGAA CGTCGC GAC CCGTTG   G G---TG TCTGTT TAT GAC CTAAA [TGGTAGT---] CT TCG -ATG [TTTTATAA-----------] CAT TGA AA GCC TT-TGG TGTT-- CTA A CA---G A CTGCT C AGCGG [TATTCATAC---] GGTAT T TAGTC GCAC [TT------------------------] GTGC GTCC A TATCTG TG A  CA AGC GA G G TT AG [TT-------] TCT-G G [TA-T-] A-CGG AC  TTA-  GT [--G] CCGT  CG  CTGGA  G  CTCGCC A  GCT [GTTGGTT-----] AACAGAAT  CTA GGAC T  GACTA [AAATGTAACA---------] CTACC GGTCG GCGATG CTACTGC TT TGGG TAC TTT CAGG AC CCGT CTTGAAAC ACGGA CCAAG GAGT CTAACATGTACGC GA- GTCATTGGG [ATATTTAAAAT--------] AAA CCTAAAGGC GTA AT GAAA GT AAA AGTC ATC -CTTGC GGTGACT GA GGGAAGATGAG TTG TGT [TAAG--------------] ATA C A A CTTCGCATT CCC G GGGC GTCTCATTCTC ATTAC GAGAAGGGC GCGACC TAG 
Aivalykus_sp_3               CCTGAGA AA CCTAAA AGATCGAATG GAGAGA TTCAT CG TCAGCG C AC T T T -TA TAT GT A TG  A AT TGTGATATG AGT TACT [CTTGT-------] AGT-ATT- GCT  CGTA-CATA C TTG  TAT -ATT---- TG -A AT G T  G T T GTC GGCG TGCAC-T TCTCTC CTAGTAGAA CGTTGC GAC CCGTTA   A G---TG TCGGTT TAT GAC TTGTA [TGGGTAGT--] CT TTA -ATA [TTTTATAA-----------] TAT TGA AA ACC AG-CAA TGTT-- CTG A CC---G A CTGCT C AGCGG [TATTCATAC---] GGTAT T TAGCC GCAC [TT------------------------] GTGC GTCT A TGTCCG TG A  CA AGC GA G G TT AG [TT-------] TCT-G G [TA-T-] A-CGG AC  CTA-  GT [--G] CCGT  CG  CTAGA  G  CTCGCC A  GCT [GTTGGTT-----] AACGGAAT  TTA AGAC T  GGCTA [ATATATAT-----------] ATACC GGTCG GCGATG CTACTGC TT TGGG TAC TTT CAGG AC CCGT CTTGAAAC ACGGA CCAAG GAGT CTAACATGTACGC GA- GTCATTGGG [ATATTTTAAAT--------] AAA CCTAAAGGC GTA AT GAAA GT AAA AGTC ATC -CTTGC GGTGACT GA GGGAAGATGAG TTG TGT [TTAG--------------] ATA C A A CTTCGCATT CCT G GGGC GTCTCATTCTC ATTAT GAGAAGAGG CGCACC TAG 
Heterospilus_prosopidis      CCTGAGA AA CCCAAA AGATCGAATG GGGAGA TTCAT CG TCAGCT C AT T T T GTA TTT GT A TA  A GT TATGATGCG AGT TACT [CTTGT-------] AGT-ATT- GCT  TGTA-CATG C TTT  TAC -ATTTATT TG CA AG A T  G T T GTC GGCG TGCAC-T TCTCCC CTAGTAGAA CGTCGC GAC CCGTTT   G G---TG TCGGTT TAC GAC CCGAG [TGGTAGA---] CT TTA -ATA [TTTTATAG-----------] TAT TAA AG ACC CT-TGG TGTT-- TTC T AA-CCG G CTGCC C GGCGG [TATTCGTAC---] GGTAC T TAGCC GCAA [ATTTTTT-------------------] TTGC GTCC A TGTCCA TC G  CA AGC GA G G CC AA [TT-------] TCT-G A [TAGA-] G-CGG AC  CTA-  GT [--G] CCGT  CG  TTGGG  A  TTGACC A  GCT [GTTGGTTGT---] ATGGAAGT  CTA GGAC T  GGCTA [AAATAA-------------] TTACC GGtCG GCGATG CTACTGC TT TGGG TAC TTT CAgG AC CCGT CTTGAAAC ACGGa CCAAG GAGT CTAACATGTGCGC GA- GTCATTGGG [ATTTTTGTAAAATT-----] AAA CCTAAAGGc GTA AT GAAA GT AAA GGTC GTC -CTTGC GTCGACC GA GGGAGGATAAG TTG tGT [TAAG--------------] ATA T A A CTTCGCACT CCC G GGGC GTCTCATTCTC ATTGC gAGAAGAGG CGCACC TAG
Stenocorse_sp                CCTGAGA AA CCCAAA AGATCGAATG GGGAGA TTCAT CG TCAGCG C AT T T T GTA TAT GT A TG  A GT TGTGATGCG GGT TACT [CTTGT-------] AGT-ATT- GCT  TGTA-CATA C TTT  TAC -ATTTATT TG CA AG A T  G T T GTC GGCG TGCAC-T TCTCCC CTAGTAGGA CGTCGC GAC CCGTTG   G G---TG TTGGTC TAC GAC CCGAG [TGGTAGC---] CT TTA -GTG [TTTAACAA-----------] CAC TGA AG ACC CT-TGG TGGT-- TTT T GG-CCT G CTGCC C GACGG [TACTCGTAC---] GGTAT T TAGCC GCAT [TTTAT---------------------] ATGC GTCC A TATCCG TC G  CA AGC GA G G CT AG [TT-------] TCT-G G [TAGT-] G-CGG AC  CTG-  GT [--G] CCGT  CG  CTGGA  G  CTCGCC A  GCT [GTTGGCTGTT--] ACGGTAAT  CTA GGAC T  GGCTA [AAAACA-------------] TTACC GGTCG GCGATG CTACTGC TT TGGG TAC TTT CAGG AC CCGT CTTGAAAC ACGGA CCAAG GAGT CTAACATGTACGC GA- GTCATTGGG [ATTTTCAAAAAAATT----] AAA CCTAAAGGC GTA AT GAAA GT AAA GGTC GTC -CTTGC GTCGACC GA GGGAGGATAAG TTG TGT [TATG--------------] ATA C A T CTTCGCACT CCC G GGGC GTCTCATTCTT ATTGC --------- ------ ---
Oncophanes_sp                CCTGAGA AA CCTAAA AGATCGAATG GGGAGA TTCAT CG TCAGCG C AT T T A GTA TAT AT T CA  A GT TATGATGTG AGT TACT [TTCG--------] GGT-ATT- GCT  TATA-CATT C TTG  TTT -ATTTAAT TG CT AG A T  G T C GTC GGCG TGCAC-T TCTCCC CTAGTAGGA CGTCGC GAC CCGTTG   G G---TG TCGGTC TAC GGC TCAAG [TGGTAGC---] CT TTA -ATA [TTTTAAAAAA---------] TAT TAA AG ACC CT-TGA TGTT-- TCC T GA-CCG G CTGCC C GGCGG [TATTCGTAT---] GGTAT T AAGCC GCAT [TTAT----------------------] TTGC GTTT T CACCCG TC A  CA AGC GC G G CT AA [TT-------] TCT-G A [TAGT-] A-CGG AC  CTA-  GT [--G] CCGT  CG  TTGGT  A  TTGGCC A  GCT [GTTGGTGT----] ACGGTGTT  CTG AAAC A  GGCTA [AAAATAA------------] TTACC GGTCG GCGACG CTACTGC TT TAGG TAC TTT CAGG AC CCGT CTTGAAAC ACGGA CCAAG GAGT CTAACATGTGCGC GA- GTCATTGGG [ATATTTTTTAAATT-----] AAA CCTAAAGGC GCA AT GAAA GT AAA GATT ATC -CTTGT GATAATT GA GGGAAGATGGG CTG TGT [TATT--------------] ATA C A G CTCCGCATT CCC G GGGC ATCTCATTCTC -TT-T GAGAAGAGG TGCACC TAG
Rhyssalus_clavator           CCTGAGA AA CCCAAA AGATCGAATG GGGAGA TTCAT CG TCAGCG C AT T T G GTA TAT GT G TA  A GT TATGATGCG GGT TACT [CTCG--------] AGT-ATT- GCC  TGCA-CATT C TTA  TAT -ATTTAAT TG CT AG A T  G T T GTC GGCG TGCAC-T TCTCCC CTAGTAGGA CGTCGC GAC CCGTTG   G G---TG TCGGTC TAC GGC CCGAG [TGGGAGC---] CT TTG -ATG [CTTTAAAAA----------] CAT TAA AG ACC CT-CGG TGTT-- TCC T GA-CCG G CTGCC C GGCGG [TATTCGTAC---] GGTAT T AAGCC GCAT [TTAT----------------------] ATGC GTCC A CACCCG TC G  CA AGC GC G G CC AG [TT-------] TCT-G A [TAGT-] A-CGG AC  CTA-  GT [--G] CCGT  CG  TTGGG  C  CTGGCC A  GCT [GTTGGCTGTT--] GCGGTGTT  CTG GGAC T  GGCTG [AAAAATAA-----------] TTACC GGTCG GCGACG CTACTGC TT TGGG TAC TTT CAGG AC CCGT CTTGAAAC ACGGA CCAAG GAGT CTAACATGTGCGC GA- GTCATTGGG [ATTTTTTTTAAATT-----] AAA CCTAAAGGC GTA AT GAAA GT AAA GGTC GTC -CTTGC GTCGATC GA GGGAGGATGGG CTG TGT [TAAG--------------] ATA C A G CTCCGCACT CCC G GGGC GTCTCATTCTC ATTAC GAGAAGAGG CGCACC TAG
Bracon_sp                    CCTGAGA AA CCCAAA AGATCGAATG GGGAGA TTCAT CG TCAGCT C AT T T T GTA TAT AT G CA  A GT TATGATATG GGT TACT [ACTTGT------] AGT-ATT- GCC  TGTA-CATT C TTG  TAT -ATTTATT TG CA AG A T  G T T GTC GGCG TGCAC-T TCTCCC CTAGTAGGA CGTCGC GAC CCGTTG   A G---TG TCTGTC TAC GGC CCAAG [GGGAG-----] CT TTT AATG [AATTTTATT----------] CAT TGG AA ACC CT-TGG TGTT-- TTC T GA-CTG G C-ATT C GGCGG [TATTCGTAT---] GGTAT T GAGCC GCAA [TTAT----------------------] ATGC GTCC - TATCCA TC G  CA AGC CG G G TT AG [TT-------] ACT-G A [TAGT-] G-CGG AC  CTA-  GT [--G] CCGT  CG  TTGGT  G  CTAACT A  GCT [GTTGGTG-----] GTGGAATT  CTA GGAC T  GGCTC [GTTGAA-------------] ATACC GGTCA GCGATG CTACTGC TT TGGG TAC TTT CAGG AC CCGT CTTGAAAC ACGGA CCAAG GAGT CTAACATGTACGC GA- GTCATTGGG [ATTTTTATAAATT------] AAA CCTAAAGGC GTA AT GAAA GT AAA GGTC GTC -CTTGT GACGATT GA GGGAGGATGAG CTA TGT [TACG--------------] AGA T A G CTCCGCACT CCC G GGGC GTCTCATTCTC ATTGC GAGAAGAGG CGCACC TAG
Pseudoshirakia               CCTGAGA AA CCCAAA AGATCGAATG GGGAGA TTCAT CG TCAGCT C GT T T T GTA TAT AT G CA  T GT TGTGATATG GGT TACT [ATTTAT------] AGT-ATT- GCC  TGTA-CACT C TTG  TGT -ATTTATT CG CA AG A T  G T G GTC GGCG TGCAC-T TCTCCC CTAGTAGGA CATCGT GAC CCGTTG   A G---TG TTGGTC TAC GGC CCAAG [TGGAAG----] CT TTT AATG [AACTTTGTT----------] TAT TGA AA ACC CT-TGG TGTT-- TCC T GA-CCA G CGCTC G TCGGT [ATTCGTAT----] GGTAT T GAGCC GCAT [ATTKT---------------------] ATGC GTTC - TGTCCG TC A  CA AGC GA G G CT AG [TT-------] ACC-G A [TAGT-] A-CGG AC  CTA-  GT [--G] CCGT  CG  TTGGT  A  CTAATC A  GCT [GTTGGTTGT---] ACGGAATC  CTA GGAC T  GGCTC [TATGAAAATAT--------] ATACC GGTCA GCGATG CTACTGC TT TGGG TAC TTT CAGG AC CCGT CTTGAAAC ACGGA CCAAG GAGT CTAACATGTACGC GA- GTCATTGGG [ATTTTTATAAATT------] AAA CCTAAAGGC ATA AT GAAA GT AAA GGTC GTC -CTTGC GTCGACC AA GGGAGGATGGG CTA TGT [TTCG--------------] ATA T A G CTCCGCACT CCC G GGGC GTCTCACTCTC ATTNC GAGAAGAGG CGCACC TAG 
Megacoeloides                CCTGAGA AA CCCAAA AGATCGAATG GGGAGA TTCAT CG TCAGCT C AT T T T GTA TAT AT G CA  A AT GGTGATATG GGT TACT [ACTTGT------] AGT-ATT- GCC  TGTA-CATT G TTG  TAT -ATTTAGT TG CA AA G T  G G T GTC GGCG TGCAC-T TCTCCC CTAGTAGGA CGTCGC GAC CCGTTG   A G---TA TCTGTC TAC GAC CTAAG [TGGAAG----] AT TTT TATG [AATTTTATT----------] CAT TAA AA ACT CT-TAG TGTT-- TTC T GA-CTG G AACTC G TCGGT [ATAAATAT----] GATAT T GAGCC GCAT [TTATAN--------------------] NTGC GTCC A TATCTG TC A  CA AGT GA G A TT AG [TT-------] ACT-G A [TAGT-] G-CGG AC  TCA-  GT [--G] CCGT  CA  TTGGT  A  CTAATC A  ACT [GTTGGTTGT---] ACAGAATT  CTA GGAC T  GGCTC [ATAAAA-------------] ATATC TGTCA GCGATG CTATTGC TT TGGG NNN NNN NNNN AC CCGT CTTGAAAC ACGGA CCAAG GAGT CTAACATGTACGC GA- GTCATTGGG [ATTATTATAAATT------] AAA CCTAAAGGC GTA AT GAAA GT AAA GGTC GGC -CTTGT GTCGACT AA GGGAAGATGAG CTG TGT [TAAG--------------] AGA C A G CTTCGCACT CCC G GGGC GTCTCATTCTC ATTGC GAGAAGAGG CGCACC TAG 
Spinadesha                   CCTGAGA AA CCCAAA AGATCGAATG GGGAGA TTCAT CG TCAGCT C AT T T T GTA TAT AT A CA  A GT TATGATATA GGT TACT [ACTTGT------] AGT-ATT- GCT  TGTA-CATT C TTG  TAT -ATTTATT TG CA GA A T  G T T GTC GGCG TGCAC-T TCTCCC CTAGTAGAA CGTCGC GAC CCGTTG   A G---TG TCGATC TAC GGC CTAAG [TGATAG----] CT TTT AATG [AATTTTATT----------] CAT TGA AA ATC CT-TAG TGTT-- ACC T GA-TTG G CATTC G TCGGT [ATTCGTAT----] GGTAT T GAGTC GCAA [TAT-----------------------] ATGC GTCC A TATCTT GC A  CA AGC GA G G TT AA [TT-------] ACT-G A [TAGT-] A-CGG AC  TTA-  GT [--G] CCGT  CG  TTGGT  A  TTAATC A  GCT [GTTGGTTGT---] -AAGAATT  CTA GGAC A  GGCTC [ATTTTA-------------] TTACC GGTCA GCGATG CTACTGC TT TGGG TAC TTT CAGG AC CCGT CTTGAAAC ACGGA CCAAG GAGT CTAACATGTACGC AA- GTCATTGGG [ATTATATTAAATT------] AAA CCTAAAGGC GTA AT GAAA GT AAA GATC AGC -CTTGT GTTGATT GA GGGAGGATGAA TTG TGT [TTTATTTTTAA-------] ATA C A G TTTCGCACT CCC G GGGC GTCTCATTCTC ATTGC GAGAAGAGG CGCACC TAG
Colastes_sp                  CCTGAGA AA CCCAAA AGATCGAATG GGGAGA TTCAT CG TCAGCT C AT T T T GTA TAT AT A TA  A GT TATGATATG GGT TACT [ACTTGT------] AGT-ATT- GCC  TGTA-CATT C TTG  TAT -ATTTTAT TG CA TT A T  G T T GTC GGCG TGCAC-T TCTCCC CTAGTAGGA CGTCGC GAC CCGTTG   A G---TG TCGGTC TAC GGC CCAAG [TGGTAGC---] CT TTA -ATT [TTTATT-------------] AAT TGA AG ACC CT-TGG TGTT-- TCC T GG-CTG G CTACT C GGCGG [TATTCGTAC---] GGTAT T AAGCC GCAT [TTTTT---------------------] ATGC GTTC A TATCCG TC G  CA AGC GC G G TC AA [TT-------] TTT-G G [CAGT-] A-CGG AC  CTA-  GT [--G] CCGT  CG  CTATA  A  TTGACC A  GCT [GTTGGTTGT---] ACGGTATT  CTA GAAC T  GGCTT [TAAATTAT-----------] ATACC GGTCA GCGATG CTACTGC TT TGGG TAC TTT CAGG AC CCGT CTTGAAAC ACGGA CCAAG GAGT CTAACATGTACGC GA- GTCATTGGG [ATTTTTTTTTAAATT----] AAA CCTAAAGGC GTA AT GAAA GT AAA GGTC GTC -CTTGT GACGATT GA GGGAGGATGAG TTG TGT [TAAG--------------] ATA C A G CTTCGCACT CCC G GGGC GTCTCATTCTC ATTAC GAGAAGAGG CGCACC TAG
Xenarcha_abnormis            CCTGAGA AA CCCAAA AGATCGAATG GGGAGA TTCAT CG TCAGCT C AT T T T GTA TAT AT A TA  A GT TATGATATG GGT TACT [ACTTGT------] AGT-ATT- GCC  TGTA-CATT C TTG  TAT -ATTTAAT TG CA AG A T  G T T GTC GGCG TGCAC-T TCTCCC CTAGTAGGA CGTCGC GAC CCGTTG   A G---TG TCGGTC TAC GGC CCGGG [TGGTAGC---] CT TTA -ATT [TTTTTTAAA----------] AAT TGA AG ACC CC-TGG TGTT-- TCC C GA-CTG G CTACT C GGCGG [TATTCGTAC---] GGTAT T AAGCC GCTA [TT------------------------] ATGC GTCC A TATCCG TC G  CA AGC GA G G TC AA [TT-------] TTT-G G [CAGT-] A-CGG AC  CTA-  GT [--G] CCGT  CG  CCATA  A  TTGATC A  GCT [GTTGGTTGT---] ACGGTATT  CTA GGAC T  GGCTT [AAAAATTAT----------] ATACC GGTCA GCGATG CTACTGC TT TGGG TAC TTT CAGG AC CCGT CTTGAAAC ACGGA CCAAG GAGT CTAACATGTACGC GA- GTCATTGGG [ATTTTTTTTAAATT-----] AAA CCTAAAGGC GTA AT GAAA GT AAA GGTC GTC -CTTGT GTCGATT GA GGGAGGATAAG TTG TGT [TAAG--------------] ATA C A G CTTCGCACT CCC G GGGC GTCTCATTCTC ATTAT GAGAAGAGG CGCACC TAG 
Opius_sp                     CCTGAGA AA CCCAAA AGATCGAATG GGGAGA TTCAT CG TCAGCT C AT T T T GTA TAT AT A TG  A GT TATGATATG GGT TACT [ACTTGT------] AGT-ATT- GCC  TGTA-CATT C TTG  TAT -ATTTTAT TG CA AG A T  G T T GTC GGCG TGCAC-T TCTCCC CTAGTAGGA CGTCGC GAC CCGTTG   A G---TG TCGGTC TAC GGC CCAAG [TGGTAGC---] CT TTG -ATT [CTTGT--------------] AAT TAA AG ACC CT-TGG TGTT-- TCC T GG-CTG A CTGCT C GGCGG [TATTCGTAC---] GGTAT T AAGCC GCTT [TT------------------------] AAGC GTTC A TATCCG TC G  CA AGC GC G G TC AA [TT-------] TTT-G G [TAGT-] A-CGG AC  CTA-  GT [--G] CCGT  CG  CTATA  A  TTGATC A  GCT [GTTGGTTGT---] ACGGTATT  CTA GAAC T  GGCTT [AACATAT------------] ATACC GGTCT GCGATG CTACTGC TT TGGG TAC TTT CAGG AC CCGT CTTGAAAC ACGGA CCAAG GAGT CTAACATGTACGC GA- GTCATTGGG [ATTTTTTTATAAATT----] AAA CCTAAAGGC GTA AT GAAA GT AAA GGTC GTT -CTTGT AACGATT GA GGGAGGATAAG TTG TGT [TATG--------------] ATA C A G CTTCGCACT CCC G GGGC GTCTCATTCTT ATTAC AAGAAGAGG CGCACC TAG 
Phaenocarpa_sp               CCTGAGA AA CCCAAA AGATCGAAtG GGGAGA ttCAT CG tCAGCT C AT T T T GTA TAT AT A TG  A GG tATGAtATG GGT TACT [ACTTGT------] AGT-ATT- GCC  TGTA-CATT C TTG  tAT -ATTTTAT TG CA AG A T  G T T GtC GGCG TGCAC-T TCTCCC CTAGTAGGA CGTCGC GAC CCGTTG   A G---TG TCGGTC TAC GGC CCAAG [TGGTAGC---] CT TTA -ATT [TTTTTAA------------] AAT TGA AG ACC CT-TGG TGTT-- TCC T GA-CTG G CTACT C GGGGG [tATTCGtAC---] GGTAT T AAGCC GCAT [TT------------------------] TTGC GTTC A TATCCG TC G  CA AGC GC G G tC AA [TT-------] TTT-G G [CAGT-] A-CGG AC  CTA-  GT [--G] CCGt  CG  CTATA  A  TTGACC A  GCT [GTTGGTTGT---] ACGGTGTT  CTA GAAC T  GGCTT [ATATATAT-----------] ATACC GGCCA GCGATG CTTCAGC TT TGGG tAC TTT CAGG AC CCGT CTTGAAAC ACGGA CCAAg GAGt CTAACAtGtacGC Aa- GtcAttGGG [ATTTTTTTATAAATT----] AAA CCTAaAGGC GTA AT GAAA GT AaA GGTC GAc -cttGt Gtcgatt Ga GGGaGGAtGAG ttG TGT [TAAG--------------] ata c a g CTTCGCACT ccc G GGGC GTCTCATTCTC ATTAC GACAAGAGG CGCACC TAG 
Gnaptogaster_astrachanica    CCTGAGA AA CCCAAA AGATCGAATG GGGAGA TTCAT CG TCAGCT C AT T T T GTA TAT AT A TA  A GT CATGATATG GGT TACT [ACTTGT------] AGT-ATT- GCC  TATA-CATT C TTG  TAT -ATTTAGT TG CA AG A T  G T T GTC GGCG TGCAC-T TCTCCC CTAGTAGGA CGTCGC GAC CCGTTA   A GTTTTG TTGGTC TAC GAC CCGAG [TGGTAGA---] CT TTA -ATT [TTTTATTA-----------] AAT TAA AG ACC CT-TGG TGTT-- ATC T GA-CTG A C-ACT T GGCGG [TATTCGTAT---] GGTAT T AAGCC GCAA [ATTAT---------------------] ATGC GTCC A TGTCCG TC A  CA AGC AA G G TT AA [TTT------] TTT-A G [TAGT-] A-CGG AC  CTA-  GC [--G] CCGT  CG  CTATA  A  TTAATC A  GCT [GTTGGTTGT---] ACGGTAAT  CTG GGAC T  GGCTT [AAAAATAATA---------] ATACC GGTCA GCGATG CTACTGC TT TGGG TAC TTT CAGG AC CCGT CTTGAAAC ACGGA CCAAG GAGT CTAACATGTACGC GA- GTCATTGGG [ATATTTAATTAAATT----] AAA CCTAAAGGC GTA AT GAAA GT AAA AGTC GTC -CTTGC GTCGACT AA GGGAGGATGAG TTA TAA [TAAG--------------] TTA T A G CTTCGCACT CCC G GGGC GTCTCATTCTC ATTAT GAGAGGAGG CGCACC AAG 
Andesipolis_sp               CCTGAGA AA CCCAAA AGATCGAATG GGGAGA TTCAT CG TCAGCG T AT T T G ATA TAT AT A TG  A GT TATGATATG AAT TGTC [CTCTCACGGG--] GAT-ATTA ATT  TGTA-CATA C TTG  TAT TATTTTAT TG TT GA A T  A T T GTC GGCG TGCAC-T TCTCCC CTAGTAGGA CGTCGC GAC CCGTTG   A G---TG TCGATC TAC GGC CCGAT [TGGGTAGC--] CT TTA -ATT [GTAATT-------------] AAT TAA AG ACC AGTTGG TGTT-- TTC T GA-TCG A CTGCT C GGCGG [TACTCGTAC---] GGTAT T GAGTC GCAT [TTTAAT--------------------] ATGC GTTC A CACCCG TC G  CA AGC GA G G CC AG [TCA------] CCT-G A [TAGT-] A-CGG AC  CTA-  GT [--G] CCGT  CG  TTGGG  C  CTGGCC A  GCT [GTTGGCTGTT--] GCGGTGTT  CTG TAAC T  GACTC [TTAATTTTT----------] ATACC GGTCA GCGACG CTACTGC TT TGGG TAC TTT CAGG AC CCGT CTTGAAAC ACGGA CCAAG GAGT CTAACATGTGCGC GA- GTCATTGGG [ATTATTTTATTAAATT---] AAA CCTAAAGGC GCA AT GAAA GT AAA GATC GTC -CTTGC GTCGATC GA GGGAGGATGAG CCG TGT [TACG--------------] ATG C G G CTCCGCACT CCC G GGGC GTCTCATTCTC ATTGC GAGAAGAGG CGCACC CAG 
Aspilodemon_sp               CCTGAGA AA CCCAAA AGATCGAaGG GGGaGA TTCAT CG TCAGCG T AT T T G ATA TAT GT A TG  A GT TATGATATG AAT TATC [CTCTCACGGG--] GAT-ATAA ATT  TGTA-CATA C TTG  TAT TATTTTAT TG TC AA A T  A T T GTC GGCG TGCAC-T TCTCCT CTAGTAGGA CGTCGC GAC CCGTTG   A G---TG TCGATC TAC GGC CCGAT [TGGGTAGC--] CT TTG -ATT [GTGAACA------------] AAT TAA AG ACC AATTGG TGTT-- TTC T GA-TCG A CTGCT C GGCGG [TACTCGTAC---] GGTAT T GAGTC GCAT [TTTAT---------------------] ATGC GTTA A CACCCG TC G  CA AGC GA G G CC AG [TCA------] CCC-G G [TAGT-] G-CGG AC  CTA-  GT [--G] CCGT  CG  CTGGG  C  CTGGCC A  GCT [GTTGGCTGT---] TGCGTGTT  CTG TAAC T  GGCTC [TTAATGAAA----------] TTACC GGTCA GCGACG CTACTGC TT TGGG TAC TTT CAgG AC CCGt CTTGAAAC ACgGA CCAag GAGT CTAACATGTGCGC GA- GTTAT-GGG [ATTATTTTATTAAATT---] AAA CCTAAagGC GCA at GAAA GT AAA GATC GGC -CTTGC TACGATC GA GANNNGATGAG CCG TGT [TCCC--------------] ATG C G G CTCCGCACT CCC G GGGC GGT-------- ----- --------- ------ ---
Mesostoa_kerri               CCTGAGA AA CCCGAA AGATCGAATG GGGAGA TTCAT CG TCAACT T AT T C G ATA TAT GT A TG  A GT TATGATATG AAT TGTT [CTCTCACGAG--] AAT-ATAA ATT  TGTA-CATA C TTT  TAT TATTTTAT TG TT GA A T  A T T GTC GGCG TGCAC-T TCTCCC CTAGTAGGA CATCGC GAC CCGCTG   A G---TG TTGATC TAT GGC CCGAT [TGGGTAGC--] CT TTG -ATT [GTAAAA-------------] AAT CGA AG ACC AATTGG TGAG-- TTC T GA-TCA A CTGCT C GGCGG [TACTCGTAT---] GGTAT T GAGTC GCAT [TAT-----------------------] ATGC GTCC A CACCCA TT G  CA AGC GC G A TC AG [AAT------] CCC-G G [TAGTC] A-CGG AC  TTA-  GT [--G] CCGT  CG  CTGGG  T  CTGATC A  GCT [GTTGGTATT---] GTGGTGTT  CTG TGAC T  GACTC [TAAAA--------------] ATACC GGTTA GCGATG CTACTGC TT TGGG TAC TTT CAGG AC CCGT CTTGAAAC ACGGA CCAAG GAGT CTAACATGTGCGC AA- GTCATTGGG [ATTATTTCATGAAATT---] AAA CCTAAAGGC RCA AT GAAA GT AAA GATC GAC -TTTAC GTCGACT GA GGGAGGATGAG TTG TAA [TACA--------------] ATG C T G CTCCGCACT CCC G GGGC GTTTTATTCTC ATTAC GAGAAGAGG CGCACC CAG


A_aestuosus                   ------AtATCAATAAGATTAATTATTCgnnnaGAGttaGGAatttGtgGtAGGATACTAGGAAATGATCAAATttATAAtGGAATagTcACTttACATGCATttGtGAtaATtttttttatagttataccNattataattggtggttttggaaattgattaattCCtTtaatattaggagCtCCtgatatagCTtTCCCtcgaaTaaaTaataTaagaTTTTggttatTgaTTCCTTCTTTaTTaTTaTTaTTaaTTaggGgaaTtaTTaaTGtTggGGTAgggaCaGgaTgaaCaaTaTaTCCtCCtTtnTCTTCTTTaaTaGGTCaTaGGGGTATaTCaGTTgaTCTaTCaaTTTTTTCTTTACaTTTGGCAGGaGCTTCtTCTATTATAgGGGCTATTAAttttATTaCaNCGGTTTTAAATATGAATTTATTTATAATTAAATTAGATCaAATTATATTATTTGTTTGATCTGTTATAATTACTGCTATTttATTATTATTGTCTTTACCTGTTTTAGCCGGGGCTATTaNnannntaTTaaCAGntnnnnATTTAAATaCaaCTTtTTTTGATTTTTC------------------
A_albitibia                   ATTNNATATCAATAAGATTAAgnaNnnCGATTAGAAttAAGAACAAGAGGAAGAATTTTAAAAAACGATCAAATTTATAATGGTAtAGTAACTTTACATGCTTTTATTATAATTTTCTTTATAGTTATACCTATTATAATTGGAGGTTTTGGAAATTGATTAATTCCTTTAATATTAGGAGCCCCAGATATAGCATTCCCACGAATAAATAATATAAGATTTTGATTATTAATTCCATCCCTCTTACTTTTACTAATTAGAGGTATTGTAAATACAGGTGTAGGAACTGGTTGAACAATATATCCTCCTTTATCTTCATTAATTGGACACAATAGAATTTCCGTTGATATATCAATTTTTTCGCTTCATTTAGCAGGTGCTAGATCAATTATAGGAGCAATTAATTTTATTTCAACAATTTTTAATATAAATTTAATGAAAATTAAAATAGATCAAATTAGATTACTAATTTGATCAGTATTAATTACTGCTATTTTACTTCTTTTATCTTTACCAGTTTTAGCTGGAGCTATTACAATATTATTAACTGACCGTAATTTAAATACTAGATTTTTTGATTTTTCAGGAGGAGGGGATCCTAT
A_apicalis                    GtTGGAATATCTATAAGTTTAATTATTCGMTTAGAGTTAGGAGTATGTGGGAGAATATTAGGAAATGATCAAATTTATAATGGAATAGTAACTTTACATGCATTTGTAATAATTTTTTTTATAGTTATACCTATTATAATTGGAGGATTTGGAAATTGATTAATTCCTTTAATATTAGGGGCTCCTGacaTAGCTTTCCCACGAATGAATAATATAAGATTTTGATTATTAATTCCTTCATTATTATTGTTATTAATCAGAGGAATTATTAATGTAGGGGTAGGGACTGGATGAACAATATATCCACCTTTATCATCTtTAATAGGACATAGGGGAATGTCAGttGATttATCTATtttttCTttACATttAGCTGGAGCTtcTtcAATtATAGGAGCCATtAATtttATtACAACAGtttttAATATAAAtttAtttATAAttAAAAtAGAtcAAAttATAttAtttGtttGAtctGttatGAttACtGcAAttttAttGttGctatctttACccgtGttagctGGagctattactatattattaAcggatcgtaatttAAatacAactttttttgatttttcaggaggaggGgaccct--
A_apiculatus                  ACCGGTATaTCaaTaAGTTTaaTTaTTCgaTTTgaaCTaagaaCTAGAGGAaGaATCCTaaaaAATGACCAAATTTATAATGgTatagtAACATTaCatGcttTTATTATaATTTTTtTtAtAGTTatACCAATTATAATTGGAGGATTTGGAAATTGATtaaTCCCATTAATATTAGGGGCtcCtGATATAGCTTTCCCCCGTATAAATAATATAAGATTTTGACTCCTTATCCCATCTCTATTACTTTTACTagttaGAGGAATCATTAATTCAGGGGTAGGAACTGGCTGAACTATAtACCCTCCTTTATCATCTtTAATTGGACAtAAtgGTATTTCAGTAGATATATCTATTTTTTCATTACACCTCGCGGGGGCTTCTTCAATTATAGGAGCAATTAATTTTATCTCTACTATTTTAAATATAAATTTAATTTCTATTAAAATAGACCAAATTACTTTATTAACTTGATCTATTCTAATTaCtGCAATTTTAttattAtTATCTTTACCAGTGCTTGCAGGAGCTATCaCtNTaTTA-----------------------------------------------------------
A_aterrimus                   AttGGtaTATCAATAAGAttAATTATTCGtttagaAAtaGGAGtttgAGgGAGATTTTTAATAAATGATCAAATTTATAAtGGGATAGTaACTTTACATGCATTtGtAATAAttttttttATAGtTATACCAATTATAATtGGtGGTTttGGAAATtGATTAGttCCTTtAAtAtTAggaGCtCCTGNNNNNgcTtNCCCtcGtATAAAtAATATAAGAttttGGttAttAAttCCTtCATtATtATtATtATTAATtAGAGGATtAATTAATGtGGGGGtGGGGACAGGAtGAACtATATATCCtCCtttATCttctttAAtGGGACATAGtGGtAtAtCAGttGAtAtttctATtttttctttACAtttAGCAGGGAtttcttcAAttAtAGGtGCAAttAAttttAttACAACtGttttAAAtAtAAAtttAtttAtAAttAAAAtAGAtcAAAttAtAttAtttGtAtGAtctGtAAtGAttACtGctAttttAttAttAttAtctttACcAGttttAGccGGAGctAttACtAtAttAttAACGGatcGNAAttNAAAtACAActttttttGAtttttNAGGNGGaGGAgAtcct--
A_barnardae                   GTAGGACTATCAATAAGAGTAATTATCCGGATAGAATTAAGAAGGAGGGGGAGAATTTTAAAAAATGATCAAATTTATAATGGAATAGTAACATTACATGCTTTTATTATAATTTTTTTTATAGTTATGCCTATTATAATTGGGGGGTTCGGAAATTGATTAATCCCATTAATATTATGAGCCCCAGATATAGCTTTCCCACGAATAAATAATATAAGATTTTGACTATTAATTCCCTCTATTTTTTTACTTATAACCAGAGGAATAATTAATGTAGGGGTAGGAACAGGATGAACTATATACCCTCCCTTATCATCATTAATTGGACATAATGGAATTTCAGTAGATATATCTATTYTTTCTTTACACCTTGCGGGCGCTTCTTCAATTATARRARCAATTAATTTTATTTCTACAATTTTCAATATAAATTTAATAATAATTAAAATAGATCAAATTATATTATTAGTATGATCTATCTTAATTACTACTATTTTATTATTATTATCACTTCCAGTATTAGCAGGAGCAATCCCTATATTATTAACAGATAAAAATATAAATACTAGATTTTTTGATTTTTCTG----------------   
A_borealis                    ATTGGGATATCAATAAGATTAATTATTCGTCTAGAACTAAGAACAAGAGGAAGTATTTTAAAAAATGATCAAATTTATAATGGGATAGTAACTTTACATGCTTTTATCATAATTTTTTTTATAGTTATACCTATTATAATTGGAGGGTTTGGTAATTGATTAATTCCTTTAATATTAGGAGCCCCTGATATAGCTTTCCCACGAATAAATAATATAAGATTTTGATTACTTATCCCATCTTTAATACTACTATTAATTAGAGGAGTAATTAATTCAGGTGTAGGAACTGGCTGAACAATATACCCACCATTATCATCTTTAATTGGTCATAATGGAATTTCTGTAGATATATCTATTTTTTCTTTACATTTAGCAGGGGCTTCATCAATTATAGGAGCAATTAACTTTATTTCTACTATTTTTAATATAAATTTAATAACAATTAAAATAGATCAAATTATATTATTAATTTGATCTATTTTAATTACTACAGTTTTATTATTATTATCTTTACCAGTTTTAGCAGGGGCTATTACTATATTATTAACAGATCGAAATTTAAATACTAGATTTTTTGATTTTTCTGGAGGAGGAGACCCAAT
A_circumscriptus              ATtGGGATATCAATAAGCTTAATTATTCgNcNAGAATTAAGAacGAGaAGAAGTaTTTTAAAAAATGATCAAATTTATAATGGTATagTaACCTTACATGCATTTATTATAATtTTtTTTATAGTTATACCAATTATAATTGGAGGATTTGGTAATTGATTAATCCCATTAATGTTTggaGCCCCcgTNNTAGCTNNCCcacGTATAAACAATATAAGATTCTGATtACTtAttCCATCTttAATACTTTTATTAGttAGAGGAATAATTAATACAGGAGtaGGAACtGGttGaACAAtataCcccccATTATCTTCCCTAATTGGACATAATGGAATATCAGTAGATATATCTATTTTCTCATTACATCTTGCAGGTGCTTCATCAATTATAGGGGCGATTAATTTTATTTCaaCTATTTTTAaCATaaATTTAATAAGAATTAAAATAGATCAAATTATATTATTAATTTGATCTATTTTAATTACTACAATTttACTATTATTATCTTTACCAGTTTTAGCCGGAGCTATtaCTATatTATTAACAGAccRAAATTTAAATACTAGAttTTTTGATTTTTCC-----------------
A_compressor                  ATTGGTATATCaATAAgaCTaATTATTCgaTTAgaATTAAgATCAGgAGgAAgaATTTTAAAAAATgATCaAATTTATAATGGTATAGTAaCTTTACATGCTTTTATTATAATTTTTTTTATAGTTATaCCAATTATAATTGgAGGGTTTGGAAATTGATTAATTCCTTTAATATTAGGAGCCCCTGATATAGCTTTCCCaCGAATAAATAATATAAGATTTTGATTATTAATTCCTTCATTAATACTTTTATTAATTAGAGGGGTAATTAATACAGGTGTAGGGACTGGATGAACAATATATCCTCCATTATCATCATTAATTGGACATAATGGAATTTCTGTAGATATATCTATTTTTTCTTTACATTTAGCTGGAGCTTCaTCAATCATAGgAGCAATTAAtttTATTTCAACTATTTTTAATATAAATTTAATAATAATCAAAATAGACCAAATTATACTATTAATCTGATCTATTTTAATCACCACAATTtTATTACTATTATCTTTACCAGTATTAGCAGGAGCAATTaCTATAtTATTAACAGAtcgAAATTTAAATACAAGAtTTTTTGATTTTTCAGg---------------
A_coxalis                     ATTGGTATATCAATAAgATTaATTATTCgATTAGaATTAAGAaCTAgAGGAAGAATTTTAAAAAATGATCaAATTTATAATGGTATAGTAACTTTACATGCTTTTATTATAATTTTTTTTATAGTTATGCCAATCATAATTGGAGGATTTGGAAATTGATTAATTCCTTTAATACTGGGAGCCCCCGACATAGCTTTCCCTCGTATAAATAATATAAGTTTTTGATTACTTATCCCATCTATTATACTTTTATTAATTAGAGGAGTAATTAATTCAGGGGTTGGGACAGGATGGACAATATACCCTCCATTATCATCTTTAATTGGTCATACCGGATTTTCTGTAGATATATCAATTTTTTCTTTACATTTAGCAGGAGCTTCaTCAATTATAGGAGCAATTAAttttATCTCTACTATTTTTAATATAAATTTAATAACAATTAAAATAGACCAAATTATATTACTAATTTGATCTATTTTAATTACTACAATTttATTATTATTATCTTTACCAGTTTTAGCAGGAGCTATTaCTATAtTATTAACAGAtcgAAATTTAAATACTAGAtTTTTtGATTTTTCTGggggAGgagaCcca--
A_dissector                   ATTGGAATATCAATAAGATTAATTATTCGTTTAGAATTAGGAGTTTGTGGAAGAGTATTGGGGAATGATCAAATTTATAATGGTATAGTTACTTTACATGCATTTGTAATAATTTTTTTTATGGTTATACCAATTATAATTGGTGGATTTGGAAATTGATTAATTCCTTTAATGTTAGGATCTCCTGATATAGCTTTCCCTCGAATAAATAATATGAGATTTTGATTATTAATTCCTTCTTTATTATTATTATTAATTAGTGGAATTATTAATGTAGGTGTTGGGACAGGGTGAACAATATATCCTCCTTTATCTTCATTAATGGGGCATAGAGGTATATCAGTTGATATTTCAATTTTTTCTTTACATTTAGCAGGGGTTTCTTCTATTATGGGGGCTATTAAttTTATTACTACAGTTTTAAATATAAATTTATTTATAATTAAAATAGATCAAATTATGTTATTTGTGTGGTCTGTTATAATTACTGCTGTTTTATTATTATTATCTTTACCTGTATTGGCAGGGGCTATTaCTATATTATTGACAGAtcGTAATTTAAATACAACTTTTTTTGATTTTTCAnngGGggagnACnnnnn
A_esenbecki                   ATTGGAATATCAATAAGaTTAATTaTTCGATTAGAATTAAGTaCAAATGGAAGTATTTTAAAAAATGATCAAATTTATAATGGAATAGTAACTTTACATGCCTTCATTATAATTTTTTTTATAGTTATACCAATTATAATTGGAGGGTTTGGTAACTGATTAATCCCATTAATATTAAGGGCTCCTGATATAGCATTCCCACGAATAAATAATATAAGATTTTGACTACTTATCCCATCTTTAATACTTTTATTAGTTAGAGGTATTATTAATACAGGCGTTGGAACTGGATGAACAATATATCCCCCTTTATCATCTttAATTGGTCATAAtGGAATTTCTGTAGATATATCAATTTTTTCTTTACATTTAGCAGGAGCCTCATCAATCATAGGAGCAATCAATTTTATTTCTACTATTTTTAATATAACTTTATTAACAATTAAAATAGATCAAATTACATTATTAATTTGATCTATTTTAATTACTACAATTTTAttActATTATCTTTACCAGTTTTAGCAGGGGCTATTACTATACTATTaaCtGAtCGaAActtAAATACTAGATTTTTTgATTTTTCTGGAGGAGGAGACCCAAT
A_gasterator                  ATTGGTATGTCAATAAGTCTAATCATTCGTTTAGAGTTAGGAATTTGTGGGAAAATACTAGGTAATGATCAAATTTATAACGGCATAGTAACTTTACATGCATTTGTAATAATTTTTTTTATAGTTATACCAATTATAATTGGAGGGTTTGGAAATTGACTAATTCCTTTAATATTAGGGTCTCCTGATATAGCTTTCCCTCGAATAAATAATATAAGATTTTGATTATTAATCCCTTCTTTACTATTGCTATTAATTAGTGGAATTATTAATACAGGAGTAGGAACAGGATGAACTATATACCCTCCATTATCTTCATTAATAGGTCACAGAgGTATATCAGTAGACACTTCAATTTTTTCCTTACATTTAGCAGGAGCATCATCTATTATAGGAGCAATAAATTTTATTACTACAAGAATTAATATAAATTTATTTTATATTAAAATAGATCAAATTATATTATTTGTATGATCAGTAATAATTACTGCCATCTTATtATtAtTATCTTTACCAGTTTTAGCAGGGGCCATTACTATATTATTaaCaGaTCGTAAttttAACACAACTTTTTTTgaTtTTTCAGGAGGAGGAGACCCT--
A_gastritor                   ATTGGtATATCAATAAGATTAATTATTCgaNNNgAAttaAGGNcgggNggAAGAATTTTAAAAAATGATCAAATttATAATGGTATagTaACTTTACATGCttttattataattttttttatagttataCCaattataattggaggttttggaaattgattaatTCCtTtaatattaggagCCCCtgatatagCTTTCCCaCgaataaataatATaagaTTTTgaTTaTTaaTTCCTTCaCTaAtaCTTTTATTaATTAgAgGTGTaATTAAtaCAggGGTAgGGaCTGgATGaaCaATATATCCTCCATTATCATCATTAATTGgACATAATGgaaTTTCTGTGGAtATATCTCTTTTTTCTTTACATTTAgCTGcAGCttCatCaATTATAggAgCAATTActtttAtTTCAaCTATTTTTAATATAAATTTAATAATAATCAAAATAGACCAAATTATACTATTAATCTGATCTATTTTAATCACCaCAATTttATTACTATTATCTTTACCAGTATTAGCAGGAGCAATTaCTaTAtTATTAaCAGAtcgaaATTTAAATACAAGATtTTTTGATTTTTCAgg---------------
A_grassator                   ATTGGTATATCaATAAGTCTaATCATTCGTTTAgAGTTAAgAATTTGTGGGaaAATACTAGGCAATGATCaaATTTATAaCGGCATAGTAaCTTTACATGCATTTGTAATAATTTTTTTTATAGTTATACCAATTATAATTGGGGGATTTGGAAATTGACTAATTCCTTTAATATTAGGATCTCCTGATATAGCTTTCCCTCGAATAAATAATATAAGATTTTGATTATTAATCCCTTCTTTATTATTATTATTAATTAGTGGAATTATTAATACAGGAGTAGGGACAGGATGAACTATATATCCTCCATTATCTTCATTAATAGGTCATAGAGGTATATCAGTAGACACTTCAATTTTTTCCTTACATTTAGCAGGGGCATCaTCTATTATAGGAGCAATAAAtttTATTACTACAAGAATTAATATAAATTTATTTTATATTAAAATAGATCAAATTATATTATTTGTATGATCAGTAATAATTACTGCCATCttACTATTATTATCTTTACCAGTTTTGGCAGGAGCCATtaCTATaTTATTAACAGAtcGTAATTTTAACACAACTtTTTTTGATTTTTCAGGAGGAGGAgACCct--
AA_mubfsi                      GTAGGTCTATCAATAAGAGTAATCATCCGCATAGAATTAAGAAGAGGAGGTAGTATTTTAAAAAATGATCAAATTTATAATGGAATAGTAACTTTACATGCTTTTATTATAATTTTTTTTATAGTGATACCTATTATAATCGGGGGATTTGGTAACTGACTAATTCCTTTAATATTAGGGGCCCCTGATATAGCTTTCCCCCGAATAAATAATATAAGATTTTGATTATTAATTCCTTCTATTCTTTTATTATTAATTAGAGGGATAATTAATACAGGGGTCGGGACAGGGTGAACAATATATCCCCCATTATCATCATTAATTGGACATAACGGGATATCAGTAGATATATCAATTTTTTCATTACATTTAGCGGGGGCATCATCAATTATAGGATCAATTAACTTTATCTCTACAATTTTTAATATAAATTTAATAATAATTAAAATGGACCAAGTTAGATTATTAATTTGATCCATTTTAATTACTACTATTTTATTACTTCTTTCATTACCGGTATTAGCCGGGGCAATTACAATATTATTGACAGACCGAAATTTAAATACTAGATTTTTTGATTTTTCAGGAGGAGGAGATCCAAT   
A_nigricornis                 attggaAtATCAATAAGACTAATTattCGtCtagaattAAgAACAAGAGGAAGTATTTTAAAAAATGATCAAATTTATAAtggTataGTAACTTTaCAtGCTTTTATCATAATTTTTTTTATAGtTATACCTATTATAATTGGAGGGTTTGGTAATTGATtaATTCCTTTAATATTAGGAGCCCCTGATATAGCTTTCCCACGAATAAAtAATATAAGATTTTGATTACTTATCCCATCTTTAATACTACTATTaATTAGAGGAGtaATTAATTCaGGTGtAGGAACTGGCTGAACAAtATACCCACCATTATCATCTTTAATTGGtCAtaATGGAATTTCTGTAGATATATCTATTTTTTCTTTACATTTAGCAGGGGCTTCATCaaTTATAGGAGCAATTAACTTTATTTCTACTATTTTTAATATAAATTTAATAACAATTAAAATAGATCAAATTATATTaTTAATTTGATCTATTTTaaTTaCTaCAGTTTTattAttATTATCTTTACCAGTTTTAGCAGGGGCTATTaCTATrTTaTTAACAGAGCGAAATTGAAATACTAGATTTTTTGaTTTTTCTGGAGGAGGAGACCCAAT
A_pallidator                  ATTGGTATATCAATAAGATTAATTATTCGacNaGAATtAAGAAcTAACGaAAGAATTTTAAAAAATGACCAAATTTATAATGGTATAgTaACTTTACATGCTTTTATTATAATTTTTTTTATAGTTATACCAATTATAATTGGAGGGTTTGGAAATTGATTAATTCCTCTGATACTaggcGCCCCCGacaTAGCTTTCCCTcGTATAAATAACATAAGTTTTTGGTTACTTACTCCATCTATTATACTTTTATTAATTAGAGGAATAATTAATACAGGGGTAGGGACAGGATGAACAATATATCCTCCATTATCATCTTTAATTGGGCACAACGGATTTTCTGTAGATATATCAATTTTTTCTTTACATTTAGCAGGAGCTTCATCAATTATAGGtGCAATTAATttTATTtCTACTATTtTtAATATAAATttAATAACAATtAAAATAGATcAAAttATATtATtAATttGAtcTATtcTAAttACTACAAttttATtATtAttAtctttACCAGtcttAGcAGGAGCtattACTatattAttAACAGACCGAAatttAAAtactagattttttGatttttctGGaGGaGGaGaccca--
A_pictus                      ATTGGAATATCAATAAGATTAATTATTCGTCTAGAATTAAGAACAAGAGGAAGTATTTTAAAAAATGATCAAATTTATAATGGTATAGTAACTTTACATGCTTTTATCATAATTTTTTTTATAGTTATACCTATTATAATTGGAGGGTTTGGTAATTGATTAATTCCTTTAATATTAGGAGCCCCTGATATAGCTTTCCCACGAATAAATAATATAAGATTTTGATTACTTATCCCATCTTTAATACTACTATTAATTAGAGGAGTAATTAATTCAGGTGTAGGAACTGGCTGAACAATATACCCACCATTATCATCTTTAATTGGTCATAATGGAATTTCTGTAGATATATCTATTTTTTCTTTACATTTAGCAGGGGCTTCATCAATTATAGGAGCAATTAACTTTATTTCTACTATTTTTAATATAAATTTAATAACAATTAAAATAGATCAAATTATATTATTAATTTGATCTATTTTAATTACTACAGTTTTATTATTATTATCTTTACCAGTTTTAGCAGGGGCTATTACTATATTATTAACAGATCGAAATTTAAATACTAGATTTTTTGATTTTTCTGGAGGAGGAGACCCA--
A_praetor                     --------------------------------------------------------------------------------------------------------------------------------------------------------------------------------------------------------------------------------------------------------------------------------------------------------------------------------------------------------------------------------------------------------------------------------------------------------------------------------------------------------------------------------------------------------------------------------------------------------------------------
A_punctipes                   ---GGTATATCTATAAGATTAATTaTTCGaTTaGaaTTaAGaTCTaGGGGGAGAATTTTAAAAAACGATCAAATTTATAATagTataGTAACTTTACATGCTTTTGTTATAATTTTTTTTATAGTTATACCAATTATAATTGGAGGTTTTGGAAACTGATTAATTCCCCTAATATTAGGAGCTCCAGACATaGCTTTCCCCCGTaTAAATAATATAAGATTTTGATTACTCCCTCCATCTTTAACATTTCTATTAATAAGAGGAGtAACAAATGCAGGAAGGGGGACAGGATGAACaATATACCCCCCATTATCATCCCTAATTGGtCATAAtGGTATTTCTGTTGATATATCAATTTTTTCTTTACACTTAGCAGGAGCCTCATCAATTATAGGAGCAATTAATTTTATTTCAACTATTTTTAATATAAATTTAATAAAAATTAAAATAGACCAAATTATATTATTAATTTGATCTATCTTAATTACTACAATTTTATTATTATTATCTTTACCAGTATTAGCTGGAGCTATTACTATATTATTGACAGATCGAAATTTAAATACTAGATTTTTTGATTTTTCCGGAGGAGGAGACCCAAT
A_ruficornis                  ATTGGTATATCAATAAGTCTAATCATTCGTTTAGAGTTAGGAATTTGTGGAAAAATACTAGGTAATGATCAAATTTATAACGGTATAGTAACTTTACATGCATTTGTAATAATTTTTTTTATAGTTATACCAATTATAATTGGAGGTTTTGGAAATTGACTAATTCCTTTAATATTAGGATCTCCTGATATAGCTTTCCCTCGAATAAATAATATAAGATTTTGATTATTAATCCCTTCTTTATTATTACTATTAATTAGTGGAATTATTAATACAGGAGTAGGAACAGGATGAACTATATACCCTCCATTATCTTCATTAATAGGTCACAGAGGTATATCAGTAGACACTTCAATTTTTTCCTTACATTTAGCAGGAGCATCATCTATTATAGGAGCAATAAATTTTATTACTACAAGAATTAATATAAATTTATTTTATATTAAAATAGATCAAATTATATTATTTGTATGATCAGTAATAATTACTGCCATCTTATTATTATTATCTTTACCAGTTTTAGCAGGGGCCATTACTATATTATTAACAGATCGTAATTTTAACACAACTTTTTTTGATTTTTCAGGAGGAGGGGATCCT--
A_seriatus                    ATTGGTTTATCAATAAGATTAATTATTCGTTTAGAATTAAGAACAAGAAGAAGAATTTTAAAAAATGATCAAATTTATAATGGTATAGTAACATTACACGCATTTATTATAATTTTTTTTATAGTTATACCAATTATAATTGGAGGATTTGGAAATTGACTTATTCCTTTAATATTAGGCGCCCCAGATATAGCATTCCCACGAATAAATAATATAAGATTTTGATTACTAATCCCATCTTTAATATTATTATTAACTAGAGGAATCATTAATACAGGAGTAGGGACAGGATGAACAATATACCCCCCATTATCCTCATTAATTGGACATAATGGAATTTCTGTTGATATATCAATTTTTTCTTTACACTTAGCTGGTGCATCATCAATTATAGGAGCTATTAATTTCATTTCAACAATTTTAAATATAAATTTAATAAAAATCAAAATAGACCAAATTATACTTTTAGTATGATCAGTAATAATTACAGCAATTCTACTTCTTCTATCTCTGCCAGTCTTAGCAGGAGCTATTACTATACTTTTAACTGACcgAAACCTAAATACAAGTTtCTTCGACTTTTCAGGAGGtGGAGAcccT--
A_similis                     ATTGGGATATCAATAAGATTAATTATTCGTCTAGAATTAAGAACAAGAGGGAGTATTTTAAAAAATGATCAAATTTATAATGGTATAGTAACTTTACATGCTTTTATTATAATTTTTTTTATAGTTATACCTATTATAATTGGAGGATTTGGTAACTGATTAATTCCTTTAATATTAGGAGCCCCTGATATAGCTTTCCCACGAATAAATAATATAAGATTTTGATTACTTATCCCATCTTTAATACTACTATTAATTAGAGGAGTAATTAATTCAGGTGTAGGGACTGGCTGAACAATATACCCACCATTATCATCTTTAATTGGTCATAATGGAATTTCTGTAGATATATCTATTTTTTCTTTACATTTAGCAGGGGCTTCATCAATTATAGGAGCAATTAACTTTATTTCTACTATTTTTAATATAAATTTAATAACAATTAAAATAGATCAAATTATATTATTAATTTGATCTATTTTAATTACTACAGTTTTATTATTATTATCTTTACCAGTTTTAGCAGGGGCTATTACTATGTTATTAACAGATCGAAATTTAAATACTAGATTTTTTGATTTTTCTGGAGGAGGAGACCCA--
A_testaceus                   ATTGGTTTATCAATAAGTTTAATTATTCGATTAGAATTAAGAAGAAGAGGTAGAATTTTAAAAAATGATCAAATTTATAATGGAATAGTAACATTACATGCCTTTATTATAATTTTTTTCATAGTTATACCAATTATAATTGGTGGATTTGGAAATTGATTAATTCCTATAATATTAGGGAGACCTGATATAGCATTCCCACGAATAAATAACATAAGATTTTGATTACTAATTCCATCAATTTTACTTTTATTAACTAGAGGTGTAATCAATTCAGGAGTTGGAACTGGATGAACAATATATCCTCCTTTATCTTCCTTAATTGGACATAGAGGAATCTCAGTTGATATATCAATTTTTTCATTACACTTAGCAGGAGCTTCTTCAATTATAGGAGCAATTAATTTTATTTCAACCATTTTTAATATAAATTTAATAAAAATTAAAATAGACCAAATTATACTCTTAGTTTGATCAGTTTTAATTACCGCAATTTTATTGTTACTCTCTTTACCTGTATTAGCAGGAGCTATCACAATATTATTAACAGACCGTAATTTAAATACAAGATTTTTTGATTTTTCAGGAGGAGGAGATCCT--
A_trevelyanae                 ATTGGTCTATCTATAAGAGTAATTATCCGCATAGAATTAAGAAGAAGAGGAAGAATTTTAAAAAATGACCAAATTTATAATGGTATGGTAACATTACATGCTTTCATTATAATTTTTTTTATAGTTATACCAATTATAATTGGGGGCTTTGGAAATTGATTAATTCCACTAATATTAGGAGCACCTGACATAGCTTTCCCACGAATAAATAATATAAGATTTTGATTATTAATTCCTTCTATTCTTTTATTATTAATTAGAGGAGTAATTAATACAGGAGTGGGGACGGGGTGAACTATATACCCCCCCTTATCATCATTAATTGGACATAATGGAATTTCAGTAGATATATCTATTTTTTCATTACATTTAGCAGGAGCTTCTTCAATTATAGGGGCAATTAATTTTATTTCAACAATTTTTAATATAAATTTAATAATAATTAAAATAGATCAAATTATATTACTAGTTTGATCTATTTTAATTACTACAATTTTATTATTATTATCACTCCCAGTTTTAGCAGGAGCAATCACTATATTATTAACAGATCGAAACATAAATACTAGATTTTTTGATTTTTCAGGAGGAGGAGACC----
A_unipunctator                ATTGGTATATCAATAAGTTTAATCATTCGATTAGAATTAGGAACTTGTGGTAAAGTGTTAGGTAATGACCAAATTTACAATAATATAGTAACTTTACATGCATTTGTAATAATTTTTTTTATAGTAATACCAATTATAATTGGAGGGTTTGGAAATTGATTAATTCCTTTAATATTAGGATCCCCTGATATAGCTTTCCCTCGTATAAATAATATAAGATTTTGATTACTAATCCCTTCTTTATTATTATTATTAATTAGAGGGGTTATTAATACAGGAGTAGGTACAGGATGAACTATATACCCCCCATTATCTTCATTAATAGGACATAgAGGAATATCAGTAGATACCTCAATTTTTTCTTTACATTTAGCAGGGATATCATCTATTATAGGGGCTATAAATTTTATTACTACAGGAATTAATATAAACTTATTTCATATTAAAATAGATCAAATCATATTATTTGTATGGTCTGTAATAATTACTGCTATTTTatTATtATTATCTTTACCAGTTTTAGCAGGTGCTATTACTATATTATTaacAGACCGTAATTTTAATACAACTTTTTTTGATTTTTCAGGTGGAGGAGACCCT--
A_sp_1                        ATTGGTATATCAATAAGAATAATTATTCGATTAGAATTAAGATCTAGAGATAGGATTCTAAAAAACGACCAAATTTATAACGGWATAGTTACWTTACATGCTTTAATTATAATTTTTTTTATAGTTATACCTATTATAATTGGAGGGTTTGGAAATTGATTAACTCCTTTAATATTAAGAGCCCCTGATATAGCWTTCCCWCGWATAAATAATATAAGATTTTGRTTATTAATCCCATCTTTAANNNTATTATTAACAAGAGGAATTATTAACACAGGAGTAGGGACAGGATGAACTATATACCCTCCCTTATCCTCTTTAATTGGTCACAATAGAATCTCAGTAGATATATCAATTTTCTCTATTCATTTAGCAGGAGCTTCTTCAATTATAGGAGCTATCAATTTTWTATCTACTATTTTCAATATAAATTTAATAAAAATTAAAWTAGATCAAWTWAWTTTATTAATTTGATCAATTTTAATTACTACWACTTTACTATTATTATCTTTACCNGTTTTAGCAGGAGCCWTTACTATATTACTGACAGATCGAAATTTAAACACCAGATTTTATGATTTTTCTGGAGGAGGAGACCCAAT
A_sp_2                        ATTGGATTATCAATAAGATTAATTATTCGTATagAATTAAGATCTAgAGGcaGAATTTTAAAAAATGATCAAATTTATAATGGTATAGTaACTTTACATGCTTTTGTTATAATTTTTTTTATAGTTATACCAGTAATATTAGGAGGATTTGGAAATTGATTAATTCCATTAATATTAGGAGCTcCTGATATAGCATTTCCTCGTATAAATAATATAAGATTTTGATTATTGATTCCTTCTTTTTTATTATTATTAATTAGAGGAGTAATTAATACAGGAGTAGGAACAGGATGAACTATATATCCACCTTTATCTTCATTAATTGGTCATAATGGTATTTCAGTAGATATATCTATTTTTTCTTTACATTTAGCAGGAGCTTCTTCAATTATAGGGTCAATTAATTTTATTTCAACAATTTTTAATATAAATTTATTAAATATTAAAATAGATCAATTAAGATTATTTATTTGATCTATTTTAATTACAACAATTTTATTATTATTGTCTTTACCAGTCTTAGCAGGAGCTATTACAATACTTTTAACTGATCGTAATTTAAATACTAGATTTTTTGATTTTTCTGGAGGAGGAGATCCAAT
A_sp_3                        ATTGGCTTATCaATAAGATTAATTATTCGTTTAGAATTAAGAACAAGAGGAAGAATTTTAAAAAATGATCAAATTTATAATGGTATAGTAACATTACACGCATTTATTATAATTTTTTTTATAGTTATACCAATTATAATTGGAGGATTTGGAAATTGACTTATCCCTTTAATATTAGGGGCTCCAGATATAGCATTCCCACGAATAAATAATATAAGATTTTGATTACTAATCCCATCTTTAATATTATTATTAACTAGAGGAATCATTAATACAGGAGTAGGGACAGGATGAACAATATACCCCCCATTATCCTCATTAATTGGGCACAATGGAATTTCTGTTGATATATCAATTTTTTCTTTACACTTAGCTGGTGCATCATCAATTATAGGAGCTATTAATTTCATTTCAACAATTTTTAATATAAATTTAATAAAAATCAAAATAGACCAAATTATACTTTTAGTATGATCAGTAATAATTACAGCAATTTTACTTCTTCTATCTCTACCAGTCTTAGCGGGAGCTATTACTATACTTTTAACTGACCGAAACCTAAATACAAGTTTcTTCGACTTTTCAGGAGGtGGAGACCCTAT
A_sp_4                        ATTGGGATATCTTTAAGTCTAATTATTCGATTAGAATTAAGAATAAATGGAAGAATAATAAAAAATGATCAAATTTATAATAGTGTAGTAACACTACATGCTTTTGTAATAATTTTCTTTATAGTTATACCTATTATAATTGGAGGATTTGGAAATTGATTAATTCCATTAATATTAgGAGCCCCTGATaTAGCTTTCCCTCGAATAAATAATATAAGATTTTGGTTATTAATCCCATCTTTATTATTTTTATTAATTAGAGGAATTATTAATTCAGGGTTAGGAACTGGATGAACTATATATCCTCCTTTATCATCATTAATTGGTCACAATGGATTTTCAGTTGATATATCAATTTTTTCTCTACATTTAGCTGGAGCATCATCAATTATAGGAGCTATTAATTTTATTTCAACTATTTTTAATATAAATTTAATAAAAATTAAAATAGATCAAATTATACTTTTAATTTGATCTATTTTAATTACTACTGTTTTATTATTACTATCTTTACCAGTCCTAGCAGGTGCTATtaCTATACTTTTAACTGACcgTAATTTAAATACTAGATtCTTTGACTTTTCA-----------------
A_sp_5                        GTAGGATTATCAATAAGATTAATTATCCGTCTAGAATTAAGAACTAGAGGGTCAATTCTTAAAAATGACCAAATTTATAATAATATAGTTACATTACATGCATTTATTATAATTTTTTTTATAGTAATACCAATTATAATTGGAGGATTTGGTAATTGATTAATTCCTTTAATATTAGGAGCCCCTGATATAGCATTCCCTCGTATAAACAATATAAGATTTTGATTACTAATCCCATCATTGTCATTATTATTAACTAGAGGATTTTCTAATTCTGGTGTTGGAACAGGATGAACTATATATCCTCCCCTTTCTTCTTTAATTGGTCATAATGGAATCTCAGTAGATATATCTATTTTTTCTTTACATTTAGCTGGAGCTTCTTCAATTATAGGTGCAATCAATTTCATCTCAACAATTTTAAATATAAATTTAATAA---TTAAATTAGATCAAATTAATTTATTTATTTGATCTATTTTTATTACCACTATTCTTTTACTTCTTTCTTTACCAGTACTAGCAGGAGCAATCACTATACTATTAACAGATAGAAACTTAAATACTAGATTTTATGATTTCTCAGGAGGAGGAGACCCAAT
A_sp_6                        ATTGGGTTATCTTTAAGTTTAATTATTCGTTTAGAATTAGGAATTAGAGGAAGAATTTTAAAAAATGATCAAATTTATAATAGAATTGTAACTTTACATGCATTTATTATAATTTTTTTTATAGTAATGCCTATTATAATTGGGGGGTTTGGTAATTGATTAATTCCTTTAATATTAGGGGCTCCTGATATAGCATTTCCTCGAATAAATAATATAAGATTTTGATTATTAATTCCATCTTTATTTTTAATTTTAATAAGAGGATTAATTAACACTGGAGTTGGAACAGGATGAACAATATACCCTCCTTTATCTTCATTAATTGGACATAATGGAATTTCAGTTGATATATCAATTTTTTCTTTACATTTAGCTGGGATTTCATCAATTATAGGAGCTATTAATTTTATTTCTACAATTTTTAATATAAATTTAATAAAAATTAAATTTGATCAAATTACTTTATTAATTTGATCTATTTTAATTACAGTAATTTTATTATTATTATCTTTACCTGTATTAGCAGGAGCTATTACAATACTTTTAACTGATCGAAATTTAAATACAAGATTTTTTGATTTTTCAGGTGGAGGGGATCCTAT
A_sp_7                        ATaGGTTTaTCTaTaaGaGTaaTTaTTCGTaTaGaaTTaaGaaGGaGaGGaaaaaTTTTaaGaaaCGaTcaaaTTTaCaaTaaTaTaGTaaCTTTaCaTGCTTTTaTTaTaaTTTTTTTTATAGTTATaCCAATTATAATTGGAGGATTTGGAAATTGAttaATTCCATTAATATTAGGAGccCcAGACATAGCTTTcCCACGAATAAATAATATAAGATTTTGACTATtAATTCCTTcTATTCTTTTAcTTaTAAttAGAGGtatAATTAAtACAGGGGTaGGAACGGGAtGaactAtAtAtCCtCCTTTATCAtCAttAAttGGAcataacGGAATttCtGtAGACAtAtCtAttttttCAttACAtttAGcGGGaGcatcatcAAttAtAGGAGcAAttAAttttAtCtCCACAAtCtAtAAtAtAAAtttAAtAAtaAttAAAAtAGAtcAAAttAtAttAttAAtttGAtctAttttAAttActGccattttattattActatcattaccaGttttaGcaGGaGcaatcactatattAttaacaGAtcGaaattgaaatac------------------------------------
A_sp_8                        -------------------------------------------cAAGAGGAAGAATTTTAAAAAATGATCAAATTTATAATagaatagtAACTTTACAtgcttttATTATAATTTTTttCAtAGttAtAcCTATTATAATTGGAGGATTTGGAAATTGATTAATTCCTTTAATATTAGGAGCccCTGAtATAGcTTtCCCACGAAtAAAtAAtAtAAGAttttGATtACttAttCCAtCtttAAtAttACTttTaaTTAGAGGAAtaAttAAtAcAGGtGtCGGTacTGGAtGAAcAAtAtAccccccAttATcAtctttAAttGGtcataAtGGtatttctGtAGAtAtAtccAttttttcAttAcAtcttGcAGGaGcctcatctAttAtAGGAGcAAttAAttttAtttctActAttttcAAtAtaaAtttaAtAccaattaAaAtaGatcaaattatattAttAatttGAtctattttaattactAcaAttttattattactAtctttGccaGtactagcagGaGctattactatattat----------------------------------------------------------
A_sp_9                        -------TATCAagAAGAtTAATTATtCgNNnngAAttaaGAtcnggnggaAGAATTttAAAAAATGATCAAAtttATAAtGGtATagTaaCtttACATGCttttATtAtaattttttttATAGttATACCAaTTATAAttGGAGGGtttGGAAAttGACtAAttcCtttAAtAtttggagCccctgatatagcTttcccacGaataAataatatAAgAttttGattattaattCCttCattaataCtTTtaTTaaTtagaggTgTaaTTaataCaggAgTAgggaCTggATgaaCaaTATaTCCTCCaTTATCaTCaTTaaTTggaCATaATggaatttctgtggATatATCTATTtTTTCTTTaCATTTAgCTGCAGCttCatCaATCATAggAgCAATTAAttttnTTTCAACTaTTTTTAATATAAATTTAATAACAATCAAAATAgACCAAATTATATTATTAATCTGATCTATTTTAATCACCACAATTTtATTACTATTATCTTTACCAGTATTAGCAGGAGCAATTaCTATATTATTAACAGAtcgAAATTTAAATACAAGATtTTTTGAC-----------------------
A_sp_10                       ATTGGCATATCAATAAGTCTAATCATTCGTTTAgAGTTAGGAATTTGTGGAAAAATACTAGGTAATGATCaAATTTATAACGGTATAGTAACTTTACATGCATTTGTAATAATTTTTTTTATAGTTATACCAATTATAATTGGAGGATTTGGAAATTGACTAATTCCTTTAATATTAGGCTCTCCTGATATAGCTTTCCCTCGAATAAATAATATAAGATTTTGATTATTAATCCCTTCTTTATTATTACTATTAATTAGTGGAACTATTAATACAGGGGTAGGAACAGGATGAACTATATATCCCCCATTATCTTCATTAATAGGTCATAGAGGTATATCAGTAGACATTTCAATTTTTTCCTTACATTTAGCAGGGGCATCATCTATTATAGgAGCAATAAAttttATTACTACAAGAATTAATATAAATTTATTTTATATTAAAATAGATCAAATTATATTATTTGTATGATCAGTAATAATTACTGCCATCttATTATTATTATCTTTACCAGTTTTAGCAGGGGCCATTaCTATAtTATTAACAGAtcgTAATTTTAACACAACTTtTTTTGATTTTtcAGGAGGAGGAGACCCTAT
A_sp_11                       ATTGGaCTTTCaATaAGaTTAaTTaTTCGaTTaGAaTTaaGaaCAAGAGGTaGaaTTTTAAaAaACGATCAAATTTaTAATGGAATAGTAaCATTaCaCGCaTTCATTATAATTTTTTTCATAGTAATaCCCATTATAATTGGAGGATTCGGAAATTGACTTATTCCTCTAATATTAGGGGCTCCTGATATAGCATTCCCaCgaataaaTAATATAAGATTTTGATTATTAATCCCTTCTTTATTATTATTATtaattagaGGCATTATTAATACAGGAGTAGGAACAGgaTGAaCAATATATCCACCTCTTTCCTCaTtaaTTGGACATAAtggCATTTCAATAGATATATCAATTTTTTCCTTACATCTAGCTGGGGCATCTTCAATTATAGGAGCAATTaaTTTTATTTCTACAATTTTTaaTATAAATTTAATAAAAATTAAAATAGATCAAATTaCATTATTAATTTGATCTGTATTAATTaCaaCAATTTTACttctcctTTCTCTCCCAGTTTTAGCCGGAGCTATCACTATACTTTtaacagatcgaaatttaaatacaagattctttgatttttcaggaggaggagaccctat
A_sp_12                       AttGGtATATCAATAAGATTAATTATCCGATTngaATtAaGAACTAccAraagAATTttAAAAAATGATCAAATTTATAATGGtATGGTaACTTTACATGCTTTTATTATAAtTTTTtTTATAGTTATACCAATTATAATtGGGGGATTTGGAAACTGATTAATCCCCTTAATACTAAGAGcccccGACATAgcTTTCCCTcGtatAAAtAAtataaGTTtttGACTACTAATCCCTTCTATTATACTTTtAttAACTAGAGGGATAATTAACACAGGAGTAGGAACAGGATGAACAATATACCCTCCATTATCATCTTTAATTGGACACCCTGGATTTTCTGtAGATATATCAATTTTTTCTTTGCATTtAGCAGGtGCTTCATCAATTATAGGtGCAATtAATttTATTTCCACTATTTTTAATATAAAtttAATAGCAATCAAAATAGACCAAAttATATtATtAGtttGAnCTAtttTAAttACTACAAttttATtAtTAttATCtttGCCAGttttAGCGGGAGCTATtnCTATAttAttAACAGAccgaaatttaaacactagattttttgatttttct-----------------
A_sp_13                       attgNCTtatCaaTaagaTTaaTTgTTCggTTagCaCTTataaCTagggggagagTTTTaaaaaaTgatCaaaTTTaTaaTggTaTagTaaCaTtaCaTgCTTTTaTTATaaTTTTTTTTATAgTTATaCCTaTTATaaTTgggGgaTTTGGTaaTTgaCTgaTTCCTTTaATaTTAggAGCCCCTgATATAGCTTTCCCTCGTATaaATaATATAAgaTTTTgATTaTTaATTCCTTCTTTaCTATTTTTATTaATTAgAGGGGTTATTAATATAGGGGTAGgaaCTGGTTgaaCTATATaCCCtCCTTTATCTTCTTTAATTGGTCATAATGgATTGTCAGTAgATATATCTaTTTTTTCTCTTCATTTAGCTGGAgCatCtTCTATTATAggGGCTATTamttnnnttTCaaCAATTTTTAATATaAATTTATTGAAAATTAAGATAAATCAAATTAGATTGTTTATTTGATCAGTaTTAATTaCAGCTGttttATTATTATTATCATTACCAGTTTTAgCTGGGGCTattanTaTaCtTTtgaCAGAtnnnnATTTaaATACTncttTTTT---------------------------
A_sp_14                       --------------------------------------aagggtttgtggtagtgtgttaagtaatgatcaaatttatannnnnatagtgactttacatgcgtttGtAATAAttttttttatGGTTATACCAATTATAATTGGtGGGtttGGaaattGattaatCCCTTTGAtGttaGGGtctcctGAtatGGctttcCCtcGaataaataatatGaGattttGGttattaattccttcTTTattattGttgttgattagtGGaataaTtAAtAGGGGGGtaGNtaCagggtgaNCtAtAtAtCCTCCaTtatCTTCGttaatGGGgCAtAgAggtATaTCtGTAGATATTTCTaTTTTCTCaTTaCATTTAGCTGGTATTTCTTCaaTTATGGGGgCTgtaaatTTTATTaCGACAGTAtttaaTAtnAATTTATTTATAATTAAAATAGATCAAATTatattaTTTGTATGGTCTGTAATaaTtanngCTGTTTtnttNttAttATCTTTNCCAGTTTTGGCAGGGGCTATTNCtnTaTT------------------------------------------------------------
A_sp_15                       ATTGGAATATCAATAAGATTAATTATCCGTcTTGAACTAAGAACTGGAGGAAGAATTTTAAAAAATGATCAAATTTATAATGGTATAGTAACCTTACACGCTTTTATTATAATTTTTTTTATAGTTATACCAATTATAATTGGAGGTTTTGGTAATTGATTAATTCCTTTAATATTAGGAGCCCCTGACATAGCCTTCCCACGTATAAACAATATAAGATTTTGGCTTCTTACCCCATCTATTATACTTCTATTAATTAGAGGATTAATTAATACAGGAGTAGGAACAGGCTGAACAATATACCCCCCTTTATCATCTTTAATTGGTCATAATGGCATTTCCGTAGATATATCTATTTTTTCTCTACATCTTGCAGGAGCGTCATCAATTATAGGAGCAATTAATTTTATTTCTACTATTTTTAATATAAACCTAATTATAATTAAAATAGACCAAATTACATTACTAACTTGATCTATTTTAATCACTACAATCCTATTATTATTATCTTTACCAGtTtTAGCGGGAGCTATTACTATATTATTAACAGACCGAAAtttAAACaCTAGAtTTTTTGATTTTTC------------------
Arcaleiodes_aglaurus          --------------------------------------------------------------------------------------------------------------------------------------------------------------------------------------------------------------------------------------------------------------------------------------------------------------------------------------------------------------------------------------------------------------------------------------------------------------------------------------------------------------------------------------------------------------------------------------------------------------------------
Tetrasphaeropyx_sp            --------------------------------------------------------------------------------------------------------------------------------------------------------------------------------------------------------------------------------------------------------------------------------------------------------------------------------------------------------------------------------------------------------------------------------------------------------------------------------------------------------------------------------------------------------------------------------------------------------------------------
Cordylorhogas_sp              ATTGGGCTATCAATAAGTATCATTATCCGATTAGAGCTAAGAACTACAGGAAGAATTTTAAAAAATGACCAAATTTATAACGGAATAGTAACACTTCACGCTTTTATTATAATTTTTTTTATAGTTATACCAATTATAATTGGAGGATTTGGAAACTGACTTATTCCATTAATGTTAGGAGCCCCAGACATAGCATTCCCTCGAATAAATAATATAAGATTCTGACTTTTAATTCCATCAATTTTATTTTTATTAACTAGAGGAATTATTAATACAGGAGTAGGAACTGGATGAACAATATATCCCCCTTTATCATCCTTAATTGGGCATAGAGGTATATCTGTAGACCTTTCAATTTTTTCATTACATTTGGCAGGAGCATCATCAATTATAGGAGCAATTAATTTTATTTCTACTATTTTAAATATAAATCTTATAAATATTAAAATAGATCAAATTATATTATTAATCTGATCTATTTTAATTACAGCAATTTTACTTTTACTATCTCTCCCAGTATTAGCAGGAGCTATTACAATACTTTTAACCGATCGAAACTTAAATACTAGATTCTTTGATTTCTCAGGAGGGGGAGACCCA--  
Heterogamus_dispar            CttgGtatgTCAATAAGATTAATTaTTCGTTTAgaattAggggtttGGGGGAGTTTATTAATAAATGATCAAATTTaTAatggtataGTTACTTtAcAtgctTTtATtAtAATTTTTTTtAtaGttATACCAATTATAATtGGAGGGTTtGGtAaTTGATtaGTTCCTTTAATATTAGGGGCTCCAGAtATAGCTTTCCCTCGAAtAAATAATATAAGATTTTGATtGTTAGTTCCTTCTTTAATTTTaTTaaTTATtAGAGGKttaATAAATGtAGGGGTAGGAACTGGGtgAAcAgtttACCCACCTTTaTcTTCTTtRGKRGGRcataGaGGGATATCTGTTGATTtATCAATTTTTTCTTtACATTtAGctGGaGcatcttcaATTAtAGGGGctAttAATTttaTTtCtACtGtttttAAtAtGAAtttGtttataattAAgAtAGAtcAAAtatctttatttatttgatctGttttAAttactGctttattAttattGttatctttGcctGtattagcaGgtGcaattactatattGttaacAGAtCGAAATTTAAACACTACTTTTTTtGATTTTtCAGGGGGGGGGGAtCCt--
Heterogamus_sp_1              GTTGGTATATCAATAAGATTAATTATTCGTTTAGAATTAAGAGTATGTGGTAGTTTATTGATAAGTGATCAAATTTATAATGGTATAGTAACTTTACATGCTTTTATTATAATTTTTTTTATAGTTATACCAATTATAATTGGAGGATTTGGAAATTGATTAATTCCTTTAATATTAGGGGCTCCTGATATAGCTTTCCCTCGAATAAATAATATGAGTTTCTGATTATTAATTCCTTCTTTAATTTTATTAATTGTTAGGGGTTTAATAAATGTAGGGGTAGGAACTGGATGAACAGTTTATCCTCCTTTATCTTCATTAATAGGACATAGAGGAATATCTGTAGATATGTCAATTTTTTCTTTACATTTAGCAGGAATATCTTCAATCATAGGGGCTATTAATTTTATTACTACTATTTTTAATATAAATTTATTCATAATTAAATTAGATCAATTATCCTTATTTATTTGATCTGTTTTAATTACAGCTTTTTTATTATTATTATCATTACCTGTATTAGCAGGAGCAATTACAATATTATTAACAGATCGAAATTTAAATACTACTTTTTTTGATTTTGCTGGAGGAGGAGATCCT--
Heterogamus_sp_2              CTTGGTATGTCAATAAGATTAATTATTCGTTTAGAATTAGGAGTTTGTGGGAGTTTATTAATAAATGATCAGATTTATAATGGTATAGTTACATTACATGCTTTTATTATAATTTTTTTTATAGTTATACCAATTATAATTGGTGGATTTGGTAATTGATTAATTCCTTTAATATTGGGGGCTCCTGATATAGCTTTCCCACGAATAAATAATATAAGATTTTGATTATTAATTCCTTCTTTAATTTTATTAATTATTAGGGGGTTAATAAATGTAGGAGTAGGGACTGGCTGAACAGTTTATCCTCCTTTATCTTCTTTAGTGGGGCATAGAGGAATATCTGTAGATATATCGATTTTTTCTTTACATTTAGCTGGGGCTTCTTCAATTATGGGGGCTATTAATTTTATTACGACTGTATTTAATATAAATTTATTTATAATTAAATTGGATCAAATATCTTTATTTATTTGATCTGTTTTAATTACTGCTTTATTATTATTATTATCTTTACCTGTTTTAGCAGGGGCAATTACTATATTATTGACAGATCGAAATTTAAATACTACTTTTTTTGATTTTTCAGGGGGGGGGGATCCT--
Heterogamus_sp_3              ---------------AGATtAATTATTCGTTTAgAATTAGGaGtttGtGGGRGTTTaTTaATaaATgatCagaTTTATAATGGTATAGTTaCaTtaCAtGCTTTTATTATAATTTTTTTTATAGTTAtaCCaATTATAATTGGTGGATTTGGTAATTgATTAATTCCTTTAAtATTGGGGGCtCCTGATATAGCTTTCCCaCgAATAAATAATATAAGATTTTGATTATTAATTCCTTCTTTAATTTTATTAATTATTAGGGGGTTAATAAATGTAGGGGTAGGGACTGGCTGAaCAGTTTATCCtCCTTTATCTTCTTTAGTGGGGCATAgAGGGATATCTGTAGATATATCGATTTTTTCTTTACATTTAGCTGGGGCTTCtTCaATTATGGgGGCTATTAATTTtAtTACGaCTGTATTTAATATAAATTTATTTATAATTAAATTGGATCAAATATCTTTATTTATTTGATCTGTTTTAATTACTGCTTTATtATTATTATTATCTTTaCCTGTTTTAGCAGGGGCGATTaCTATATTATTGaCAGATcgAAATTTAAaCCCTaCTTtTTTTgATTTTTCAggNgggGggga------
Heterogamus_fasciatipennis    ATTGGTATATCAATGAGTTTAATTATTCGTTTAGAATTAGGAGTTTGTGGAAGTTTATTAATGAATGATCAGATTTATAATGGGATGGTAACTTTACATGCTTTTATTATAATTTTTTTTATAGTTATACCAGTTATAATTGGAGGGTTTGGAAATTGATTAATTCCTTTAATGTTAGGGGCTCCTGATATAGCTTTCCCTCGAATAAATAATATAAGATTTTGATTGTTGATTCCCTCATTGATTTTATTAATTGTTAGAGGATTAATAAATGTAGGGGTAGGTACTGGGTGAACAGTTTATCCTCCTTTATCTTCTTTAATTGGTCATAGTGGAATATCTGTTGATATATCTATTTTTTCTTTACATTTAGCTGGGATATCTTCAATTATAGGGGCTATTAATTTTATTACAACTATTTTTAATATAAATTTATTTATAATTAAAATAGATCAAATATCTTTATTTATTTGATCTGTTTTAATTACAGCTTTTTTATTATTATTATCTTTACCTGTTTTAGCTGGAGCAATTACAATATTATTGACAGATCGTAATTTAAATACTACTTTTTTTGATTTTTCTGGAGGGGGGGATCCT--
Bulborogas_sp_1               GTTGGCATATCAATAAGATTGATTATTCGAATAGAGTTAGGGACTCCTGGCAGATTATTAGGGAATGATCAAATTTATAATGGTATAGTTACTATACATGCTTTTATTATAATTTTTTTTATAGTTATACCTGTAATAATTGGAGGATTTGGAAATTGACTAATTCCTTTGATATTAGGGGCCCCTGATATAGCTTTCCCTCGAATAAATAATATAAGATTTTGGTTATTAATTCCCTCTTTGTTATTATTACTATTTAGGGGGGTATTAAATGTAGGTGTTGGCACAGGTTGAACTATATATCCCCCTTTATCTGCTTTAGTAGGTCATGGAGGATTATCTGTTGATATGTCTATTTTTTCTTTACATTTAGCAGGGGCTTCCTCTATTATAGGGGCTATTAATTTTATTACAACTATTTTTAATATAAAATTATTTATAATTAAGTTAGATCAAATTAGGTTATTTATTTGGTCAGTATTAATTACAGCTTTTTTGTTATTATTATCTTTACCTGTATTAGCAGGTGCTATTACAATATTATTAACTGATCGAAATTTAAATACTACTTTTTTTGATTTTTCAGGNGGGGGGGaTc----   
Bulborogas_sp_2               --------------------------------------------------------------------------------------------------------------------------------------------------------------------------------------------------------------------------------------------------------------------------------------------------------------------------------------------------------------------------------------------------------------------------------------------------------------------------------------------------------------------------------------------------------------------------------------------------------------------------
Pseudoyelicones_limonensis    --------------------------------------------------------------------------------------------------------------------------------------------------------------------------------------------------------------------------------------------------------------------------------------------------------------------------------------------------------------------------------------------------------------------------------------------------------------------------------------------------------------------------------------------------------------------------------------------------------------------------
Yelicones_spectabile          TTAGGGCTTTCTTTAAGAATATTAATTCGTTTTGAGTTAAATAATCCAGGAAGTTTATTAGGTAGGGATCAAATTTATAATTCTTTAGTTACTTTACATGCTTTTATTATAATTTTTTTTATGGTTATACCTATTATGATTGGTGGATTTGGTAATTGATTAATTCCTTTAATATTAGGAGCTCCAGATATAGCATTCCCTCGATTAAATAATATAAGATTTTGGTTATTATTTCCTTCTATTATTTTATTATGTATAAGAATATTTGTTAATGTAGGTGTGGGTACAGGGTGAACTATATACCCTCCTTTGAGATCTTTATTAGGTCATAGGGGGGTTTCAGTTGATATATCAATTTTTTCTTTACATTTAGCTGGTATATCTTCTATTTTAGGTGCTGTAAATTTTATTAGAACAGTATTTAATATAAAA---ATAAAATTAGAAATAAGTCAGGTAAGATTATTTATTATATCAGTATTAATTACTGCTTTTTTATTATTATTATCTTTACCTGTATTAGCAGGTGCAATTACTATATTATTAAGGGATCGTAATTTAAATACTAGATTTTTTGATTATTCGGGGGGGGGGGATCCT--
Yelicones_nipponensis         --------------------------------------------------------------------------------------------------------------------------------------------------------------------------------------------------------------------------------------------------------------------------------------------------------------------------------------------------------------------------------------------------------------------------------------------------------------------------------------------------------------------------------------------------------------------------------------------------------------------------
Yelicones_fisheri             --------------------------------------------------------------------------------------------------------------------------------------------------------------------------------------------------------------------------------------------------------------------------------------------------------------------------------------------------------------------------------------------------------------------------------------------------------------------------------------------------------------------------------------------------------------------------------------------------------------------------
Yelicones_zitanae             --------------------------------------------------------------------------------------------------------------------------------------------------------------------------------------------------------------------------------------------------------------------------------------------------------------------------------------------------------------------------------------------------------------------------------------------------------------------------------------------------------------------------------------------------------------------------------------------------------------------------
Yelicones_belokobylskiji      --------------------------------------------------------------------------------------------------------------------------------------------------------------------------------------------------------------------------------------------------------------------------------------------------------------------------------------------------------------------------------------------------------------------------------------------------------------------------------------------------------------------------------------------------------------------------------------------------------------------------
Batothecoides_yakushimensis   --------------------------------------------------------------------------------------------------------------------------------------------------------------------------------------------------------------------------------------------------------------------------------------------------------------------------------------------------------------------------------------------------------------------------------------------------------------------------------------------------------------------------------------------------------------------------------------------------------------------------
Canalirogas_sp_1              -------------------------------------------------------------------------------------------------------------------------TAGTTATACCTGTTATATTAGGAGGANNNGGGAATTGATTGATTCCTTTAATATTGGGGGCTCCTGATATGGCTTTTCTACGTATAAATAATATAAGTTTTTGGTTGTTAATTCCTTCTTTAATTTNATTGTTAGTTAGGAATATTGNAAATGGTGGGTTAGGAACAGGATGAACTGNGNATCCTCCATTATCTTCATTAATTGGTCATGGAGGTATGTCTGTGGATTTAGCTATTTTTTCTTTACATTTAGCGGAAGCATCTTCAATTATAGGTGTAACTAATTTTCTTTCAACAATTTTTAATATCCCATTAATTTCTATTAAATTTGNCCAAATTAATTTATTTGTTTGATCTGTATTGATNNNNNCTATTTTGTTNTTATTATCTTTNCCTGTTTTAGCGGGGGCTATTACTATATT------------------------------------------------------------
Canalirogas_sp_2              --------------------------------------------------------------------------------------------------------------------------------------------------------------------------------------------------------------------------------------------------------------------------------------------------------------------------------------------------------------------------------------------------------------------------------------------------------------------------------------------------------------------------------------------------------------------------------------------------------------------------
Canalirogas_sp_3              --------------------------------------------------------------------------------------------------------------------------------------------------------------------------------------------------------------------------------------------------------------------------------------------------------------------------------------------------------------------------------------------------------------------------------------------------------------------------------------------------------------------------------------------------------------------------------------------------------------------------
Canalirogas_sp_4              --------------------------------------------------------------------------------------------------------------------------------------------------------------------------------------------------------------------------------------------------------------------------------------------------------------------------------------------------------------------------------------------------------------------------------------------------------------------------------------------------------------------------------------------------------------------------------------------------------------------------
Canalirogas_sp_5              --------------------------------------------------------------------------------------------------------------------------------------------------------------------------------------------------------------------------------------------------------------------------------------------------------------------------------------------------------------------------------------------------------------------------------------------------------------------------------------------------------------------------------------------------------------------------------------------------------------------------
Colastomion_concolor_1        TTAGGTTTATCAATAAGAATTATTATTCGAATAGAATTGAGGGTTCCAGGAGGATTAATTAAAAATGATTATATTTATAATAGTATAGTTACCTCTCATGCTTTAGTTATAATTTTTTTTATGGTTATACCTATTATAATTGGGGGGTTTGGTAATTGACTAATTCCTTTGATATTAGGGTCTCCTGATATAGCATTTCCACGAATAAATAATATAAGATTTTGATTATTAATTCCCTCAATTTTTTTATTATTAATAAGTTCTTTGATTTTTTTTGGGGTAGGGACTGGTTGGACTATATATCCACCTTTATCTTCTCTATTAGGCCATTCTAGGGTATCAGTTGATATAGCAATTTTTTCATTACATTTAGCTGGGACTTCGTCAATTATAGGGGCTATTAATTTTATTAGAACAATTTTTAATATAAAAGTGAATCATTTAAAATTAGATCAAATTAATTTATTTATTTGATCTGTTTTGATTACAGTTATTTTATTATTATTATCTTTGCCGGTTTTAGCAGGAGCTATTACAATATTGTTAAGGGATCGTAATTTGAATACAACTTTTTTTGATTTTTCTGGGGGAGGGGATCCT--
Colastomion_concolor_2        --------------------------------------------------------------------------------------------------------------------------------------------------------------------------------------------------------------------------------------------------------------------------------------------------------------------------------------------------------------------------------------------------------------------------------------------------------------------------------------------------------------------------------------------------------------------------------------------------------------------------
Conspinaria_sp1               GTAGGTTTATCTATAAGGATAATTATTCGGTTAGAATTGAGGATACCTGGAAGATTATTAGGTAATGACCAAATTTATAATAGAATAGTAACTGCTCATGCTTTTGTTATAATTTTTTTTATAGTTATACCTGTTATAATTGGTGGATTTGGAAATTGATTAGTGCCTTTAATATTAGGAGCTCCTGATATGGCTTTCCCACGTATAAATAATATAAGATTTTGATTATTAATCCCTTCATTATTTTTATTATTATTAAGAGGGGTTGTAAATGTGGGTGTTGGGACTGGTTGAACTATTTATCCACCTTTATCTTCTTTAATTGGGCATGGgGGGATATCTGTTGATTTAGCAATTTTTTCTTTACATTTAGCTGGAATTTCTTCAATTATAGGAGTAATTAATTTTATTTCAACAATTTttAATATAAAATTAATTTATATGAAATTAGATCAAATTAATTTATTTATTTGGTCAGTATTAATTaCTGCAATTTTActTttgTTATCTTTACCAGTTTTAGCTGGGGCTATTACAATATTATTAaCAGATCGTAATTTAAAtACAACTTTTTTTGATTTTTCAGGTGGGGGGGATCCG--
Conspinaria_sp2               GtagGTTTATCTATAAGGATAATTATTCGGTTAGAATTGAGGATACCTGGAAGATTATTAGGTAATGATCAAATTTATAATAGAATAGTAACTGCTCATGCTTTTGTTATAATTTTTTTTATAGTTATACCTGTTATAATTGGTGGGTTTGGAAATTGATTAGTGCCTTTAATATTAGGAGCTCCTGATATGGCTTTCCCACGTATAAATAATATAAGATTTTGATTATTAATTCCTTCATTATTTTTATTATTATTAAGAGGGGTTGTAAATGTGGGTGTTGGGACTGGTTGAACTATTTATCCACCTTTATCTTCTTTAATTGGGCATGGGGGGATATCTGTTGATTTAGCAATTTTTTCTTTACATTTAGCTGGAATTTCTTCAATTATAGGAGTAATTAATTTTATTTCAACAATTTTTAATATAAAATTAATTTATATGAAATTAGATCAAATTAATTTATTTATTTGGTCAGTATTAATTACTGCAATTTTACTTTTGTTATCTTTACCAGTTTTAGCTGGGGCTATTACAATATTATTAACAGATcGTAATTTAAATACAACTTtTTTTGATTTTTCAGG---------------
Conspinaria_sp_3              --------------------------------------------------------------------------------------------------------------------------------------------------------------------------------------------------------------------------------------------------------------------------------------------------------------------------------------------------------------------------------------------------------------------------------------------------------------------------------------------------------------------------------------------------------------------------------------------------------------------------
Conspinaria_sp_4              GTAGNttTNTCTATAAGAATAATNNNNNGGTTAGAAttNNGAATACCTGGAAGATTATTAGGCAATGATCAAATTTATAATagGataGTAACTGCTCATGCTTTTGTTATAATTTTTTTTATAGTTATACCTGTTATAATTGGTGGATTTGGAAATTGATTGgtACCTTTAATATTAGGAGCCCCTGACATAGCTTTCCCTCGTATAAATAATATAAGATTTTGATTATTAATCCCTTCATTATTTTTATTATTATTAAGAGGAGtTGTAAATGTGGGTGTTGGGACTGGTTGAACTATTTATCCTCCTTTATCTTCTTTAATTGGACATGGcGGGATATCTGTTGATTTAGCAATTTTTTCTTTACATTTAGCTGGGATTTCTTCAATTATAGGTGtAATTAATTTTATTTCAACAATTTTTAATATAAAATTAATTTATATAAAATTAGANCAAATtAATTtATTTATTTGATCGGtGTtAATTACTGCtATtTtACtTttAtTAtCtttACcAGttttaGCtGGtGCTaTtaCaAtattaTtaACAGatCGtAAtttaAAtAcAaCTttttttGAtTtttcaGGGGGGGGGGAtccN--
Conspinaria_sp_5              --------------------------------------------------------------------------------------------------------------------------------------------------------------------------------------------------------------------------------------------------------------------------------------------------------------------------------------------------------------------------------------------------------------------------------------------------------------------------------------------------------------------------------------------------------------------------------------------------------------------------
Cornutorogas                  --------------------------------------------------------------------------------------------------------------------------------------------------------------------------------------------------------------------------------------------------------------------------------------------------------------------------------------------------------------------------------------------------------------------------------------------------------------------------------------------------------------------------------------------------------------------------------------------------------------------------
Cystomastax_sp_1              TTAGGTTTGTCTATAAGAATTATTATTCGTATAGAATTAATTAATCCTATGGGTTTAATTAAAAATGATAATATTTATAATAGTATAGTAACGTCTCATGCATTTGTAATAATTTTTTTTATAGTTATACCAATTATAATTGGTGGATTTGGAAACTGATTAATTCCTTTAATATTAGGATCTCCTGATATAGCTTTTCCTCGTATAAATAATATAAGATTTTGGTTATTAATTCCTTCTTTATTTTTATTATTAATAAGGTCTTTTATTAATGTTGGTGTTGGTACAGGATGAACTATATATCCTCCTTTATCTTCTTTTTTAGGTCATAGTGGTATATCAGTAGATGTGGCTATTTTTTCTTTGCATTTAGCTGGTGCTTCTTCAATTATAGGTTCTATTAATTTTATTTCTACAATTTTTAATATAAAATTGTTAAATTTAAAATTAGATCAAATAAGATTGTTTATTTGGTCTGTTTTAATTACAGTGATTTTAtTGTTGTTATCATTACCTGTTTTAGCTGGTGCTATTACAATGTTATTAaCGGATCGTAatttAAATACTACTTTCTTTgATTTTTCAGGGGGAGGGGATCCT--
Cystomastax_sp_2              TTAGGTTTATCAATAAGAATTATTATTCGTATAGAATTAAGGAGTCCTATAGGTTTAATTAAAAATGATAATATTTATAATAGTTTAGTAACATCACATGCATTTGTAATAATTTTTTTTATAGTTATACCAATTATAATTGGTGGTTTTGGGAATTGATTAATTCCTCTAATATTAGGATCTCCTGATATGGCTTTTCCTCGTATAAATAATATAAGATTTTGATTGTTAATTCCTTCTTTATTTTTATTATTAATAAGATCTTTTATCAATGTTGGTGTAGGAACAGGATGGACTATGTATCCTCCTTTATCTTCTTTTTTAGGTCATAGGGGTATATCAGTAGATATAGCTATTTTTTCTTTACATTTAGCTGGTGCTTCTTCAATTATGGGATCTATTAATTTTATTTCTACAATTTTTAATATAAAATTATTAAATTTAAAATTAGATCAAATAAGATTATTTATTTGATCTGTTTTAATTACTGTAATTTTATTATTATTGTCTTTACCTGTTTTAGCAGGGGCTATTACAATATTATTAACTGATCGTAATTTAAATACTACTTTTTTTGATTTTTCAGGGGGAGGAGATCCT--
Gyroneuron_testaceator        GTTGGTTTATCAATAAGTTTAATTGTTCGATTAGAATTGAGAATGCCTGGAAGTTTATTAGGAAATGATCAGATTTATAATGGTATAGTTACTGCTCATGCTTTTATTATAATTTTTTTTATAGTTATACCAATTATAATTGGTGGGTTTGGAAATTGATTAATTCCTTTAATGTTAGGGGCTCCTGATATAGCTTTCCCTCGAATAAATAATATGAGATTTTGATTATTAATTCCTTCATTAATTTTATTATTATTAAGTTCTATTGTAAATGTTGGTGTAGGAACTGGTTGAACTGTTTATCCTCCTTTATCTTCTTTAATTGGACATGGGGGTATATCTGTTGATTTAGCAATTTTTTCTTTACATTTAGCTGGGGCTTCTTCAATTATAGGGGTAATTAATTTTATTACAACTATTTTTAATATAAAATTAATTTCTATAAAGTTAGATCAGATTAATTTATTTGTTTGATCTGTTTTAATTACTGCAATTTTATTATTACTTTCTTTGCCTGTTTTAGCAGGGGCTATTACAATATTATTGACAGATCGAAATTTGAATACAACATTTTTTGATTTTTCTGGAGGTGGTGATCCA--
Gyroneuron_sp_2               --------------------------------------------------------------------------------------------------------------------------------------------------------------------------------------------------------------------------------------------------------------------------------------------------------------------------------------------------------------------------------------------------------------------------------------------------------------------------------------------------------------------------------------------------------------------------------------------------------------------------
Gyroneuronella_sp             --------------------------------------------------------------------------------------------------------------------------------------------------------------------------------------------------------------------------------------------------------------------------------------------------------------------------------------------------------------------------------------------------------------------------------------------------------------------------------------------------------------------------------------------------------------------------------------------------------------------------
Hemigyroneuron_sp             --------------------------------------------------------------------------------------------------------------------------------------------------------------------------------------------------------------------------------------------------------------------------------------------------------------------------------------------------------------------------------------------------------------------------------------------------------------------------------------------------------------------------------------------------------------------------------------------------------------------------
Macrostomion_sp_1             --------------------------------------------------------------------------------------------------------------------------------------------------------------------------------------------------------------------------------------------------------------------------------------------------------------------------------------------------------------------------------------------------------------------------------------------------------------------------------------------------------------------------------------------------------------------------------------------------------------------------
Macrostomion_sp_2             --------------------------------------------------------------------------------------------------------------------------------------------------------------------------------------------------------------------------------------------------------------------------------------------------------------------------------------------------------------------------------------------------------------------------------------------------------------------------------------------------------------------------------------------------------------------------------------------------------------------------
Megarhogas_sp_1               --------------------------------------------------------------------------------------------------------------------------------------------------------------------------------------------------------------------------------------------------------------------------------------------------------------------------------------------------------------------------------------------------------------------------------------------------------------------------------------------------------------------------------------------------------------------------------------------------------------------------
Megarhogas_maculipennis       TTAGGGTTATCCATAAGTGTTATTATTCGAATAGAATTAAGTAGTCCTGGTGGGTTAATTAAAAATGATTATATTTATAATATAATAGTTACGGCTCATGCTTTAGTGATAATTTTTTTTATAGTTATACCTATTATAATTGGCGGGTTTGGAAATTGATTAATTCCTTTAATATTAGGAGCTCCTGATATGGCTTTCCCTCGTATAAATAATATAAGATTTTGATTGTTAGTCCCATCATTAATATTATTATTGATTAGATCTGTCACTAATGTGGGGATAGGAACAGGTTGAACTTTATACCCTCCTTTATCATCTTTGGTTGGACATAGGGGTATTTCAGTTGATTTTTCAATTTTTTCTTTACATTTGGCGGGGGCTTCTTCTATTATGGGGGCTATTAATTttAtTTCTACTATTTTTAATATAAAATTACATTCTTTAAAATTAGATCAATTAAATTTATTTATTTGATCTGTTTTAATTACTGTATTTttATTACTTTTATCTTTACCAGTTTTAGCAGGTGCAATtaCaATATTATTAAGTGAtcgtAATTTAAATACTACTTtTTTTGATTTTTCTGGAGGAGGGGATCCA--
Myocron_sp_1                  ttgggtttatcaataagaattattgttcgAATAGAATTAAGTCATCCTGGTGGTTTAATTAAAAATGATTATATTTATAATNGTATGGTTACCTCTCATGCTTTTGTTATAATTTTTTTTATAGTAATACCTATTATAATTGGTGGGTTTGGAAATTGATTAATTCCTTTAATATTAGGATCTCCTGATATAGCTTTCCCTCGTATAAATAATATAAGATTTTGATTGTTAGTACCTTCATTAAGTTTATTATTAATAAGATCTTTTGTTAATGTTGGGGTAGGAACAGGATGAACTATATATCCTCCTTTATCTTCTTTATTAGGGCATAGAGGGGTATCTGTTGATATAGCTATTTTTTCTTTACATTTAGCTGGCGCTTCTTCTATTATAGGGGCTATTAATTTTATTTCaACTATTTTTAATATAAAATTAATATTTTTAAAATTGGATCAAATTAATTTATTTNTTTGATCaGtTTTGATTACtGtaAtTttATTGttaTTATCtTTACCTGttTtGGCTGGGGCaaTtACaAtATtAttAaCTGAtCgaAatattaataCtaCTttttttGatttTtCtGGaGGAGGGGAtCCt--
Myocron_sp_2                  ttagGtttATCTATAAGGAttATtGtTCGtNNNgAACTaaGTcaccctGgtGGtTTaATTAAAAATGATtATATttATAATAGTATGgTTaCTGCTCATGCTtttGttATaattttttttATAGtAAtACCTATTATAAttGGtGGATttGGAAAttGAttAAtNccttNAAtANNTggNNNNNNNNNNNNNNNNNNNNNNNNNNNNNNNNNNNNNNNNNNNNNNttgttagttccttctctNagtttattattaataagatcttttgttNatgttggagtaNNNcCaggatggNctatatatCCtCCtttatCtTCtttattaggRCataRRRgggtctctgtggNtNtggctattttttctttacattaNNctggtgcttcttctattataggggctattNNNNNNatttcaacgatttttaatataaaattaatatttttaaaattagatcaaattaatttatttatttgatcagttttgattactgtgattttattattattatctttacctgttttggctggggcaattacNatNttgttaactgNNcgaaatattaatactactttttttgatttttctNNNNgaggggNtc----
Myocron_sp_3                  --------------------------------------------------------------------------------------------------------------------------------------------------------------------------------------------------------------------------------------------------------------------------------------------------------------------------------------------------------------------------------------------------------------------------------------------------------------------------------------------------------------------------------------------------------------------------------------------------------------------------
Pholichora_sp                 --------------------------------------------------------------------------------------------------------------------------------------------------------------------------------------------------------------------------------------------------------------------------------------------------------------------------------------------------------------------------------------------------------------------------------------------------------------------------------------------------------------------------------------------------------------------------------------------------------------------------
Rectivena_sp1                 GTAGGTTTATCTATAAGTTTAATTATTCGTTTAGAGTTAAGAATACCTGGTAGTTTGTTAGGTAATGATCAGATTTATAATGGAATAGTTACAGCTCATGCTTTTGTAATAATTTTTTTTATAGTTATGCCTATTATAATTGGTGGTTTTGGAAATTGGTTAATTCCATTAATATTAGGAGCTCCTGATATAGCTTTCCCTCGTATAAATAATATAAGATTTTGATTATTAATTCCTTCATTAATTTTATTAATATTAAGGGCAATTGTAAATGTAGGTGTTGGTACAGGTTGAACAATTTATCCTCCTTTATCTTCTTTAGTTGGTCATGGAGGTATATCTGTTGATTTAGCTATTTTTTCTTTACATTTAGCAGGTGTGTCATCTATTATAGGAGTTGTAAATTTTATTTCAACAATTTTTAATATAAAATTAATTTCTATTAATTTAGATCAAATTAATTTATTTGTTTGATCTGTATTAATTACAGCTATTTTATTATTATTGTCTTTACCTGTTTTAGCTGGTGCAATTACTATATTATTAACTGATCGTAATTTAAATACAACATTTTTTGATTTTTCTGGGGGGGGGGAT-----
Rectivena_sp2                 gttGGTTTATCAATAAGTTTAATTATTCGGTTgGAATTGAGTAtACctGGtAGTTTGCTGGGTAATGATCAGATTTATAATGGTATAGTTACTGCTCATGCTTTTGTAATAATTTTTTTTATGGTTATACCTATTATAATtGGtGGGTTTGGAAATTGGTTAATTcCTTTGATATTAGGGGcTccTGaTNTagcATtccctNGtaTAAATAATATAAGAttttGGttATtGAttccTtctttAAttttATtAAtattAAGGGctattGttaatGtaGGtGtagGtactGGatGaacaGtttatcctcctttatcttcattagttggtcatgGNggNNtatctgNNgattNggcaatTTTTTCTTTgCaTTtAGctGcTgtttCaTCTATTATAggTGTTGTTNNNNNNtTTTCaaCAATTTTTAATATAAAATTGGTTTCTATAAAATTAGATCAAATTAATTTATTTGTTTGATCTGTTTTAATTACTGCTGTTttATTATTATTGTCTTTACCTGTTTTGGCGGGTGCTATtaCTaTATTGTTaaCGGAtcgTAATTTAAATACTACATTTTTTGATTTTTCANNNNNNggggCTc----
Rogas_sp                      GTAGGTTTATCAATAAGATTAATTATTCGTTTAGAATTAAGTATACCTGGGAGGTTATTAGGTAATGATCAAATTTATAATGGTATAGTTACTGCTCATGCTTTTGTTATAATTTTTTTTATAGTAATACCTGTAATAATTGGGGGATTTGGTAATTGGTTAATTCCTTTAATATTAGGATCTCCTGATATAGCTTTCCCTCGTATAAATAACATGAGATTTTGGTTATTAATTCCTTCTTTAATTTTGTTATTAATAAGGGCTGTTTTAAATGTTGGGGTAGGGACTGGTTGAACAGTTTATCCTCCTTTATCTTCTTTATTAGGTCATGGAGGTATATCTGTAGATTTAGCTATTTTTTCTTTACATTTGGCTGGAGCTTCTTCAATTATAGGAGCTGTAAATTTTATCTCAACAATTTTTAATATAAAATTATTATCTATTAAGTTAGATCAGGTTAATTTATTTATTTGATCTGTTTTAATTACTGCTATTTTATTACTATTATCTTTACCTGTATTAGCGGGTGCTATTACAATATTACTAACTGATCGTAATTTAAACACTACTTTTTTTGATTTTTCTGGAGGGGGAGATCCT--
Triraphis_sp_1                --------------------------------------------------GAGATTGTTGGGTAATGATCAGATTTATAATGGTATAGTTACAGGTCATGCTTTTATTATAATTTTTTTTATAGTTATACCTATTATAATTGGTGGGTTTGGAAATTGACTAATTCCTTTAATGTTAGGGGCTCCTGATATAGCCTTTCCTCGCATAAATAATATGAGATTTTGACTATTAATTCCTTCGTTAATTTTATTAATCTTAAGTGCTGTAGTTAATGTTGGGGTTGGAACTGGGTGGACTATATATCCTCCTTTATCTTCTTTAGTTGGTCATGGTGGGATATCTGTTGATATGGCGATTTTTTCTTTACACTTAGCTGGGGTATCTTCTATTATAGGGGTAATTAATTTTATTTCTACTATTTTTAATATAAAATTAGTTTCTATTAAATTGGATCAAGTTAATTTATTTGTATGATCAGTTTCAATTACGGCTATTTTATTATTATTATCATTGCCTGTGTTAGCTGGGGCTATTACCATATTACTTACTGATNNNAATTTGAATACAACTTTTTTTGATTTTT-------------------
Triraphis_sp_2                --------ATCTATAAGgatAATTATTCGNNNaGAATtAAGTatAccggNtaGTTTATTAGGTAATGATCAGATTTATAATAGTATagTAACTGCACATGCATTtGTTATAATTTTTTTTATGGtTATACCAATTATAATtGGtGGATtCGGAAATtGATtAAtCCCTttAAtAttaggagCtcCtgNNNNagctgNccctcGtataaataATATAAGGttttGAttAttAGttccttcaAttNtAttattattattAAGAtctattttAAAtGttGGtGtaGGtactGGatGaactttatacccacctttatcttcattagttggtcatagagGaggatctgNcgattNagctattTTTTCTTTacattcagcTGGtatttCttCaaTTATAggGGTTaTtNNNNttATTTCaaCaATTTTTAATATAaAATTATTAAATTGTAAaTTGGATCaAATTAATTTATTTATTTGATCAGTTTTAATTACAGCAGtAtTATTATTATTGTCTTTACCTGTTTTAGCAGGAGCaATtCCaATaTTATTAACTgAtcGTAATTTAAATACAACTTTTTTTGATTTTTCt-----------------
Triraphis_sp_3                ----------------------------------------------ccGGNAGATTATTGGGtAATGACCAAATTTATaaNggNNNaGtAACtGcccatgcttttAttAtAATTTTTTTTATAGTTATGCCTATTATAATTGGTGGTTTTGGAAATTGATTGATTCCCTtAAtAttGGGGGctcctGAtAtAGctttCCCtCGtataaAtaAtatGAGGttttGAttAttaattCCCtCattGacattaTTaaTTTTaagAGCtgtagttNatGttGGGGTagGcacTGGGtgaactttGaaccctcctTTaTcttctttagttgGtcataGGGGtatatctGtaGAtatGGctattttttctttacatttagctGGNgcttcttctattataggggttGttaattttattTctaCtatttttaatNNNNNgttaGtNtCaattaatttagatCaaattaatttatttgtttgatcNNNNNNNNNNNNNNctgtcttattNttNttNtctttNccagtgttagctggtacaattactatatta-----------------------------------------------------------
Triraphis_sp_4                --------------------------------------------------------------------------------------------------------------------------------------------------------------------------------------------------------------------------------------------------------------------------------------------------------------------------------------------------------------------------------------------------------------------------------------------------------------------------------------------------------------------------------------------------------------------------------------------------------------------------
Triraphis_sp_5                --------------------------------------------------------------------------------------------------------------------------------------------------------------------------------------------------------------------------------------------------------------------------------------------------------------------------------------------------------------------------------------------------------------------------------------------------------------------------------------------------------------------------------------------------------------------------------------------------------------------------
Triraphis_sp_6                --------------------------------------------------------------------------------------------------------------------------------------------------------------------------------------------------------------------------------------------------------------------------------------------------------------------------------------------------------------------------------------------------------------------------------------------------------------------------------------------------------------------------------------------------------------------------------------------------------------------------
Triraphis_sp_7                --------------------------------------------------------------------------------------------------------------------------------------------------------------------------------------------------------------------------------------------------------------------------------------------------------------------------------------------------------------------------------------------------------------------------------------------------------------------------------------------------------------------------------------------------------------------------------------------------------------------------
Triraphis_sp_8                --------------------------------------------------------------------------------------------------------------------------------------------------------------------------------------------------------------------------------------------------------------------------------------------------------------------------------------------------------------------------------------------------------------------------------------------------------------------------------------------------------------------------------------------------------------------------------------------------------------------------
Triraphis_sp_9                --------------------------------------------------------------------------------------------------------------------------------------------------------------------------------------------------------------------------------------------------------------------------------------------------------------------------------------------------------------------------------------------------------------------------------------------------------------------------------------------------------------------------------------------------------------------------------------------------------------------------
Triraphis_sp_10               --------------------------------------------------------------------------------------------------------------------------------------------------------------------------------------------------------------------------------------------------------------------------------------------------------------------------------------------------------------------------------------------------------------------------------------------------------------------------------------------------------------------------------------------------------------------------------------------------------------------------
Triraphis_sp_11               --------------------------------------------------------------------------------------------------------------------------------------------------------------------------------------------------------------------------------------------------------------------------------------------------------------------------------------------------------------------------------------------------------------------------------------------------------------------------------------------------------------------------------------------------------------------------------------------------------------------------
Rogasella_sp_1                --------------------------------------------------------------------------------------------------------------------------------------------------------------------------------------------------------------------------------------------------------------------------------------------------------------------------------------------------------------------------------------------------------------------------------------------------------------------------------------------------------------------------------------------------------------------------------------------------------------------------
Rogasella_sp_2                --------------------------------------------------------------------------------------------------------------------------------------------------------------------------------------------------------------------------------------------------------------------------------------------------------------------------------------------------------------------------------------------------------------------------------------------------------------------------------------------------------------------------------------------------------------------------------------------------------------------------
Spinaria_sp                   TYAGGTTTATCTATAAGTTTAATTATTCGATTAGAGTTAAGTATACCTGGAAGTTTATTATTTAATGATCAGATTTATAATGGAATAGTTACTGCACATGCTTTTATTATAATTTTTTTTATAGTTATACCTATTATAATTGGTGGGTTTGGAAATTGATTGATTCCTTTAATATTAGGGGCTCCAGATATAGCTTTTCCTCGAATAAATAATATAAGATTTTGGTTGTTAATTCCTTCTTTATTATTATTATTATTAAGTTCTATTGTTAATACTGGTGTTGGTACAGGTTGAACAATTTATCCACCATTATCTTCATTAATTGGTCATTCTGGTATATCTGTTGATATAGCAATTTTTTCTTTACATTTAGCTGGTGCATCTTCAATTATAGGTGTTATTAATTTTATTTCAACAATTTTAAATATAAAATTGTTATCTTTAAAATTAGATCAAATTAATTTATTTGTTTGATCTGTATTAATTACTGCTATTTTATTATTATTATCTTTACCTGTTTTAGCAGGGGCAATTACTATATTATTAACAGATCGTAATTTAAATACTACTTTTTTTGATTTTTCTGGTGGTGGTGACCCA--
Spinaria_armator              --------------------------------------------------------------------------------------------------------------------------------------------------------------------------------------------------------------------------------------------------------------------------------------------------------------------------------------------------------------------------------------------------------------------------------------------------------------------------------------------------------------------------------------------------------------------------------------------------------------------------
Spinaria_suliana              --------------------------------------------------------------------------------------------------------------------------------------------------------------------------------------------------------------------------------------------------------------------------------------------------------------------------------------------------------------------------------------------------------------------------------------------------------------------------------------------------------------------------------------------------------------------------------------------------------------------------
Spinaria_albiventris          --------------------------------------------------------------------------------------------------------------------------------------------------------------------------------------------------------------------------------------------------------------------------------------------------------------------------------------------------------------------------------------------------------------------------------------------------------------------------------------------------------------------------------------------------------------------------------------------------------------------------
Spinaria_flavipennis          --------------------------------------------------------------------------------------------------------------------------------------------------------------------------------------------------------------------------------------------------------------------------------------------------------------------------------------------------------------------------------------------------------------------------------------------------------------------------------------------------------------------------------------------------------------------------------------------------------------------------
Darnilia_sp_1                 --------------------------------------------------------------------------------------------------------------------------------------------------------------------------------------------------------------------------------------------------------------------------------------------------------------------------------------------------------------------------------------------------------------------------------------------------------------------------------------------------------------------------------------------------------------------------------------------------------------------------
Darnilia_sp_2                 --------------------------------------------------------------------------------------------------------------------------------------------------------------------------------------------------------------------------------------------------------------------------------------------------------------------------------------------------------------------------------------------------------------------------------------------------------------------------------------------------------------------------------------------------------------------------------------------------------------------------
Clinocentrus_sp               GTTGGTTTATCAATAAGATTAATTATTCGTTTAGAATTAGGAATTCCTGGTAGATTATTAGGTAATGATCAGATTTATAATGTAATAGTTACTGCTCATGCTTTTGTTATAATTTTTTTTATAGTTATACCTATTATAATTGGAGGTTTTGGGAATTGATTAATTCCTTTAATATTAGGAGCTCCTGATATAGCTTTTCCTCGTATAAATAATATAAGATTTTGATTATTAATTCCTTCTTTAATATTATTATTTATAAGAAGTTTATTGAATGTTGGAGTAGGAACAGGATGAACTGTTTATCCTCCTTTATCTTCATTAATTGGTCATAGGGGAGTATCTGTAGATTTAGCTATTTTTTCTTTACATTTAGCTGGGGCTTCTTCAATTATAGGGGCTATTAATTTTATTTCTACTATTTTTAACATAAATTTAATGATAATTAAGTTGGATCAAATTAGTTTATTAGTTTGATCAGTATTAATTACGGCTTTATTATTATTATTATCTTTACCTGTGTTAGCTGGAGCAATTACTATATTATTAACGGATCGTAATTTAAACACAACTTTTTTTGATTTTTCTGGTGGCGGGGATCCT--   
Artocella_sp                  GTAGGTTTATCAATAAGATTAATTATTCGATTAGAGTTAGGTACTCCAGGAAGTTTATTAGGTAATGATCAAATTTATAATATGATGGTTACAGCTCATGCATTTGTTATAATTTTTTTTATAGTTATACCGATTATAATTGGNGGATTTGGTAATTGATTGATTCCTTTAATATTAGGNGCTCCTGATATATCTTTTCCTCGAATAAATAATATGAGATTTTGATTATTAATTCCATCTTTAATGTTATTAATTATAAGAGGATTATTAAATGTAGGGGTAGGTACAGGTTGAACAGTATATCCTCCTCTTTCAAGATTAGTTGGTCATGGAGGGGTTTCAGTTGATTTAGCTATTTTTTCATTACATTTAGCAGGTGTATCTTCAATCATAGGAGCTATTAATTTTATTTCAACTATTTTAAATATAAATTTAAATATATTAAAATTTGATCAGATAAGATTATTTGTTTGATCAGTtTTAATTACaGCTATTCTTTTACTTTTATCATTACCGGTTTTAGCAGGAGCTATTACTATaTTATTAACTGATCGTAATtTAAATACTACTTTTTTTGATTTTTCTGGGGGTGGAGATCCT--   
Tebennotoma_sp                GTTGGAATATCAATAAGTTTAATTATTCGTTTAGAATTAGGTATATCTGGTAGATTATTGGGTAATGATCAATTATATAATGTTATAGTTACAGCTCATGCTTTTATTATAATTTTTTTTATGGTTATGCCTATTATAATTGGGGGGTTTGGTAATTGATTAATTCCTTTAATATTAGGATCTCCTGATATAGCTTTTCCTCGTATAAATAATATAAGATTTTGATTATTATTACCTTCTTTATTATTATTATTATTAAGTGGTTTGTTAAATGTTGGTGTTGGTACTGGTTGAACAGTTTATCCTCCTTTATCTTCTTTAATTGGTCATATAGGTATATCAGTTGATTTATCTATTTTTTCTTTACATTTAGCTGGTATATCTTCAATTATAGGTGCTATTAATTTTATTAGTACTATTTTTAATATGAATTTATTATATTTAAAAGTAGATCAATTTGTTTTATTTATTTGATCTATTTTAATTACTGCTTTTTTATTATTATTATCATTACCAGTATTAGCTGGAGCTATTACTATATTATTATTTGATCGTAATTTAAATACTACATTTTTTGATTTTTCTGGtGGAGGAGATCCT--
Anachyra_sp                   --------------------------------------------------------------------------------------------------------------------------------------------------------------------------------------------------------------------------------------------------------------------------------------------------------------------------------------------------------------------------------------------------------------------------------------------------------------------------------------------------------------------------------------------------------------------------------------------------------------------------
Choreborogas_sp               TTGGGTTTATCCATAAGATTAATTATTCGGTTTGAGTTAGGGGTTCCTGGTTCATTTTTAGGTAAtGATCAGATTTaTAatagaattGTTACaGCtcAtGCTTtGGTTATAATTTTTTTtataGttataCCaGtAATAATtGGGGGATTtGGTaaTtGAttaaTTCCTTTAATATTAGGtGcGCCtGATAtGGCATTTCCACGtATAAATAATAtGaGATTTTGATTATtGATTCCTTCAATTttATtATTGTTagTTAGAtCTttagttaaTGtaGGGGTaGGAaCaGGGtGAAcAatttAtCCCCCaTTGTCTtCtttaGttGGtcatGGGGGtaTTtCaGttGAtTtGGcTaTtTTTtCaCtaCatttaGctGGGGcttCttcaattatGGGGGctattaattttatttCtaCaatttttaatataaGtttattttcaataaaaataGatcaaattatattGttaGtttGatctGttttGattactGcttttttattattattatctttGccaGttttagcNGGGGcGatNactatGttattattNGatcgtaatattaatagaactttttttgatttttctGG---------------
Polystenidea_sp               TTAGGTTTATCTATGAGTTTAATTATTCGGTTTGAATTGGGTGTTTGTGGTTCATTTTTAGGAAATGATCAGATTTATAATAGAATTGTAACGGCTCATGCTTTAGTTATAATTTTTTTTATAGTTATACCTGTAATAATTGGAGGGTTTGGAAATTGATTAATTCCTTTAATATTAGGAGCTCCTGATNTAGCGTTTCCACGTATAAATAATATAAGATTTTGGTTGTTAATTCCTTCTATTTTATTATTATTAATTAGTTCTATAGTAAATGTAGGAGTGGGGACTGGTTGAACTATATATCCTCCTTTATCTTCCTTGATAGGTCATAGAGGTATTTCAGTGGATATAGCTATTTTTTCTTTACATTTAGCTGGGGCTTCTTCTATTATAGGTGCAATTAATTTTATTTCTACAATTTTTAATATAAATTTATTTTCAATAAAATTAGATCAAATTATATTATTAGTTTGATCTGTTTTGATTACTGCTTTTTTATTATTATTATCTTTACCTGTTTTAGCAGGTGCTATTACTATATTATTATTTGATCGNAATATTAATACAACATTTTTTGATTTTTCGGGGGGAGGGGATCCA--
Stiropius_sp                  TTAGGATTATCTATAAGATTAATTATTCGATTTGAGTTAGGAGtTCCtGGGTCTTTTTTAGGTAATGATCAAATTTATAATAGTATTGTTACtGCTCATGCTTTAATTATAATTTTTTTTATAGTTATGCCTGTAATAATtGGtGGATTtgGGAATtGATTAATTCCTTTAATATTAGGGGCTCCAGATATAGCTTTCCCTCGGATGAATAATATAAGTTTTTGATTATTGATTCCTTCTATTTTTATATTATTAATTAGATCATTAATTAATATtGGtGTtGGGACTGGGtGAACAATTtATCCTCCACTATCTTCATTaATAGGTCATAGGGGCATATCTATAGAtATtGCTATTTTTTCTTTACATTtGGCTGGGGCTTCTTCTATTATAGGGGCTATTAACTTTATTACAACAATTTTtAATATAAATNTATTATATATGAAGATAGATCAAATtACTTtATTAATTtGAtCtGttttAATtaCtGcTTTTTTATTATtGttATCATtACCTGTtttGGcTGGAGCTATtACAAtATTATTATTTGATCGTAATATTAACACTACTTTTTTtGATTTTTCTGGGGGTGGCGATCCT--
Acanthormius_sp               TTGGGGTTATCAATGAGATTAATTATTCGTTTAGAATTAGGAATACCTGGGAGTTTATTAGGTAATGATCAAATTTATAATAGAATAGTAACTGCTCATGCTTTTGTTATAATTTTTTTTATGGTGATACCTATTATAATTGGGGGGTTTGGTAATTGGTTGGTTCCATTAATATTAGGAGCTCCAGATATAGCTTTTCCTCGTATAAATAATATGAGATTTTGATTATTAATTCCTTCTTTATTTTTGTTAATTATGAGAGGGGTTTTAAATGTTGGGGTTGGTACAGGATGAACTGTTTATCCCCCTTTATCATCTTCAATTGGTCATAGAGGAATATCTGTTGATTTAGCAATTTTTTCTTTACATTTAGCAGGGGCTTCTTCTATCATAGGGGCAATTAATTTTATTAGAACTATTTTTAATATATCATTATTTTCAATGAAAATAGATCAGATTTTATTATTGGTTTGGTCAATTTTGATTACTGCTTTTTTATTATTATTATCTTTACCTGTTTTAGCAGGGGCAATTACTATATTATTAACTGATCGTAATTTAAATACAACTTTTTTTGATTTTTCAGGGGGGgGGGATCCT--
Atritermus_sp                 --------------------------------------------------------------------------------------------------------------------------------------------------------------------------------------------------------------------------------------------------------------------------------------------------------------------------------------------------------------------------------------------------------------------------------------------------------------------------------------------------------------------------------------------------------------------------------------------------------------------------
Lysitermus_sp                 --------------------------------------------------------------------------------------------------------------------------------------------------------------------------------------------------------------------------------------------------------------------------------------------------------------------------------------------------------------------------------------------------------------------------------------------------------------------------------------------------------------------------------------------------------------------------------------------------------------------------
Tetratermus_sp                TTAGGATTATCAATAAGTTTAATTATTCGATTAGAATTAGGTATACCTGGAAGATTATTAGGAAATGATCAAATTTATAATAGAATAGTAACAGCTCATGCTTTTGTTATAATTTTTTTTATAGTTATACCAATTATAATTGGTGGATTTGGAAATTGATTAGTTCCTTTAATATTAGGATCTCCAGATATAGCTTTCCCTCGAATAAATAATATAAGATTTTGATTATTAATTCCTTCTTTAATTTTATTAATTATAAGAGGATTTTTAAATGTTGGTGTGGGGACAGGATGAACAGTTTATCCTCCTTTATCTTCTAGAATTGGTCATAGGGGGATATCAGTAGATTTAGCTATTTTTTCATTACATTTAGCAGGAGCTTCTTCTATTATAGGAGCAATTAATTTTATTTCTACTATTTTTAATATAATATTATATTCAATTAAAATAGATCAAATTAGTTTATTAATTTGATCTATTTTAATTACAGCTTTTTTATTATTATTATCATTACCTGTATTGGCGGGGGCTATTACTATATTATTAACTGATCGTAATTTGAATACTACTTTTTTTGATTTTTCAGGAGGGGGGGATCCA--
Katytermus_sp                 ATTGGTTTATCAATAAGATTAATTATTCGTTTAGAGTTAGGTATACCAGGAAGTTTATTAGGTAATGATCAAATTTATAATAGAATAGTAACTGCTCATGCTTTTGTTATAATTTTTTTTATAGTTATACCAATTATGATTGGTGGGTTTGGTAATTGATTAATTCCATTAATATTAGGATCTCCTGATATAGCTTTCCCTCGTATAAATAACATAAGTTTTTGGTTATTAATTCCTTCATTAATTTTATTAATTATAAGAGGGTTTTTAAATGTAGGGGTTGGTACTGGTTGGACAGTTTATCCTCCTTTATCTTCTAGTATTGGTCATAATGGAATATCTGTTGATTTAGCAATTTTTTCTTTACATTTAGCTGGAGCTTCATCAATTATAGGAGCTATTAATTTTATTTCAACTATTTTTAATATAATATTATTTTCAATTAAAATAGATCAAATTAGTTTATTAGTTTGATCAATTTTAATTACAGCTTTTTTATTATTATTATCATTACCTGTTTTAGCTGGAGCTATTACTATATTATTAACTGATCGTAATTTAAATACTACTTTTTTTGATTTTTCTGG---------------
Platyrmus_maichaui            --------------------------------------------------------------------------------------------------------------------------------------------------------------------------------------------------------------------------------------------------------------------------------------------------------------------------------------------------------------------------------------------------------------------------------------------------------------------------------------------------------------------------------------------------------------------------------------------------------------------------
Conobregma_sp                 --------------------------------------------------------------------------------------------------------------------------------------------------------------------------------------------------------------------------------------------------------------------------------------------------------------------------------------------------------------------------------------------------------------------------------------------------------------------------------------------------------------------------------------------------------------------------------------------------------------------------
Facitorus_sp                  ATTGGTATATCTATAAGAATAATTATTCGGTTAGAGTTAGGAACTCCAGGTAAATTTTTAGGGAATGATCAAATTTATAATGGAATAGTTACTATACATGCTTTTATTATAATTTTTTTTATGGTAATACCTATTATAATTGGAGGGTTTGGTAATTGATTAATTCCCTTAATATTAGGGGCTCCTGATATGGCTTTCCCTCGTATAAATAATATAAGATTTTGGTTATTAATTCCTTCTTTAGTTTTATTGTTATCTAGGAGAGTAATTAATTCTGGTGTTGGTACTGGTTGAACAATATATCCTCCTTTATCTTCTTTGATTGGACATGGTGGTGTTTCAGTTGATTTATCAATTTTTTCATTACATTTAGCTGGGGTTTCTTCAATTATAGGGGCTATTAATTTTATTTCTACTGTATTTAATATAAAATTATTGTTTTTAAATATAGATCAAATTATGCTTTTTGTTTGATCAGTTTTAATTACAGCTTTCTTACTATTGTTATCTTTACCTGTTTTAGCAGGTGCTATTACTATATTATTAACAGATCG------------------------------------------------
Betylobracon_sp               --------------------------------------------------------------------------------------------------------------------------------------------------------------------------------------------------------------------------------------------------------------------------------------------------------------------------------------------------------------------------------------------------------------------------------------------------------------------------------------------------------------------------------------------------------------------------------------------------------------------------
Mesocentrus_sp                --------------------------------------------------------------------------------------------------------------------------------------------------------------------------------------------------------------------------------------------------------------------------------------------------------------------------------------------------------------------------------------------------------------------------------------------------------------------------------------------------------------------------------------------------------------------------------------------------------------------------
Aulosaphobracon_sp            --------------------------------------------------------------------------------------------------------------------------------------------------------------------------------------------------------------------------------------------------------------------------------------------------------------------------------------------------------------------------------------------------------------------------------------------------------------------------------------------------------------------------------------------------------------------------------------------------------------------------
Parachremylus_sp              TTAGGTTTATCAATAAGGATAATTGTTCGATTAGaattaGGTATGCCAGGGGGGTTATTGGGTAATGATCAAATTTATAATAGTATAGTTACTGCCCATGCTTTTGTAATAATTTTTTTTATAGTTATACCAATTATAATTGGTGGATTTGGTAATTGGTTGGTTCCTTTAATGTTAGGGTCTCCTGATATAGCTTTCCCTCGGATAAATAATATGAGGTTTTGGTTATTAATTCCTTCTTTAATATTATTAATTTTAAGAAGAATTTTAAATACTGGTGTAGGTACAGGGTGAACAGTTTATCCCCCTTTATCTTCTTCAATAGGTCATAGAGGTATATCTGTTGATTTAGCAATTTTTTCTTTACATTTAGCTGGTGCTTCTTCTATTATAGGGGCTATTAATTTTATCACAACAATTTTTAATATATATGTATTTTCATTAAAATTAGATCAAATTAATTTGTTGATTTGGTCTATTTTGATTACTGCTTTATTATTATTATTGTCATTACCTGTTTTAGCTGGAGCTATTACTATGTTGTTAACAGATCGAAATTTAAATACTTCTTTTTTTGATTTTTCAGGTGGGGGTGACCCTAT
Pentatermus_sp                GTGGGTTTATCAATAAGATTAATTATTCGTTTAGAATTAGGTACTCCTGGCAGGGTATTATTAAATGATCAAATTTATAATAGAATAGTTACATCTCATGCTTTTGTTATAATTTTTTTTATAGTTATGCCAATTATAATTGGTGGTTTTGGTAATTGGTTGGTTCCTTTAATATTAGGAGCTCCAGATATAGCTTTCCCTCGTATAAATAATATAAGTTTTTGATTGTTAATTCCTTCATTGATTTTATTATTTTTAAGAGGAATTTTAAATGTTGGGTCTGGTACAGGTTGAACTATTTATCCTCCTTTATCATCATCTTTAGGTCATAGAGGTATTTCAGTTGATTTAACAATTTTTTCTTTACATTTAGCTGGGGCTTCTTCAATTATAGGAGCAGTTAATTTTATTTCTACTATTTTTAATATAAAATTATTTANAATTAAATTAGATCAGGTTATATTATTGGTCTGATCTATTTTAATTACTGCTGTTTTATTATTAGTATCTTTACCTGTTTTAGCTGGGGCTATTACTATATTATTAACTGATCGAAATTTTAATACAACATTTTTTGATTTTTCTGGTGGGGGGGATCCAAT
Noserus_sp                    GTTGGTTTATCAATAAGTTTAATTATTCGTTTGGAATTAGGTATACCAGGGAGGTTATTAGGTAATGATCAAATTTATAATGTTATAGTTACAGCTCATGCTTTTGTTATAATTTTTTTTATAGTTATGCCTGTTATAATTGGGGGGTTTGGTAATTGATTAGTTCCTTTGATATTAGGAGCCCCTGATATAGCATTCCCTCGTATAAATAATATAAGATTTTGATTATTAGTTCCTTCTTTAATTTTATTATTTTTAAGGGGTATTTTAAATGTAGGAGTTGGGACTGGGTGAACTGTTTATCCCCCATTATCTTCTATAATAGGACACAGGGGTATTTCCGTTGATTTAGCTATTTTTTCCTTACATTTAGCTGGGGTATCTTCTATTATAGGGGCTATTAATTTTATTTCTACAATTTTTAATATATGTTTATTTACAATTAAAATAGATCAAATTAGTTTGTTGGTTTGATCAATTTTAATTACTGCTTTTTTATTATTATTATCTTTACCTGTATTGGCGGGGGCTATTACTATATTATTAACAGATCGTAATTTAAACACTACTTTTTTTGATTTTTCTGGAGGGGGGGATCCTAT
Hormius_sp                    TTAGGAATATCTATAAGATTAATTATTCGTTTAGAGTTAGGGATACCTGGATCTTTATTAATGAATGATCAAATTTATAATAGAATAGTTACAGCTCATGCTTTTGTAATAATTTTTTTTATAGTTATACCTATTATAATTGGAGGATTTGGTAATTGATTAGTTCCTTTAATATTAGGAGCTCCTGATATAGCATTTCCACGTATAAATAATATAAGATTTTGATTATTGATTCCTTCTTTATTTTTATTAATTATAAGAAGAATTTTGAATGTTGGGGTTGGTACTGGATGAACTGTATATCCACCATTATCTTCAAGATTAGGTCATAGAGGAATTTCTGTTGATTTAGCTATTTTTTCTTTACATTTAGCAGGGGTATCTTCTATTATAGGAGCAATTAATTTTATTTCTACTATTTTAAATATGAATTTATTTTTAATTAAAATAGATCAAATTAGTTTATTAGTTTGATCTATTTTAATTACTGCAATTTTATTATTATTATCTTTACCTGTTTTAGCAGGGGCTATTACTATATTATTGACTGATCGTAATTTAAATACTACTTTTTTTGATTTTTCTGGGGGGGGAGATCCAAT 
Parahormius_sp                TTGGGGATATCTATAAGATTAATTATTCGTTTAGAATTAGGTATACCTGGTTCTTTATTAATAAATGATCAAATTTATAATAGTATAGTAACTGCTCATGCTTTTGTTATGATTTTTTTTATAGTAATACCTATTATAATTGGTGGATTTGGTAATTGATTAGTGCCTTTAATATTAGGGGCTCCTGATATAGCTTTTCCTCGTATAAATAATATAAGTTTTTGATTATTAATTCCTTCTTTATTTTTATTAATTATAAGAAGAATTTTAAATGTTGGGGTAGGAACTGGATGAACTGTTTACCCTCCTTTATCTTCTATATTAGGTCATAGTGGAATTTCTGTTGATTTAGCTATTTTTTCTTTACATCTAGCTGGGGTATCTTCAATTATAGGAGCTATTAATTTTATTTCTACAATTTTAAATATAAATTTATATTTAATTAAAATAGATCAAATTAGTTTATTAGTTTGATCTATTTTAATTACTGCTATTTTATTATTATTATCGTTACCAGTTTTAGCGGGAGCAATTACTATATTATTAACGGATCGGAATTTAAATACAACTTTTTTTGATTTTTCTGGTGGGGGGGATCCTAT
Pambolus_sp                   TTAGGTATATCAATAAGTTTAATTATTCGTTTAGAATTAGGAATACCTGGAAGTTTATTAGGAAATGATCAAATTTATAATTTAATAGTAACATCTCATGCATTTTTAATGATTTTTTTTATAGTTATACCTATTATAATTGGAGGATTTGGAAATTGATTAATTCCTTTAATATTAGGAGCTCCTGATATATCTTTTCCTCGAATAAATAATATGAGATTTTGATTATTAATTCCTTCTTTATTTTTATTGTTATTAAGAAGATTATTAAATATAGGTGTTGGTACTGGTTGAACAATATATCCTCCTTTATCTTCTTTAATTGGTCATAGAGGAATTTCAGTAGATTTAGTTATTTTTTCTTTACATTTAGCAGGAGCTTCATCAATTATAGGTTCAATTAATTTTATTACTACAATTTTTAATATGAAATTAAATTTTTTAAAATTAGATCAATTATCTTTATTTGTTTGATCAATTTTAATTACTGTATTTTTATTATTATTAGCTTTACCAGTTTTAGCTGGTGCAATTACTATATTATTAACAGATCGAAATTTAAATACAACTTTTTTTGATTATTCAGGTGGTGGAGATCCAAT
Notiopambolus_sp              GTTGGATTATCAATAAGTTTAATTATTCGAATAGAATTAGGTATACCCGGAAGATTATTAGGGAATGATCAAATTTATAATGTTATAGTTACATCTCATGCTTTTATTATAATTTTTTTTATAGTTATACCTGTAATAATTGGGGGATTTGGAAATTGATTAATTCCTTTAATAATGGGGGCTCCTGATATATCTTTCCCACGAATAAATAATATAAGATTTTGATTATTAATTCCATCATTAATATTATTAATTTTTAGTAGAATTATAAATGTTGGAGTAGGAACAGGATGAACTATGTATCCTCCTTTATCTTCAAGGTTAGGTCATGGGGGGATGGCAGTAGATTTAGCAATTTTTGCTTTACATTTAGCTGGGGCATCTTCTATTATAGGAGCAATTAATTTTATTTCAACGGTTTTTAATATACGAATTTTTTATTTAAAGATAGATCAAGTTGTTTTAATAGTTTGATCTGTATTAATTACAGCTGTTTTATTATTATTATCTTTACCTGTATTAGCTGGGGCAATTACTATATTATTAACAGATCGAAATTTAAATACTTCATTTTTTGATTTTTCTGGGGGAGGGGATCCAAT
Allobracon_sp                 GTAGGTTTATCTATAAGGTTAATTATTCGTTTAGAACTTGGGATGCCTGGTAGATTGTTGGGTAATGATCAAATTTATAATGGGATAGTTACTGCTCACGCCTTTGTAATAATTTTTTTTATAGTGATACCTGTAATAATTGGGGGATTTGGAAATTGATTAGTACCTTTAATATTAGGATCTCCTGATATAGCTTTCCCTCGAATGAATAATATAAGATTTTGATTATTAATTCCTTCTATTTTATTATTAGTTTTAAGGGGGGTTGTAAATGTTGGGGTTGGTACGGGTTGAACTGTTTATCCACCTTTATCATCTAATATCGGTCATAGAGGTATTTCAGTTGATTTAGCAATTTTTTCTTTACATTTAGCAGGGGCTTCTTCAATTATAGGTGCTATTAATTTTATTTCTACAGTTTATAATATATCA------GTTGTTAAATTTGATCAGTTAAGTTTATTAGTGTGATCTATTTTAATTACTGCTTTTTTATTGTTATTATCTTTACCAGTTTTGGCTGGAGCCATTACAATATTATTGACTGATCGTAATTTTAATACTTCATTTTTTGATTTTTCTGGTGGGGGTGATCCTAT
Rhysipolis_sp                 GTTGGTTTATCTATAAGTTTAATTATTCGTTTAGAGTTAGGTACCCCGGGTAGATTATTGGGTAATGATCAAATTTATAATGTTATGGTTACATCTCATGCTTTTATTATAATTTTTTTTATAGTTATACCAATTATAATTGGAGGATATGGAAATTGATTAATTCCTTTAATATTGGGGGCTCCTGATATGGCTTTCCCTCGAATGAATAATATAAGATTTTGATTATTGATTCCTTCTTTAGTTTTATTATTTTTAAGGGGTATCTTAAATGTTGGAGTTGGGACAGGTTGAACTATATACCCTCCATTATCTTCTTTGGTGGGTCATAGGGGGGTATCAGTTGATTTAGCTATTTTTTCTTTACATTTAGCTGGAATTTCCTCAATTATAGGGGCTATTAATTTTATTTCTACAATTTTTAATATATCTTTATTGTTAATTAAAATAGATCAAATTAGTTTATTAATTTGATCTATTTTAATTACTGCTTTTTTATTATTATTATCTTTACCTGTTTTAGCTGGAGCTATTACTATATTATTAACTGATCGAAATTTAAATACTACTTTTTTTGATTTTTCTGGGGGTGGGGATCCTAT
Pseudorhysipolis_sp           GTAGGATTATCAATAAGATTAATTATTCGTTTAGAATTAGGGGTACCTGGAAGATTATTAGGAAATGATCAAATTTATAATAGTATAGTTACATCCCATGCTTTTATTATAATTTTTTTTATAGTTATACCTATTATAATTGGGGGATTTGGTAATTGATTATTTCCTTTAATATTAGGGGCTCCTGATATAGCTTTTCCTCGAATAAATAATATAAGATTTTGATTATTAATTCCTTCTTTAATTTTATTATTATTAAGAGGATTTATAAATTTAGGAGCAGGTACTGGTTGAACTATATATCCTCCTTTATCTTCTACAATAGGACATAGAGGGATATCTGTTGATTTAGCTATTTTTTCTTTACATTTAGCTGGTGCTTCTTCAATTATAGGATCAATTAATTTTATTACTACAATTTTTAATATAAAATTAAATTTTTTAAAAATAGATCAAATATCTTTATTTATTTGATCAATTTTAATTACAACAATTTTATTATTATTATCTTTACCTGTTTTAGCTGGGGCTATTACTATATTATTAACTGATCGAAATTTAAATACTACTTTTTTTGATTTTTCTGGGGGGGGAGACCCATT 
Aivalikus_arawak              GTTGGGTTATCCATGAGTTTAATTATTCGTTTAGAATTAGGCACTCCTGGTTCATTATTAGGAAATGATCAAATTTATAATAGTATAGTTACTTCTCATGCATTTATTATAATTTTTTTTATAGTTATACCTATTATATTAGGGGGATTTGGAAATTGATTAATTCCTTTATTATTAGGGGCTCCTGATATAGCTTTCCCACGTATAAATAATTTAAGATTTTGATTATTATTACCATCAATAATAATATTAGTTTTTAGTGGATTTATGAATGTTGGTGTTGGTACTGGATGAACAGTTTATCCTCCATTATCATCTAGTTTAGGACATGGAGGTATATCTGTTGATTTAGCTATTTTTTCTTTACATTTGGCTGGTATATCTTCAATTATAGGATCTATTAATTTAATTTCGACTATTTTTAATATACGTTTAATTTCTTTAAAATTTGATCAATTATCTTTATTGGTTTGAGCTATTTTAATTACTGCATTTTTATTATTACTTTCTTTACCTGTTTTAGCGGGGGCTATTACTATATTATTAAGTGATCGAAATTTAAATACATCTTTTTTTGATTTTTCTGGAGGAGGAGATCCAAT   
Aivalykus_cornicoxa           ATTGGGTTATCAATAAGAATAATTATTCGTTTGGAGTTGGGTACTCCTGGGTCTTTATTAGGAAATGATCAAATTTATAATAGGATAGTAACATCACATGCTTTTGTTATAATTTTTTTTATAGTTATACCGGTAATATTAGGTGGATTTGGAAATTGATTAGTTCCTTTATTATTGGGGGCTCCTGATATAGCTTTTCCTCGTATAAATAATATAAGATTTTGATTGTTAGTTCCTTCAATTACATTATTAATTTTTAGAGGATTTGTAAATGTGGGGGTTGGGACTGGTTGAACAGTTTATCCACCTTTATCTTCGAGATTAGGTCATGGAGGGATGTCAGTTGATTTAGCTATTTTTTCATTACATTTAGCAGGTATATCTTCTATTATGGGTTCAATTAATTTAATTTCAACAATTTTTAATATACGTTTATTAAATTTAGGTTTTGATCAATTATCATTATTAATTTGAGCTATTTTAATTACTGCTTTTTTATTATTATTATCTTTACCTGTGTTAGCAGGGGCTATTACTATATTATTAAGAGATCGTAATTTAAATACTTCATTTTTTGATTTTTCTGGGGGAGGGGACCCAAT   
Aivalykus_sp_3                ATAGGTTTATCAATAAGATTAATTATTCGTTTAGAGTTGGGTACNCCTGGATCTTTATTAGGAAATGATCAAATTTATAATAGTATAGTAACTTCTCATGCTTTTATTATAATTTTTTTTATAGTAATACCTGTAATATTAGGGGGGTTTGGTAATTGATTAGTTCCTTTACTTTTAGGTGCTCCAGATATAGCTTTTCCTCGAATAAATAATATAAGTTTTTGATTATTAATTCCTTCAATTATTATATTAATTTTTAGAGGATTTGTTAATGTGGGGGTTGGAACTGGTTGAACTGTTTACCCTCCATTATCTTCAAGATTAGGTCATGGTGGGTTATCTGTTGATTTTGCTATTTTTTCTTTACATTTGGCTGGGATATCATCTATTATAGGATCAATTAATTTAATTTCAACTATTTTTAATATACGTTTATATTCATTAAAATTTGATCAATTATCTTTGTTAATTTGATCGATTTTAATTACGGCTTTTTTATTATTATTATCTTTACCTGTTTTAGCTGGTGCAATTACAATATTATTGAGGGATCGTAATTTAAATACTTCTTTTTTTGATTTTTCTGGGGGGGGGGATCCAAT   
Heterospilus_prosopidis       GTTGGTTTATCTATAAGTATTATTATTCGTTTAGAATTAGGTATACCTGGAAGATTATTAGGTAATGATCAAATTTATAATAGAATAGTTACATCACATGCTTTTGTTATAATTTTTTTTATAGTTATACCTGTAATATTGGGTGGTTTTGGTAATTGATTATTACCTTTAATATTAGGTGCTCCTGATATAGCATTTCCTCGAATAAATAATATGAGTTTTTGATTATTAGTTCCTTCATTAATAATATTATTTTTTAGAGGAATTTTAAATGTTGGGGTAGGTACTGGTTGAACAGTTTATCCACCATTATCTTTATTAATAGGTCATGGGGGAATTTCTGTAGATTTAGCTATTTTTTCATTACATTTAGCTGGTATATCTTCAATTATAGGAACTATTAATTTAATTTGTACGATTTTTAATATACGTTTAATTAGATTAAAAATAGATCAGTTTGTATTATTTATTTGATCAATTTTAATTACAGCTTTTTTATTATTATTAGCAGTTCCTGTTTTAGCAGGTGCTATTACTATATTATTAAGGGATCGTAATTTAAATACTTCATTTTTTGATTTTTCTGGTGGTGGGGATCCTGT   
Stenocorse_sp                 GTAGGTTTATCAATAAGTTTAATTATTCGTTTGGAATTGGGTATGCCTGGAAGATTATTAGGTAATGATCAGATTTATAATTCAATAGTAACATCTCATGCTTTTGTGATAATTTTTTTTATAGTTATGCCTGTAATAATAGGTGGGTTTGGAAATTGATTATTACCATTAATATTAGGGGCTCCTGATATAGCATTTCCTCGGATAAATAATATAAGATTTTGGTTATTAGTTCCTTCTTTAATAATATTATTTTTTAGGGGATTTTTAAATGTTGGGGCTGGCACTGGATGAACAGTTTATCCTCCTTTATCATCAAATTTAGGTCATAGAGGGGTTTCAGTTGATTTAGCAATTTTTTCATTACATTTAGCAGGAGCTTCTTCAATTATAGGGTCATTAAATTTAATTACTACAATTTTTAATATAAAATTAAAAACTTTAAAGTCAGATCAAATAGTATTATTAATTTGGGCTATTTTTATTACTGCTGTTTTATTATTATTATCATTACCTGTCTTAGCAGGGGCTATTACTATATTATTAAGAGATCGGAATTTAAATACTTCTTTTTTTGATTTTTCTGGTGGTGGGGATCCTAT   
Oncophanes_sp                 GTTGGTTTATCAATAAGAGTTATTATTCGTTTAGAATTAGGTATACCTGGAAGATTACTAGGCAATGATCAGATTTATAATTCAATTGTTACTGCTCATGCTTTTGTTATAATTTTTTTTATAGTTATACCTGTTATAATTGGAGGGTTTGGAAATTGATTAATTCCTTTAATATTAGGAGCCCCCGATATAGCTTTCCCTCGTATAAATAATATAAGATTTTGGTTATTAATTCCTTCTTTATTATTATTATTATTTAGTGGTATTGTTAATGTTGGGGTTGGGACAGGATGAACAGTTTATCCTCCTTTATCATCAACAATAGGACAAATAGGGATATCGGTTGATTTAGCTATTTTTTCTTTACATTTAGCAGGAATATCTTCAATTATAGGAGCTATTAATTTTATTACAACAATTTTTAATATACGTTTATTTAAATTGAATATAGATCAAATTTCTTTATTAATTTGATCTGTTTTAATTACTGCTTTTTTATTATTATTATCtTTACCTGTTTTGGCAGGGGCAATTACTATATTATTAACTGATCGTAATTTAAATACTACTTTTTTTGATTTTTCTGGNGGGGGNGATCCTAT   
Rhyssalus_clavator            ATTGGTTTATCTATAAGATTAATTATTCGTTTTGAATTGGGCATGCCTGGGAGAATATTGGGCAATGATCAAATTTATAATACAGTTGTTACATCACATGCTTTTGTAATAATTTTTTTTATAGTTATACCAGTGATAATTGGTGGGTTTGGAAATTGATTAGTTCCTTTAATATTAGGGGCTCCTGATATGGCTTTTCCTCGAATAAATAATATAAGATTTTGATTATTAATTCCTTCTTTTACATTATTATTATTTAGAAGAATTGTAAATGTTGGGGTAGGTACAGGATGAACTGTTTATCCTCCTTTATCTTCAAGAATAGGGCAAATGGGTATATCTGTTGATTTAGCTATTTTTTCTTTACATTTAGCTGGGGTTTCATCAATTATAGGAGCTATTAATTTTATTACAACTATTTTTAATATACGTTTATATAAGTTAAGATTAGATCAAATACCTTTATTGGTTTGATCAATTTTAATTACAGCTTTTTTATTATTATTATCTTTACCTGTATTAGCTGGAGCTATTACAATATTACTAACTGATCGTAATTTAAATACAACATTTTTTGATTTTTCTGGTGGGGGGGATCCAGT
Bracon_sp                     GTAGGTTTATCAATAAGTATAATTATTCGTTTAGAATTAGGATCTCCTGGGAGATTATTAGGTAATGACCAAATTTATAATAGTATAGTTACTTCACATGCTTTTATTATAATTTTTTTTATAGTTATACCAATTATAATTGGTGGATTTGGGAATTGATTATTGCCGTTAATATTAGGGGCTCCTGATATAGCTTTTCCTCGAATGAATAATATGAGATTTTGATTATTAGTTCCTTCAATTTCTTTATTGATATTAAGAGGTTTTATAAATATTGGAGTAGGTACAGGTTGAACAGCTTATCCTCCTTTATCTTCTACAATAGGACATGGAGGTACATGTGTTGATTTAGCTATTTTTTCTTTACATTTAGCTGGTATTTCTTCAATTATAGGTTCAATTAATTTTATTACAACAATTTTAAATATACGTTTAATATCTTTAAAATTAGATCAGTTATCTCTATTTAGTTGATCAGTTTTTATTACTACAATTTTATTATTATTATCATTACCTGTTTTAGCTGGGGCAATTACTATATTATTAACTGATCGTAATTTAAATACTACTTTTTTTGATTTTTCGGGGGGGGGGGATCCAGT   
Pseudoshirakia                ATNGGAATATCAATAAGATTAATTATTCGGTTAGAATTAGGGATACCCGGGAGACTTTTAGGAAATGATCAAATTTATAATAGAATAGTAACAATACATGCTTTTGTAATAATTTTTTTTATAGTTATGCCAATTATACTGGGGGGATTTGGAAATTGACTTCTTCCTTTAATATTAGGGGCTCCAGATATAGCTTTCCCCCGAATAAATAATATGAGATTTTGATTACTTATCCCTTCATTAATTCTTTTAATTATTGGAAGAATCGTTAATACAGGAATTGGAACAGGATGAACTTTATACCCCCCTTTATCTTCTTCTATGGGTCATAATGGAATATCTGTAGATTTAACAATTTTTTCTCTTCATCTTGCAGGAGTTTCTTCAATTATAAGGTCAATTAATTTTATTTCAACAATTTTTAATATACATTTTTGAACTTTAAAAATTGATCAAATAACTTTATTAATTTGATCAATTTTAGTAACAACAATTTTACTTCTTTTATCTCTTCCAGTTTTAGCTGGAGCTATCACTATATTATTAACCGATCGAAATTTAAATACTTCATTTTTTGATTTTTCAGGGGGAGGGGATCCTAT   
Megacoeloides                 TTGGNNTTATCAATAAGTATATTAATTCGAATAGAATTAAGATCCCCTGGAACTTTATTAATAAATGATCAATTATATAATTCAATTGTCACTGGTCATGCTTTTGTAATAATTTTTTTTATAGTAATGCCTATTATAGTTGGAGGATTTGGAAATTGACTTTTACCATTAATGTTAGGTGCCCCAGATATAGCTTTCCCTCGAATAAATAATATAAGATTTTGATTATTAATTCCTTCATTAATTTTATTATTTTTAAGAATAATTATAAATTCAGGTGTGGGAACTGGATGAACAGTTTATCCTCCTTTATCATCATCCTTAGGTCATAGAGGATTTGCTGTTGATTTAACTATTTTTTCTTTACATTTAGCAGGTATTTCTTCAATTATAGGAGCAATNAATTTTATTTCAACAATTTTAAATATACATTTGAAAATAATAAAATTAGACCAATTAGGTTTAATAATTTGATCAATTTTTATTACAGCAATTTTATTATTGCTTTCTTTACCGGTATTGGCAGGAGCAATTACTATATTATTAACTGATCGAAATTTAAATACAACATTTTTTGATTTTTCAGGAGGAGGAGATCCTAT   
Spinadesha                    TTAGGTTTATCTATAAGAATAATTATTCGTTTTGAATTGGGCATACCGGGGAAATTTTTGGGATCAGATCAAATTTATAATAGAATAGTTACTTCTCATGCATTTATTATAATTTTTTTTATAGTGATACCTTTAATGGTTGGTGGTTTTGGAAACTGATTATTACCTTTAATATTAGGAGCACCTGATATAGCTTTCCCTCGAATAAATAATATAAGATTTTGATTATTAATTCCTTCAATTTTATTGTTATTATTATCTAATTTTATTAATACAGGTATTGGAACAGGCTGAACAATTTACCCCCCTTTATCTTCTTTAATTGGTCATTCAGGTGTTTCTGTAGATTTAATAATTTTTTCTTTACATTTAGCAGGTATTTCATCTATTTTAGGGGCAATTAATTTTATTACTACAATTTTTAATATACGTTTATTTAAAATAAAATTTGATCAATTAAGATTATTTATTTGATCAATTTTTATTACAACAATTTTATTATTATTAGCTTTACCTGTTTTAGCGGGAGCTATTACTATATTATTAACAGACCGAAATTTTAATACAAGATTTTTTGATTTTTCAGGAGGAGGAGATCCTGT   
Colastes_sp                   GTAGGTTTATCAATAAGTTTAATTATTCGTTTAGAATTAGGTATACCTGGAAGAATATTAGGTAATGACCAAATTTATAATAGAATAGTTACAGCTCATGCATTTGTTATAATTTTTTTTATAGTTATACCAATTATAATTGGAGGGTTTGGGAATTGATTAATTCCTTTAATATTAGGGGCTCCTGATATAGCTTTCCCTCGTATAAATAATATAAGATTTTGATTATTATTTCCTTCTTTAATTTTATTAATTTTAAGAAGAGTATTAAATGTAGGGGTAGGTACAGGATGAACTGTTTATCCTCCTTTATCTTCTAATTTAGGACATAGAGGAATATCTGTAGACTTAGCTATTTTTTCACTACATTTAGCAGGTGTTTCTTCTATTATAGGAGTAATTAACTTTATTTCTACAATTTTTAATATACGTTTATTAATAATTAAATTAGACCAAATATCTTTATTAATTTGATCTATTTTAATTACAGCTTTTTTATTGTTATTATCTTTACCTGTATTAGCAGGAGCTATTACTATATTATTAACTGATCGTAATTTAAATACTACATTTTTTGATTTTTCAGGGGGGGGAGATCCAAT   
Xenarcha_abnormis             GTTGGTTTATCTATAAGTTTAATTATTCGTTTAGAGTTAGGTATACCTGGTAGTTTATTAGGTAATGATCAAATTTATAATAGTATAGTAACTGCACATGCTTTTGTTATAATTTTTTTTATGGTTATACCGGTTATAATTGGTGGTTTTGGTAATTGATTAGTTCCTTTAATATTAGGGTCTCCTGATATAGCTTTTCCTCGTATAAATAATATAAGATTTTGATTATTAATTCCTTCTTTATTGATATTAATTTTAAGAAGATTATTAAATGTAGGTGTTGGGACTGGTTGAACTGTTTATCCTCCTTTATCTTCTAGGATTGGTCATGGAGGAATATCTGTGGATTTAGCTATTTTTTCTTTACATTTAGCTGGTGCTTCTTCAATTATAGGTGTTATTAATTTTATTTCAACTATTTTTAATATACGTTTGTTAATAATTAAAATAGATCAAATAACATTGTTAGTTTGATCTATTTTAATTACAGCTTTTTTATTATTATTATCTTTACCTGTTTTGGCTGGGGCTATTACAATATTATTAACTGATCGTAATTTAAATACTACTTTTTTTGATTTTTCAGGAGGGGGGGATCCAAT   
Opius_sp                      TTAGGTTTATCCATAAGATTAATTATTCGATTAGAATTAGGAGTATCAGGTAGATTATTAAAAAATaATCAAATTTATAATAGTATAGTTACAGCTCATGCTTTTGTTATAATTTTTTTTATAGTAATACCTATTATAATTGGTGGATTTGGAAATTGATTAATTCCTTTAATATTAGGAGCTCCTGATATAGCTTTCCCTCGAATAAATAATATAAGATTTTGATTATTAATTCCATCTTTAACTTTATTAATTTTAAGAAGATTATTAAATGTTGGAGTTGGTACTGGTTGAACTGTTTATCCTCCTTTATCTTCAGGATTAGGACATGGAGGAATTTCTGTTGATTTAGCTATTTTTTCTTTACATTTAGCTGGTGTATCTTCGATTATGGGGGCCATTAATTTTATTACTACAATTTTAAATATGAATTTTTATATAATTAAATTAGATCAATTAAGTTTATTAGTTTGATCTATTTTAATTACAGCTATTTTATTATTATTATCTTTACCTGTATTAGCAGGGGCAATTACAATATTATTAACTGATCGAAATTTAAATACAACATTTTTTGATTTTTCAGGTGGTGGAGACCCAAT   
Phaenocarpa_sp                GTAGGTTTATCTATAACGTTAATTATTCGCTTAGAATTGGGTATACCAGGTACTTTATTAATCAATCATCGAATTTATAATAGTATAGTAACTGCTCATGCCTTTGTAATAATTTTTTTTATGGTTATACCTGTAATACTTGGGGGATTTGGAAATTGATTAGTACCTTTAATGTTAGGAGCaCCTCATATAGCTTTCCCACGTATAAATAATATAAGATTTTGATTATTAATTCCTTCTTTATTATTATTATTATTGAGAGGGTTATTAAATATTGGAGTTGGAACAGGATGAACGGTTTATCCTCCTTTATCTTCAAGTATTGGGCATAATGGTATTTCTGTTGATTTAGCTATTTTTTCTTTACATTTGGCTGGGGTATCATCTATTATAGGAGTAATTAATTTTTTAACCACTATTTTTAACATAACATTTTATATTATTACAATACCTCAATTCCCATTTTGTATTTGCTCTCTTTTAATTACAGCTATTTTATTATTATTATCTT???????????????????????????????????????????????????????????????????????????????????????????
Gnaptogaster_astrachanica     ATTGGTTTATCTATAAGATTAATTATTCGATTAGAATTAGGGATACCAGGAAGATTATTAATAAATGATCAGATTTATAATAGAATAGTAACAGCTCATGCATTTGTTATAATTTTTTTTATAGTTATACCAATCATAATTGGAGGATTTGGAAATTGATTAATTCCTTTAATGTTAGGAGCTCCAGATATAGCTTTTCCACGAATAAATAATATAAGATTTTGATTATTAGTTCCTTCATTAATTTTATTGTTTTTAAGAGGTTTATTAAATGTGGGGGTAGGAACTGGATGAACTGTTTATCCTCCTTTATCATCTTTAATAGGTCATGGTGGGGTGTCTGTAGATTTAGCAATTTTTTCATTACATTTAGCAGGAATTTCATCAATTATAGGTGCAATTAATTTTATTTCAACAATTTTTAATATACGATTAATATATTTAAAATTAGATCAAATAAGATTAATAGTATGATCAGTTTTAATTACAGCATTTTTATTATTATTATCATTACCTGTTTTAGCAGGTGCTATTACAATGTTATTGACAGATCGTAATTTAAATACTACTTTTTTTGATTATAATGGAGGAGGGGATCCAAT   
Andesipolis_sp                GTAGGTTTATCAATAAGTCTAATTATTCGTATAGAATTAAGAATACCTGGTAGATTAATTGGTAATGATCAAATTTATAATAGAATTGTTACGGCTCATGCTTTTGTAATAATTTTTTTTATAGTTATACCAGTTATAATTGGAGGGTTTGGAAATTGATTAATTCCTTTAATATTAGGGGCTCCTGATATAGCTTTTCCACGAATAAATAATATAAGATTTTGATTATTAATTCCTTCTTTAAGTTTATTGTTAATTAGATCATTTGTTAATGTAGGGGTAGGGACTGGGTGAACTGTTTATCCACCATTATCTTTAACTATAGGTCATAATGGTATATCAGTAGATATTGCAATTTTTTCTTTACATTTAGCAGGGGTTTCATCAATTATAGGGGCAATTAATTTTATTACAACTGTTTTAAATATACGTTCATATGGGGTTAATATAGATAAAGTTTCTTTGTTAATTTGATCAGTTTTTATTACTGCAGTTTTATTACTATTATCTTTACCTGTATTAGCTGGGGCTATTACTATATTATTAACTGATCGTAATTTAAATACTACATTTTTCGATTTTGCAGGGGGGGGGGATCCTAT   
Aspilodemon_sp                TTAGGGTTATCAATAAGTTTAATTATTCGAATAGAATTAAGTATACCAGGAAGGTTAATTGGTAATGATCAAATTTATAATAGTATTGTTACATCTCATGCTTTTATTATAATTTTTTTTATAGTTATACCAGTTATAATTGGGGGATTTGGTAATTGATTAGTTCCTTTAATATTAGGGGCTCCAGATATGGCTTTTCCTCGAATAAATAATATAAGATTTTGATTGTTAATTCCTTCTTTAAGATTAATATTAATTAGATCATTTGTTAATGTAGGGGCAGGTACAGGATGAACAGTTTATCCTCCTTTATCTTTAATTATAGGTCATAGGGGTATATCAGTTGATATTGCAATTTTTTCTTTACATTTAGCGGGGGCTTCTTCAATTATAGGGGCTATTAATTTTATTACTACCATTTTAAATATACGTTCATATGGAGTGTTAATAGATAAAATTTCTTTATTAGTTTGATCTATTTTTATTACAGCAATTTTATTATTATTATCTTTACCTGTTTTAGCAGGAGCTATTACAATATTATTGACTGATCGAAATTTGAATACTACTTTTTTTGATTTTGCTGGAGGGGGGGATCCAAT   
Mesostoa_kerri                TTAGGTTTATCAATAAGTATTATTATTCGGATAGAATTAAGAATACCAGGCTCATTATTGTATAGGGATCAAATTTATAATAGAATTGTAACTTCACATGCATTTGTAATAATTTTTTTTATAGTTATACCAATTATAATTGGTGGTTTTGGAAATTGATTAATTCCTTTAATATTAGGGGCTCCTGATATGGCTTTCCCTCGAATAAATAATATAAGATTTTGGATGTTAATTCCTTCATTATTATTTTTATTATTTAGATCATTTATTAATGTAGGGGTTGGAACAGGTTGAACAGTTTATCCTCCTTTATCATTATTAATAGGACATAATGGTATATCTGTAGATATTGCAATTTTTTCTTTACATATAGCTGGTATTTCATCAATTATAGGGTCTATTAATTTTATTACTACTATTTTAAATATACGTTCAATTGGTATTTATTTAGATAAAATTACTTTATTAACATGATCTATTTTTATTACTACTATTTTATTGTTATTGTCATTACCAGTTTTAGCTGGGGCTATTACTATATTATTAACTGATCGTaATTTAAATACTACATTTTTTGATTTTGCTGGTGGGGGAGATCCTAT   


;

END;

begin mrbayes;
outgroup Mesostoa_kerri;

charset 28Sstems= 1-53 57-62 65-76 89-100 102-107 116-124 126-211 215-220 227-229 231-286 289-307 312-324 326-331 333-343 347-350 352-481 488-494 497-547 553-570;
charset 28Sloops= 54-56 63-64 77-88 101 108-115 125 212-214 221-226 230 287-288 308-311 325 332 344-346 351 482-487 495-496 548-552;
charset COI_1stpos = 571-1172\3;
charset COI_2ndpos = 572-1172\3;
charset COI_3rdpos = 573-1172\3;
partition 28SCOI_bycodon = 5:28Sstems,28Sloops,COI_1stpos,COI_2ndpos,COI_3rdpos;
set partition=28SCOI_bycodon;
prset ratepr=variable;
lset applyto=(1,2,3,4,5) nst=6 rates=invgamma;
unlink statefreq = (all);
unlink shape = (all);
unlink revmat = (all);
unlink switchrates = (all);
prset ratepr = variable;
mcmc ngen=30000000 printfreq=1000 samplefreq=1000 nchains=4 savebrlens=yes;
end;
