# Supplementary material for: Evolution of the parasitic wasp subfamily Rogadinae (Braconidae): phylogeny and evolution of lepidopteran host ranges and mummy characteristics
Source: BMC Evol Biol. 2008 Dec 4;8:329. doi: 10.1186/1471-2148-8-329 (PMC2614994; doi:10.1186/1471-2148-8-329)
Supplement: Additional file 4 — BEAST file including calibration of Aleiodes s. l.. input employed to perform the Bayesian relaxed phylogenetic analyses with the program BEAST (including calibration of Aleiodes s. l.) [file 1471-2148-8-329-S4.txt]

<?xml version="1.0" standalone="yes"?>
<!-- Generated by BEAUTi v1.4.7                                              -->
<!--       by Alexei J. Drummond and Andrew Rambaut                          -->
<!--       Department of Computer Science, University of Auckland and        -->
<!--       Institute of Evolutionary Biology, University of Edinburgh        -->
<!--       http://beast.bio.ed.ac.uk/                                        -->
<beast>
	
	<!-- The list of taxa analyse (can also include dates/ages).                 -->
	<!-- ntax=129                                                                -->
	<taxa id="taxa">
		<taxon id="A_aestuosus">
			<date value="0.0" direction="backwards" units="years"/>
		</taxon>
		<taxon id="A_albitibia">
			<date value="0.0" direction="backwards" units="years"/>
		</taxon>
		<taxon id="A_apicalis">
			<date value="0.0" direction="backwards" units="years"/>
		</taxon>
		<taxon id="A_apiculatus">
			<date value="0.0" direction="backwards" units="years"/>
		</taxon>
		<taxon id="A_aterrimus">
			<date value="0.0" direction="backwards" units="years"/>
		</taxon>
		<taxon id="A_barnardae">
			<date value="0.0" direction="backwards" units="years"/>
		</taxon>
		<taxon id="A_circumscriptus">
			<date value="0.0" direction="backwards" units="years"/>
		</taxon>
		<taxon id="A_compressor">
			<date value="0.0" direction="backwards" units="years"/>
		</taxon>
		<taxon id="A_coxalis">
			<date value="0.0" direction="backwards" units="years"/>
		</taxon>
		<taxon id="A_dissector">
			<date value="0.0" direction="backwards" units="years"/>
		</taxon>
		<taxon id="A_esenbecki">
			<date value="0.0" direction="backwards" units="years"/>
		</taxon>
		<taxon id="A_grassator">
			<date value="0.0" direction="backwards" units="years"/>
		</taxon>
		<taxon id="A_mubfsi">
			<date value="0.0" direction="backwards" units="years"/>
		</taxon>
		<taxon id="A_nigricornis">
			<date value="0.0" direction="backwards" units="years"/>
		</taxon>
		<taxon id="A_pallidator">
			<date value="0.0" direction="backwards" units="years"/>
		</taxon>
		<taxon id="A_punctipes">
			<date value="0.0" direction="backwards" units="years"/>
		</taxon>
		<taxon id="A_seriatus">
			<date value="0.0" direction="backwards" units="years"/>
		</taxon>
		<taxon id="A_testaceus">
			<date value="0.0" direction="backwards" units="years"/>
		</taxon>
		<taxon id="A_trevelyanae">
			<date value="0.0" direction="backwards" units="years"/>
		</taxon>
		<taxon id="A_unipunctator">
			<date value="0.0" direction="backwards" units="years"/>
		</taxon>
		<taxon id="A_sp_1">
			<date value="0.0" direction="backwards" units="years"/>
		</taxon>
		<taxon id="A_sp_2">
			<date value="0.0" direction="backwards" units="years"/>
		</taxon>
		<taxon id="A_sp_4">
			<date value="0.0" direction="backwards" units="years"/>
		</taxon>
		<taxon id="A_sp_5">
			<date value="0.0" direction="backwards" units="years"/>
		</taxon>
		<taxon id="A_sp_6">
			<date value="0.0" direction="backwards" units="years"/>
		</taxon>
		<taxon id="A_sp_7">
			<date value="0.0" direction="backwards" units="years"/>
		</taxon>
		<taxon id="A_sp_8">
			<date value="0.0" direction="backwards" units="years"/>
		</taxon>
		<taxon id="A_sp_11">
			<date value="0.0" direction="backwards" units="years"/>
		</taxon>
		<taxon id="A_sp_12">
			<date value="0.0" direction="backwards" units="years"/>
		</taxon>
		<taxon id="A_sp_13">
			<date value="0.0" direction="backwards" units="years"/>
		</taxon>
		<taxon id="A_sp_14">
			<date value="0.0" direction="backwards" units="years"/>
		</taxon>
		<taxon id="A_sp_15">
			<date value="0.0" direction="backwards" units="years"/>
		</taxon>
		<taxon id="Arcaleiodes_aglaurus">
			<date value="0.0" direction="backwards" units="years"/>
		</taxon>
		<taxon id="Tetrasphaeropyx_sp">
			<date value="0.0" direction="backwards" units="years"/>
		</taxon>
		<taxon id="Cordylorhogas_sp">
			<date value="0.0" direction="backwards" units="years"/>
		</taxon>
		<taxon id="Heterogamus_dispar">
			<date value="0.0" direction="backwards" units="years"/>
		</taxon>
		<taxon id="Heterogamus_sp_1">
			<date value="0.0" direction="backwards" units="years"/>
		</taxon>
		<taxon id="Heterogamus_sp_3">
			<date value="0.0" direction="backwards" units="years"/>
		</taxon>
		<taxon id="Heterogamus_sp_4">
			<date value="0.0" direction="backwards" units="years"/>
		</taxon>
		<taxon id="Bulborogas_sp_1">
			<date value="0.0" direction="backwards" units="years"/>
		</taxon>
		<taxon id="Pseudoyelicones_limonensis">
			<date value="0.0" direction="backwards" units="years"/>
		</taxon>
		<taxon id="Yelicones_spectabile">
			<date value="0.0" direction="backwards" units="years"/>
		</taxon>
		<taxon id="Yelicones_nipponensis">
			<date value="0.0" direction="backwards" units="years"/>
		</taxon>
		<taxon id="Yelicones_fisheri">
			<date value="0.0" direction="backwards" units="years"/>
		</taxon>
		<taxon id="Yelicones_zitanae">
			<date value="0.0" direction="backwards" units="years"/>
		</taxon>
		<taxon id="Yelicones_belokobylskiji">
			<date value="0.0" direction="backwards" units="years"/>
		</taxon>
		<taxon id="Batothecoides_yakushimensis">
			<date value="0.0" direction="backwards" units="years"/>
		</taxon>
		<taxon id="Canalirogas_sp_2">
			<date value="0.0" direction="backwards" units="years"/>
		</taxon>
		<taxon id="Canalirogas_sp_3">
			<date value="0.0" direction="backwards" units="years"/>
		</taxon>
		<taxon id="Canalirogas_sp_4">
			<date value="0.0" direction="backwards" units="years"/>
		</taxon>
		<taxon id="Canalirogas_sp_5">
			<date value="0.0" direction="backwards" units="years"/>
		</taxon>
		<taxon id="Colastomion_concolor_1">
			<date value="0.0" direction="backwards" units="years"/>
		</taxon>
		<taxon id="Conspinaria_sp_4">
			<date value="0.0" direction="backwards" units="years"/>
		</taxon>
		<taxon id="Cornutorogas">
			<date value="0.0" direction="backwards" units="years"/>
		</taxon>
		<taxon id="Cystomastax_sp_1">
			<date value="0.0" direction="backwards" units="years"/>
		</taxon>
		<taxon id="Cystomastax_sp_2">
			<date value="0.0" direction="backwards" units="years"/>
		</taxon>
		<taxon id="Gyroneuron_sp_1">
			<date value="0.0" direction="backwards" units="years"/>
		</taxon>
		<taxon id="Gyroneuron_sp_2">
			<date value="0.0" direction="backwards" units="years"/>
		</taxon>
		<taxon id="Hemigyroneuron_sp">
			<date value="0.0" direction="backwards" units="years"/>
		</taxon>
		<taxon id="Macrostomion_sp_1">
			<date value="0.0" direction="backwards" units="years"/>
		</taxon>
		<taxon id="Megarhogas_sp_1">
			<date value="0.0" direction="backwards" units="years"/>
		</taxon>
		<taxon id="Megarogas_sp_2">
			<date value="0.0" direction="backwards" units="years"/>
		</taxon>
		<taxon id="Myocron_sp_1">
			<date value="0.0" direction="backwards" units="years"/>
		</taxon>
		<taxon id="Myocron_sp_2">
			<date value="0.0" direction="backwards" units="years"/>
		</taxon>
		<taxon id="Myocron_sp_3">
			<date value="0.0" direction="backwards" units="years"/>
		</taxon>
		<taxon id="Pholichora_sp">
			<date value="0.0" direction="backwards" units="years"/>
		</taxon>
		<taxon id="Rectivena_sp1">
			<date value="0.0" direction="backwards" units="years"/>
		</taxon>
		<taxon id="Rectivena_sp2">
			<date value="0.0" direction="backwards" units="years"/>
		</taxon>
		<taxon id="Rogas_sp_1">
			<date value="0.0" direction="backwards" units="years"/>
		</taxon>
		<taxon id="Rogas_sp_2">
			<date value="0.0" direction="backwards" units="years"/>
		</taxon>
		<taxon id="Rogas_sp_3">
			<date value="0.0" direction="backwards" units="years"/>
		</taxon>
		<taxon id="Rogas_sp_4">
			<date value="0.0" direction="backwards" units="years"/>
		</taxon>
		<taxon id="Rogas_sp_5">
			<date value="0.0" direction="backwards" units="years"/>
		</taxon>
		<taxon id="Rogas_sp_7">
			<date value="0.0" direction="backwards" units="years"/>
		</taxon>
		<taxon id="Rogas_sp_8">
			<date value="0.0" direction="backwards" units="years"/>
		</taxon>
		<taxon id="Rogas_sp_9">
			<date value="0.0" direction="backwards" units="years"/>
		</taxon>
		<taxon id="Rogas_sp_11">
			<date value="0.0" direction="backwards" units="years"/>
		</taxon>
		<taxon id="Rogasella_sp_1">
			<date value="0.0" direction="backwards" units="years"/>
		</taxon>
		<taxon id="Rogasella_sp_2">
			<date value="0.0" direction="backwards" units="years"/>
		</taxon>
		<taxon id="Spinaria_sp">
			<date value="0.0" direction="backwards" units="years"/>
		</taxon>
		<taxon id="Spinaria_albiventris">
			<date value="0.0" direction="backwards" units="years"/>
		</taxon>
		<taxon id="Darnilia_sp_1">
			<date value="0.0" direction="backwards" units="years"/>
		</taxon>
		<taxon id="Triraphis_sp">
			<date value="0.0" direction="backwards" units="years"/>
		</taxon>
		<taxon id="Clinocentrus_sp">
			<date value="0.0" direction="backwards" units="years"/>
		</taxon>
		<taxon id="Artocella_sp">
			<date value="0.0" direction="backwards" units="years"/>
		</taxon>
		<taxon id="Tebennotoma_sp">
			<date value="0.0" direction="backwards" units="years"/>
		</taxon>
		<taxon id="Anachyra_sp">
			<date value="0.0" direction="backwards" units="years"/>
		</taxon>
		<taxon id="Choreborogas_sp">
			<date value="0.0" direction="backwards" units="years"/>
		</taxon>
		<taxon id="Polystenidea_sp">
			<date value="0.0" direction="backwards" units="years"/>
		</taxon>
		<taxon id="Stiropius_sp">
			<date value="0.0" direction="backwards" units="years"/>
		</taxon>
		<taxon id="Acanthormius_sp">
			<date value="0.0" direction="backwards" units="years"/>
		</taxon>
		<taxon id="Atritermus_sp">
			<date value="0.0" direction="backwards" units="years"/>
		</taxon>
		<taxon id="Lysitermus_sp">
			<date value="0.0" direction="backwards" units="years"/>
		</taxon>
		<taxon id="Tetratermus_sp">
			<date value="0.0" direction="backwards" units="years"/>
		</taxon>
		<taxon id="Katytermus_sp">
			<date value="0.0" direction="backwards" units="years"/>
		</taxon>
		<taxon id="Platyrmus_maichaui">
			<date value="0.0" direction="backwards" units="years"/>
		</taxon>
		<taxon id="Conobregma_sp">
			<date value="0.0" direction="backwards" units="years"/>
		</taxon>
		<taxon id="Facitorus_sp">
			<date value="0.0" direction="backwards" units="years"/>
		</taxon>
		<taxon id="Betylobracon_sp">
			<date value="0.0" direction="backwards" units="years"/>
		</taxon>
		<taxon id="Mesocentrus_sp">
			<date value="0.0" direction="backwards" units="years"/>
		</taxon>
		<taxon id="Aulosaphobracon_sp">
			<date value="0.0" direction="backwards" units="years"/>
		</taxon>
		<taxon id="Parachremylus_sp">
			<date value="0.0" direction="backwards" units="years"/>
		</taxon>
		<taxon id="Pentatermus_sp">
			<date value="0.0" direction="backwards" units="years"/>
		</taxon>
		<taxon id="Noserus_sp">
			<date value="0.0" direction="backwards" units="years"/>
		</taxon>
		<taxon id="Hormius_sp">
			<date value="0.0" direction="backwards" units="years"/>
		</taxon>
		<taxon id="Parahormius_sp">
			<date value="0.0" direction="backwards" units="years"/>
		</taxon>
		<taxon id="Pambolus_sp">
			<date value="0.0" direction="backwards" units="years"/>
		</taxon>
		<taxon id="Notiopambolus_sp">
			<date value="0.0" direction="backwards" units="years"/>
		</taxon>
		<taxon id="Allobracon_sp">
			<date value="0.0" direction="backwards" units="years"/>
		</taxon>
		<taxon id="Rhysipolis_sp">
			<date value="0.0" direction="backwards" units="years"/>
		</taxon>
		<taxon id="Pseudorhysipolis_sp">
			<date value="0.0" direction="backwards" units="years"/>
		</taxon>
		<taxon id="Aivalikus_arawak">
			<date value="0.0" direction="backwards" units="years"/>
		</taxon>
		<taxon id="Aivalykus_cornicoxa">
			<date value="0.0" direction="backwards" units="years"/>
		</taxon>
		<taxon id="Aivalykus_sp_3">
			<date value="0.0" direction="backwards" units="years"/>
		</taxon>
		<taxon id="Heterospilus_prosopidis">
			<date value="0.0" direction="backwards" units="years"/>
		</taxon>
		<taxon id="Stenocorse_sp">
			<date value="0.0" direction="backwards" units="years"/>
		</taxon>
		<taxon id="Oncophanes_sp">
			<date value="0.0" direction="backwards" units="years"/>
		</taxon>
		<taxon id="Rhyssalus_clavator">
			<date value="0.0" direction="backwards" units="years"/>
		</taxon>
		<taxon id="Bracon_sp">
			<date value="0.0" direction="backwards" units="years"/>
		</taxon>
		<taxon id="Pseudoshirakia">
			<date value="0.0" direction="backwards" units="years"/>
		</taxon>
		<taxon id="Megacoeloides">
			<date value="0.0" direction="backwards" units="years"/>
		</taxon>
		<taxon id="Spinadesha">
			<date value="0.0" direction="backwards" units="years"/>
		</taxon>
		<taxon id="Colastes_sp">
			<date value="0.0" direction="backwards" units="years"/>
		</taxon>
		<taxon id="Xenarcha_abnormis">
			<date value="0.0" direction="backwards" units="years"/>
		</taxon>
		<taxon id="Opius_sp">
			<date value="0.0" direction="backwards" units="years"/>
		</taxon>
		<taxon id="Phaenocarpa_sp">
			<date value="0.0" direction="backwards" units="years"/>
		</taxon>
		<taxon id="Gnaptogaster_astrachanica">
			<date value="0.0" direction="backwards" units="years"/>
		</taxon>
		<taxon id="Andesipolis_sp">
			<date value="0.0" direction="backwards" units="years"/>
		</taxon>
		<taxon id="Mesostoa_kerri">
			<date value="0.0" direction="backwards" units="years"/>
		</taxon>
	</taxa>
	
	<taxa id="aivalykus">
		<taxon idref="Aivalikus_arawak"/>
		<taxon idref="Aivalykus_cornicoxa"/>
		<taxon idref="Aivalykus_sp_3"/>
	</taxa>
	<taxa id="clinocentrini">
		<taxon idref="Anachyra_sp"/>
		<taxon idref="Artocella_sp"/>
		<taxon idref="Clinocentrus_sp"/>
		<taxon idref="Tebennotoma_sp"/>
	</taxa>
	<taxa id="ingroup">
		<taxon idref="A_aestuosus"/>
		<taxon idref="A_albitibia"/>
		<taxon idref="A_apicalis"/>
		<taxon idref="A_apiculatus"/>
		<taxon idref="A_aterrimus"/>
		<taxon idref="A_barnardae"/>
		<taxon idref="A_circumscriptus"/>
		<taxon idref="A_compressor"/>
		<taxon idref="A_coxalis"/>
		<taxon idref="A_dissector"/>
		<taxon idref="A_esenbecki"/>
		<taxon idref="A_grassator"/>
		<taxon idref="A_mubfsi"/>
		<taxon idref="A_nigricornis"/>
		<taxon idref="A_pallidator"/>
		<taxon idref="A_punctipes"/>
		<taxon idref="A_seriatus"/>
		<taxon idref="A_testaceus"/>
		<taxon idref="A_trevelyanae"/>
		<taxon idref="A_unipunctator"/>
		<taxon idref="A_sp_1"/>
		<taxon idref="A_sp_2"/>
		<taxon idref="A_sp_4"/>
		<taxon idref="A_sp_5"/>
		<taxon idref="A_sp_6"/>
		<taxon idref="A_sp_7"/>
		<taxon idref="A_sp_8"/>
		<taxon idref="A_sp_11"/>
		<taxon idref="A_sp_12"/>
		<taxon idref="A_sp_13"/>
		<taxon idref="A_sp_14"/>
		<taxon idref="A_sp_15"/>
		<taxon idref="Arcaleiodes_aglaurus"/>
		<taxon idref="Tetrasphaeropyx_sp"/>
		<taxon idref="Cordylorhogas_sp"/>
		<taxon idref="Heterogamus_dispar"/>
		<taxon idref="Heterogamus_sp_1"/>
		<taxon idref="Heterogamus_sp_3"/>
		<taxon idref="Heterogamus_sp_4"/>
		<taxon idref="Bulborogas_sp_1"/>
		<taxon idref="Pseudoyelicones_limonensis"/>
		<taxon idref="Yelicones_spectabile"/>
		<taxon idref="Yelicones_nipponensis"/>
		<taxon idref="Yelicones_fisheri"/>
		<taxon idref="Yelicones_zitanae"/>
		<taxon idref="Yelicones_belokobylskiji"/>
		<taxon idref="Batothecoides_yakushimensis"/>
		<taxon idref="Canalirogas_sp_2"/>
		<taxon idref="Canalirogas_sp_3"/>
		<taxon idref="Canalirogas_sp_4"/>
		<taxon idref="Canalirogas_sp_5"/>
		<taxon idref="Colastomion_concolor_1"/>
		<taxon idref="Conspinaria_sp_4"/>
		<taxon idref="Cornutorogas"/>
		<taxon idref="Cystomastax_sp_1"/>
		<taxon idref="Cystomastax_sp_2"/>
		<taxon idref="Gyroneuron_sp_1"/>
		<taxon idref="Gyroneuron_sp_2"/>
		<taxon idref="Hemigyroneuron_sp"/>
		<taxon idref="Macrostomion_sp_1"/>
		<taxon idref="Megarhogas_sp_1"/>
		<taxon idref="Megarogas_sp_2"/>
		<taxon idref="Myocron_sp_1"/>
		<taxon idref="Myocron_sp_2"/>
		<taxon idref="Myocron_sp_3"/>
		<taxon idref="Pholichora_sp"/>
		<taxon idref="Rectivena_sp1"/>
		<taxon idref="Rectivena_sp2"/>
		<taxon idref="Rogas_sp_1"/>
		<taxon idref="Rogas_sp_2"/>
		<taxon idref="Rogas_sp_3"/>
		<taxon idref="Rogas_sp_4"/>
		<taxon idref="Rogas_sp_5"/>
		<taxon idref="Rogas_sp_7"/>
		<taxon idref="Rogas_sp_8"/>
		<taxon idref="Rogas_sp_9"/>
		<taxon idref="Rogas_sp_11"/>
		<taxon idref="Rogasella_sp_1"/>
		<taxon idref="Rogasella_sp_2"/>
		<taxon idref="Spinaria_sp"/>
		<taxon idref="Spinaria_albiventris"/>
		<taxon idref="Darnilia_sp_1"/>
		<taxon idref="Triraphis_sp"/>
		<taxon idref="Clinocentrus_sp"/>
		<taxon idref="Artocella_sp"/>
		<taxon idref="Tebennotoma_sp"/>
		<taxon idref="Anachyra_sp"/>
		<taxon idref="Choreborogas_sp"/>
		<taxon idref="Polystenidea_sp"/>
		<taxon idref="Stiropius_sp"/>
		<taxon idref="Acanthormius_sp"/>
		<taxon idref="Atritermus_sp"/>
		<taxon idref="Lysitermus_sp"/>
		<taxon idref="Tetratermus_sp"/>
		<taxon idref="Katytermus_sp"/>
		<taxon idref="Platyrmus_maichaui"/>
		<taxon idref="Conobregma_sp"/>
		<taxon idref="Facitorus_sp"/>
		<taxon idref="Betylobracon_sp"/>
		<taxon idref="Mesocentrus_sp"/>
		<taxon idref="Aulosaphobracon_sp"/>
		<taxon idref="Parachremylus_sp"/>
		<taxon idref="Pentatermus_sp"/>
		<taxon idref="Noserus_sp"/>
		<taxon idref="Hormius_sp"/>
		<taxon idref="Parahormius_sp"/>
		<taxon idref="Pambolus_sp"/>
		<taxon idref="Notiopambolus_sp"/>
		<taxon idref="Allobracon_sp"/>
		<taxon idref="Rhysipolis_sp"/>
		<taxon idref="Pseudorhysipolis_sp"/>
		<taxon idref="Aivalikus_arawak"/>
		<taxon idref="Aivalykus_cornicoxa"/>
		<taxon idref="Aivalykus_sp_3"/>
		<taxon idref="Heterospilus_prosopidis"/>
		<taxon idref="Stenocorse_sp"/>
		<taxon idref="Oncophanes_sp"/>
		<taxon idref="Rhyssalus_clavator"/>
		<taxon idref="Bracon_sp"/>
		<taxon idref="Pseudoshirakia"/>
		<taxon idref="Megacoeloides"/>
		<taxon idref="Spinadesha"/>
		<taxon idref="Colastes_sp"/>
		<taxon idref="Xenarcha_abnormis"/>
		<taxon idref="Opius_sp"/>
		<taxon idref="Phaenocarpa_sp"/>
		<taxon idref="Gnaptogaster_astrachanica"/>
		<taxon idref="Andesipolis_sp"/>
	</taxa>

	<!-- The sequence alignment (each sequence refers to a taxon above).         -->
	<!-- ntax=129 nchar=1172                                                     -->
	<alignment id="alignment" dataType="nucleotide">
		<sequence>
			<taxon idref="A_aestuosus"/>
			cctgagaaacccaaaagatcgaatggggagattcatcgtcagctcattttgtatatgtataagttatgatgcGGGTTactAGT-ATT-gcctgca-cgttcttgtat-attttgttgcaagatgTtgtcggcgtgcac-ttctcccctagtaggacatcgcgacccgttggg---tGTCggtctacggcccaagcttta-ATGcatttaagatcct-tggtgtt--ttctga-ccggctacttggcggggtatttagccgctatagcgtccatgtccgtcacaagcgaggctaaACT-gag-cggaccta-gtccgtcgttggtattggccagctacgtgattctgggactggctattaccggtcggcgacgctactgctttgggtactttcaggacccgtcttgaaacacggaccaaagg-----------------------------------------------------------------------------------------------------------------------------------------------------------AtATCAATAAGATTAATTATTCgnnnaGAGttaGGAatttGtgGtAGGATACTAGGAAATGATCAAATttATAAtGGAATagTcACTttACATGCATttGtGAtaATtttttttatagttataccNattataattggtggttttggaaattgattaattCCtTtaatattaggagCtCCtgatatagCTtTCCCtcgaaTaaaTaataTaagaTTTTggttatTgaTTCCTTCTTTaTTaTTaTTaTTaaTTaggGgaaTtaTTaaTGtTggGGTAgggaCaGgaTgaaCaaTaTaTCCtCCtTtnTCTTCTTTaaTaGGTCaTaGGGGTATaTCaGTTgaTCTaTCaaTTTTTTCTTTACaTTTGGCAGGaGCTTCtTCTATTATAgGGGCTATTAAttttATTaCaNCGGTTTTAAATATGAATTTATTTATAATTAAATTAGATCaAATTATATTATTTGTTTGATCTGTTATAATTACTGCTATTttATTATTATTGTCTTTACCTGTTTTAGCCGGGGCTATTaNnannntaTTaaCAGntnnnnATTTAAATaCaaCTTtTTTTGATTTTTC------------------
		</sequence>
		<sequence>
			<taxon idref="A_albitibia"/>
			cctgagaAACCCaaaaGATCGAATGGGGAGAttCATCGTCAGCTCATTTTGTATATGTATAAGTTATGATGcGGGTTactAGT-ATT-GCCTGCA-CATTCTTGTAt-atttAGTTGCAAAATGTTGTCGGCGTGCAC-TTCTCCCCTAGTAGGACATcgcgaCCTGTTGGG---TGTCGGTCTACGGCCCAAGCTTTA-ATGCATTGAAGATCCT-TGGTGTT--TTCTAC-CCGGCTACTTGGCAGGGTATTTAGCCGCTAAAGCGTCCATATCCGTCACAAGCGAGGCTAAACT-GAA-CGGACCTA-GTCCGTCGTTGGTATTGGCCAGCTATGGTATTCTAGGACTGGCTATTACCGGTCGGCGATGCTACTGCTTTGGGTACTTTCAGGACCCGTCTTGAAACACGGACCAAGGAGTCTAACATGTGCGCAA-GTCATTGGGAAACCTAAAGGCGCAATGAAAGTAAAGGTCGAC-CTTGCGTCAACCGAGGGAGGATGAGTTATATATATAGCTTCGCACTCCCgGGGCGTCTCATTC-------------------------ATTNNATATCAATAAGATTAAgnaNnnCGATTAGAAttAAGAACAAGAGGAAGAATTTTAAAAAACGATCAAATTTATAATGGTAtAGTAACTTTACATGCTTTTATTATAATTTTCTTTATAGTTATACCTATTATAATTGGAGGTTTTGGAAATTGATTAATTCCTTTAATATTAGGAGCCCCAGATATAGCATTCCCACGAATAAATAATATAAGATTTTGATTATTAATTCCATCCCTCTTACTTTTACTAATTAGAGGTATTGTAAATACAGGTGTAGGAACTGGTTGAACAATATATCCTCCTTTATCTTCATTAATTGGACACAATAGAATTTCCGTTGATATATCAATTTTTTCGCTTCATTTAGCAGGTGCTAGATCAATTATAGGAGCAATTAATTTTATTTCAACAATTTTTAATATAAATTTAATGAAAATTAAAATAGATCAAATTAGATTACTAATTTGATCAGTATTAATTACTGCTATTTTACTTCTTTTATCTTTACCAGTTTTAGCTGGAGCTATTACAATATTATTAACTGACCGTAATTTAAATACTAGATTTTTTGATTTTTCAGGAGGAGGGGATCCTAT
		</sequence>
		<sequence>
			<taxon idref="A_apicalis"/>
			CCTGAGAAACCCAnAAGATCGAATGGGGAGATTCATCGTCAGCTCATTTTGTATATGTATAAGTTACGATGCGGGTTACTAGT-ATT-GCCTGCA-CGTTCTTGTAT-ATTTTGTTGCAAGATGTTGTCGGCGTGCAC-TTCTTCCCTAGTAGGACGTCgCGACCCGTTGGG---TGTCGGTCTACGGCCCAAGCTTTA-ATGCATTGAAGATCCT-TGGTGTT--TTCTGA-CCGGCTACTTGGCGGGGTATTTAGCCGCTATAGCGTCCATGTCCGTCACAAGCGAGGCTTTACT-GAG-CGGACCTA-GTCCGTCGTTGGTATTGGCCAGCTACGTGATTCTGGGACTGGCTATTACCGGnCGGCGATGCTACTGCTTTGGGTACTTTCAGGACCCGTCTTGAAACACGGACCAAGGAGTCTAACATGTGCGCAA-GTCATTGGGAAACCTAAAGGCGTaaTGAAAGtaAAGGttGtC-CTTGCgtcaaCCgagGGAgGAtgagttgtgtAtaCagc--------------------------------------------------GtTGGAATATCTATAAGTTTAATTATTCGMTTAGAGTTAGGAGTATGTGGGAGAATATTAGGAAATGATCAAATTTATAATGGAATAGTAACTTTACATGCATTTGTAATAATTTTTTTTATAGTTATACCTATTATAATTGGAGGATTTGGAAATTGATTAATTCCTTTAATATTAGGGGCTCCTGacaTAGCTTTCCCACGAATGAATAATATAAGATTTTGATTATTAATTCCTTCATTATTATTGTTATTAATCAGAGGAATTATTAATGTAGGGGTAGGGACTGGATGAACAATATATCCACCTTTATCATCTtTAATAGGACATAGGGGAATGTCAGttGATttATCTATtttttCTttACATttAGCTGGAGCTtcTtcAATtATAGGAGCCATtAATtttATtACAACAGtttttAATATAAAtttAtttATAAttAAAAtAGAtcAAAttATAttAtttGtttGAtctGttatGAttACtGcAAttttAttGttGctatctttACccgtGttagctGGagctattactatattattaAcggatcgtaatttAAatacAactttttttgatttttcaggaggaggGgaccct--
		</sequence>
		<sequence>
			<taxon idref="A_apiculatus"/>
			CCTGAGAAACCCAaaAGATCGAATGGGGAGATTCATCGTCAGCTCATTTTGTATATGTATAAGTTATGATGCGGGTTACTAGT-ATT-GCCTGCA-CATTCTTGTAT-ATTTAGTTGCAAGGTGTTGTCGGCGT--CC-TTCTCCCCTAGTAGGACGTcgcGACCTGTTGgg---TGTCGGTCTACGGCCCAAGCTTTA-ATGCATTGAAGATCCT-TGGTGTT--TTCTGA-CCGGCTACTTGGCAGGGTATTTAGCCGCTAaAGCGTCCATATCCATTACAAGCGAGGCTAAACT-GAA-CGGACCTA-GTCCGTCGTTGGTATTGGCCAGCTATGGTATTCTAGGACTGGCTATTACCGGTCGGCGATGCTACTGCTTTGGGTACTTTCAGGACCCGTcTTGAAACACGGACCAAGGAGTCTAACATGtGCGCAA-GTCATTGGGAAACCTAAAGGCGCAATGAAAGTAAAGGTCGAC-CTTGCGTCAACCGAGGGAGGATGAGTTATATATATAGCTTCGCACTCCCGGGGCGTCTCATTCNTNTTAC------------------ACCGGTATaTCaaTaAGTTTaaTTaTTCgaTTTgaaCTaagaaCTAGAGGAaGaATCCTaaaaAATGACCAAATTTATAATGgTatagtAACATTaCatGcttTTATTATaATTTTTtTtAtAGTTatACCAATTATAATTGGAGGATTTGGAAATTGATtaaTCCCATTAATATTAGGGGCtcCtGATATAGCTTTCCCCCGTATAAATAATATAAGATTTTGACTCCTTATCCCATCTCTATTACTTTTACTagttaGAGGAATCATTAATTCAGGGGTAGGAACTGGCTGAACTATAtACCCTCCTTTATCATCTtTAATTGGACAtAAtgGTATTTCAGTAGATATATCTATTTTTTCATTACACCTCGCGGGGGCTTCTTCAATTATAGGAGCAATTAATTTTATCTCTACTATTTTAAATATAAATTTAATTTCTATTAAAATAGACCAAATTACTTTATTAACTTGATCTATTCTAATTaCtGCAATTTTAttattAtTATCTTTACCAGTGCTTGCAGGAGCTATCaCtNTaTTA-----------------------------------------------------------
		</sequence>
		<sequence>
			<taxon idref="A_aterrimus"/>
			cctgaggggcccaaaagatcgaatagggagattcatcgtcagctcattttGTATATGTATAAGTNNCNATgCGGGTTaCTAGT-ATT-GCCTGCA-CGTTCTTGTAT-ATTTAGTTGCAAgATGTTGTcnGCGTGCaC-TTCTTCCTTAGTAGGACGTCGCGACCCGTTGGG---TGTCGGTCTACGGCCCAAGCTTTA-ATGCATTGAAGATCCT-TGGTGTT--TTCTGA-CCGGCTACTTGGCGGGGTATTTAGCCGCTATAGCGTCCATGTCCGTCACAAGCGAGGCCTTACT-GAG-CGGACCTA-GTCCGTCGTTAGTATTGGCCAGCTACGTGATTCTGGGACTGGCTATTACCGGTCGGCGATGCTACTGCTTTGGGTACTTTCAGGACCCGTCTTGAAACACGGACCAAGGAGTCTAACATGTGCGCAA-GTCATTGGGAAACCTAAAGGCGTAATGAAAGTAAAGGTTGTC-CTTGCGTCAACCGAGGGAGGATGAGTTGTGTATACAGC--------------------------------------------------AttGGtaTATCAATAAGAttAATTATTCGtttagaAAtaGGAGtttgAGgGAGATTTTTAATAAATGATCAAATTTATAAtGGGATAGTaACTTTACATGCATTtGtAATAAttttttttATAGtTATACCAATTATAATtGGtGGTTttGGAAATtGATTAGttCCTTtAAtAtTAggaGCtCCTGNNNNNgcTtNCCCtcGtATAAAtAATATAAGAttttGGttAttAAttCCTtCATtATtATtATtATTAATtAGAGGATtAATTAATGtGGGGGtGGGGACAGGAtGAACtATATATCCtCCtttATCttctttAAtGGGACATAGtGGtAtAtCAGttGAtAtttctATtttttctttACAtttAGCAGGGAtttcttcAAttAtAGGtGCAAttAAttttAttACAACtGttttAAAtAtAAAtttAtttAtAAttAAAAtAGAtcAAAttAtAttAtttGtAtGAtctGtAAtGAttACtGctAttttAttAttAttAtctttACcAGttttAGccGGAGctAttACtAtAttAttAACGGatcGNAAttNAAAtACAActttttttGAtttttNAGGNGGaGGAgAtcct--
		</sequence>
		<sequence>
			<taxon idref="A_barnardae"/>
			CCTGAGAAACCCAAAAGATCGAATGGGGAGATTCATCGTCAGCTCATTTTGTATATGTATAAGTTATGATGCGGGTTACTAGT-ATT-GCCTGCA-CATTCTTGTAT-ATTTAGTTGCAAGATGTTGTCGGCGTGCAC-TTCTCCCCTAGTAGGACGTCGCGACCTGTTGGG---TGTCGGTCTACGGCCCAAGCTTTA-ATGCATTGAAGATCCT-TGGTGTT--TTCTGG-CCGGCTACTTGGCAGGGTATTTAGCCGCTAAAGCGTCCATATCCGTCACAAGCGAGGCTAAACT-GAA-CGGACCTA-GTCCGTCGTTGGTATTAATCAGCTACGGTATTCTAGGACTGGCTATTACCGGTCGGCGATGCTACTGCTTTGGGTACTTTCAGGACCCGTCTTGAAACACGGACCAAGGAGTCTAACATGTGCGCAA-GTCATTGGGAAACCTAAAGGCGCAATGAAAGTAAAGGTTGAC-CTTGCGTTAACCGAGGGAGGATGAGTTATATATATAGCTTCGCACTCCCGGGGCGTCTCATTCT------------------------GTAGGACTATCAATAAGAGTAATTATCCGGATAGAATTAAGAAGGAGGGGGAGAATTTTAAAAAATGATCAAATTTATAATGGAATAGTAACATTACATGCTTTTATTATAATTTTTTTTATAGTTATGCCTATTATAATTGGGGGGTTCGGAAATTGATTAATCCCATTAATATTATGAGCCCCAGATATAGCTTTCCCACGAATAAATAATATAAGATTTTGACTATTAATTCCCTCTATTTTTTTACTTATAACCAGAGGAATAATTAATGTAGGGGTAGGAACAGGATGAACTATATACCCTCCCTTATCATCATTAATTGGACATAATGGAATTTCAGTAGATATATCTATTYTTTCTTTACACCTTGCGGGCGCTTCTTCAATTATARRARCAATTAATTTTATTTCTACAATTTTCAATATAAATTTAATAATAATTAAAATAGATCAAATTATATTATTAGTATGATCTATCTTAATTACTACTATTTTATTATTATTATCACTTCCAGTATTAGCAGGAGCAATCCCTATATTATTAACAGATAAAAATATAAATACTAGATTTTTTGATTTTTCTG----------------
		</sequence>
		<sequence>
			<taxon idref="A_circumscriptus"/>
			CCTGAGAAACCcaaAnGATcGAAtGGGGAGatTCATCGtCAGCTCATTTTGTATATGTATAAGTTATGAtGCGGGTTACTAGN-ATT-GCCTGCA-CATTCTTGTAt-atttAGTTGCAAGATGTTGtAGGCGTGCAC-TTCTCCCCTAGTAGGACgTcgcGACCTGTTGGG---TGTCGGtctacGGCCCAaGctTTA-ATGCATtGAAGAtCCt-tGGtGtt--TtCTGA-CCGGcTACTtGGcAGGGtATttAGCCGctaAAGCGtcCATAtcCGtcACAAGCGAGGctttACt-GAa-CGGACCtA-GtccGtCGTTGGTATTGGCCAGCTATGGTATTCTAGGACTGGCTATTACCGGTCGGCGATGCTACTgcttTGGGTACTTTCAGGACCCGTCTTGAAACACGGACCAAGGAGTCTAACATGTGCGCAA-GTCATTGGGAAACCTAAAGGCGCAATGAAAGTAAAGGTCGAC-CTTGCGTCAACCGAGGGAGGATGAGTTATATATATAGC--------------------------------------------------ATtGGGATATCAATAAGCTTAATTATTCgNcNAGAATTAAGAacGAGaAGAAGTaTTTTAAAAAATGATCAAATTTATAATGGTATagTaACCTTACATGCATTTATTATAATtTTtTTTATAGTTATACCAATTATAATTGGAGGATTTGGTAATTGATTAATCCCATTAATGTTTggaGCCCCcgTNNTAGCTNNCCcacGTATAAACAATATAAGATTCTGATtACTtAttCCATCTttAATACTTTTATTAGttAGAGGAATAATTAATACAGGAGtaGGAACtGGttGaACAAtataCcccccATTATCTTCCCTAATTGGACATAATGGAATATCAGTAGATATATCTATTTTCTCATTACATCTTGCAGGTGCTTCATCAATTATAGGGGCGATTAATTTTATTTCaaCTATTTTTAaCATaaATTTAATAAGAATTAAAATAGATCAAATTATATTATTAATTTGATCTATTTTAATTACTACAATTttACTATTATTATCTTTACCAGTTTTAGCCGGAGCTATtaCTATatTATTAACAGAccRAAATTTAAATACTAGAttTTTTGATTTTTCC-----------------
		</sequence>
		<sequence>
			<taxon idref="A_compressor"/>
			CCTGAGAAACCCAaaaGATCGAATGGGGAgAttCATCGTCAGCTCATTTTGTATATGTATAAGTTATGATgcGGGTTACTAGT-ATT-GCCTGCA-CATTCTTGTAT-ATTTAGTTGCAAGATGTTGTCGGCGTGCAC-TTCTCCCCTAGTAGGACGTcgcgaCCTGTTGgg---TGTCGGtCTAcGGcCCAAGCTtTA-ATGCATtGAAGATcCT-tGGtGTt--ttCTGA-CCGGCTacTTGGcAGGGtATttAGCCGcTAAAGcGtcCATAtccATcACAaGcGAGGcTttACT-GAA-CGGACCTA-GTCCGTCGTTGGTATTGGCCAGCTATGGTATTCTAGGACTGGCTaTTACCGGTCGGCgATGCTACTgctttgGGTACTTTCAGGACCCGTCTTGAAACACGGACCAAGGAGTCTAACATGTGCGCAA-GTCATTGGGAAACCTAAAgGCGCAATGAAAGTAAAGGTCGAC-CTTGCGTCAACCGAGGGAGGATGAGTTATATATATAGC--------------------------------------------------ATTGGTATATCaATAAgaCTaATTATTCgaTTAgaATTAAgATCAGgAGgAAgaATTTTAAAAAATgATCaAATTTATAATGGTATAGTAaCTTTACATGCTTTTATTATAATTTTTTTTATAGTTATaCCAATTATAATTGgAGGGTTTGGAAATTGATTAATTCCTTTAATATTAGGAGCCCCTGATATAGCTTTCCCaCGAATAAATAATATAAGATTTTGATTATTAATTCCTTCATTAATACTTTTATTAATTAGAGGGGTAATTAATACAGGTGTAGGGACTGGATGAACAATATATCCTCCATTATCATCATTAATTGGACATAATGGAATTTCTGTAGATATATCTATTTTTTCTTTACATTTAGCTGGAGCTTCaTCAATCATAGgAGCAATTAAtttTATTTCAACTATTTTTAATATAAATTTAATAATAATCAAAATAGACCAAATTATACTATTAATCTGATCTATTTTAATCACCACAATTtTATTACTATTATCTTTACCAGTATTAGCAGGAGCAATTaCTATAtTATTAACAGAtcgAAATTTAAATACAAGAtTTTTTGATTTTTCAGgNggNggNgaNcca--
		</sequence>
		<sequence>
			<taxon idref="A_coxalis"/>
			CCTGAGAAACCcaaaAGATCGAATGGGGAGAtTCATCGTCAGCTCATTTTGTATATGTATAAGTTATGATGCGGGTTACTAGT-ATT-GCCTGCA-CATTCTTGTAt-atttAGTTGCAAGATGTTGTCGGCGTGCAC-TTCTCCCCTAGTAGGACGTcgcGACCTGTTGGG---TGTCGGTCTACGGCCCAAGCTTTA-ATGCATTGAAGATCCT-TGGTGTT--TTCTGA-CCGGCTACTTGGCAGGGTATTTAGCCGCTAAAGCGTCCATATCCATCACAAGCGAGGCTTTACT-GAA-CGGACCTA-GTCCGtCGtTGGTATTGGCCAGCTATGGTATTCTAGGACTGGCTATTACCGGTCGGCGATGCTACTGCTTTGGGTACTTTCAGGACCCGTCTTGAAACACGGACCAAGGAGTCTAACATGTGCGCAA-GTCATTGGGAAACCTAAAGGCGCAATGAAAGTAAAGGTCGAC-CTTGCGTCAACCGAGGGAGGATGAGTTATATATATAGC--------------------------------------------------ATTGGTATATCAATAAgATTaATTATTCgATTAGaATTAAGAaCTAgAGGAAGAATTTTAAAAAATGATCaAATTTATAATGGTATAGTAACTTTACATGCTTTTATTATAATTTTTTTTATAGTTATGCCAATCATAATTGGAGGATTTGGAAATTGATTAATTCCTTTAATACTGGGAGCCCCCGACATAGCTTTCCCTCGTATAAATAATATAAGTTTTTGATTACTTATCCCATCTATTATACTTTTATTAATTAGAGGAGTAATTAATTCAGGGGTTGGGACAGGATGGACAATATACCCTCCATTATCATCTTTAATTGGTCATACCGGATTTTCTGTAGATATATCAATTTTTTCTTTACATTTAGCAGGAGCTTCaTCAATTATAGGAGCAATTAAttttATCTCTACTATTTTTAATATAAATTTAATAACAATTAAAATAGACCAAATTATATTACTAATTTGATCTATTTTAATTACTACAATTttATTATTATTATCTTTACCAGTTTTAGCAGGAGCTATTaCTATAtTATTAACAGAtcgAAATTTAAATACTAGAtTTTTtGATTTTTCTGggggAGgagaCcca--
		</sequence>
		<sequence>
			<taxon idref="A_dissector"/>
			cctgagaAACCCAAAAGATCGAATGGGGAGATTCATCGTCAGCTCATTTTGTATATGTATAAGTTACGATGCGGGTTactAGT-ATT-GCCTGCA-CGTTCTTGTAt-atttAGTTGCAAGATGTTGTCGGCGTGCAC-TTCTTCCCTAGTAGGACGTCGCGACCCGTTGGg---TGTCGGTCTACGGCCCAAGCTTTA-ATGCATTGAAGATCCT-TGGTGTT--TTCTGA-CCGGCTaCTCGGCGGGGTATTTAGCCGCTATAGCGTCCATGTCCGTCACAAGCGAGGCCAAACT-GAG-CGGACCTA-GTCCGTCGTTGGTATTGGCCAGCTACGTGATTCTGGGACTGGCTATTACCGGTCGGCGATGCTACTGCTTTGGGTACTTTCAGGACCCGTCTTGAAACACGGACCAAGGAGTCTAACATGTGCGCAA-GTCATTGGGAAACCTAAAGGCGTAATGAAAGTAAAGGTTGTC-CTTGCGTCAACCGAGGGAGGATGAGTTGTGTATACAGCTCCGCACTCCCGGGGCGTCTCATTC-------------------------ATTGGAATATCAATAAGATTAATTATTCGTTTAGAATTAGGAGTTTGTGGAAGAGTATTGGGGAATGATCAAATTTATAATGGTATAGTTACTTTACATGCATTTGTAATAATTTTTTTTATGGTTATACCAATTATAATTGGTGGATTTGGAAATTGATTAATTCCTTTAATGTTAGGATCTCCTGATATAGCTTTCCCTCGAATAAATAATATGAGATTTTGATTATTAATTCCTTCTTTATTATTATTATTAATTAGTGGAATTATTAATGTAGGTGTTGGGACAGGGTGAACAATATATCCTCCTTTATCTTCATTAATGGGGCATAGAGGTATATCAGTTGATATTTCAATTTTTTCTTTACATTTAGCAGGGGTTTCTTCTATTATGGGGGCTATTAAttTTATTACTACAGTTTTAAATATAAATTTATTTATAATTAAAATAGATCAAATTATGTTATTTGTGTGGTCTGTTATAATTACTGCTGTTTTATTATTATTATCTTTACCTGTATTGGCAGGGGCTATTaCTATATTATTGACAGAtcGTAATTTAAATACAACTTTTTTTGATTTTTCAnngGGggagnACnnnnn
		</sequence>
		<sequence>
			<taxon idref="A_esenbecki"/>
			------------------------GGGGAGAttcAtCGtCAgcTCATTTtGTATATGTATaaGTTATGATGCGGGttactAGt-ATT-GcCTGcA-cattcttGtat-AtttAGttGcAAGAtGttGtcGGcGTGcAC-ttCtCCCCtAGtAGGAcGtcGcGAcctGttGGG---tGtcGGtctAcGGcccAAGctttA-AtGcAttGAAGATccT-TGGtGtt--ttCtGa-CCGGctActtGGCAGGGtatttAGccGctAAAGcGtccAtatccatcacaaGcGAGGctAAAct-GAA-cGGAcctA-gtccnncgNNNNNNNNNNNNNgctatggnattctaggactggctattaccggncggcgatgctactgctttgggtactttcagg-------------------------------------------------------------------------------------------------------------------------------------------------------------------------------ATTGGAATATCAATAAGaTTAATTaTTCGATTAGAATTAAGTaCAAATGGAAGTATTTTAAAAAATGATCAAATTTATAATGGAATAGTAACTTTACATGCCTTCATTATAATTTTTTTTATAGTTATACCAATTATAATTGGAGGGTTTGGTAACTGATTAATCCCATTAATATTAAGGGCTCCTGATATAGCATTCCCACGAATAAATAATATAAGATTTTGACTACTTATCCCATCTTTAATACTTTTATTAGTTAGAGGTATTATTAATACAGGCGTTGGAACTGGATGAACAATATATCCCCCTTTATCATCTttAATTGGTCATAAtGGAATTTCTGTAGATATATCAATTTTTTCTTTACATTTAGCAGGAGCCTCATCAATCATAGGAGCAATCAATTTTATTTCTACTATTTTTAATATAACTTTATTAACAATTAAAATAGATCAAATTACATTATTAATTTGATCTATTTTAATTACTACAATTTTAttActATTATCTTTACCAGTTTTAGCAGGGGCTATTACTATACTATTaaCtGAtCGaAActtAAATACTAGATTTTTTgATTTTTCTGGAGGAGGAGACCCAAT
		</sequence>
		<sequence>
			<taxon idref="A_grassator"/>
			cctgagaaacccaaaagatcgaatggggagattcatcgtcagctcattttgtatatgtataagttacgatgcgggttactagt-att-gcctgca-cgttcttgtat-atttagttgcaagatgttgtcggcgtgcac-ttcttccctagtaggacgtcgcgacccgttgga---tGTCggtctacggcccaagcttta-ATGCgttgaagatcct-tggtgtt--ttctga-ccggctattcggcggggtatttagccgctatagcgtccatgtccgtcacaagcgaggccttACt-gag-cggaccta-gtccgtcgttggtattggccagctacgtgattcagggactggctattaccggtcggcgatgctactgctttgggtactttcaggACCCGTCTTGAAACACGGACCAAGGAGTCTAACATGTGCGCAA-GTCATTGGGAAACCTAAAGGCGTaaTGAAAGtaAAGGttGtC-CTTGCGTCAACCGAGGGAGGATGAGTTGTGTATacagc--------------------------------------------------ATTGGTATATCaATAAGTCTaATCATTCGTTTAgAGTTAAgAATTTGTGGGaaAATACTAGGCAATGATCaaATTTATAaCGGCATAGTAaCTTTACATGCATTTGTAATAATTTTTTTTATAGTTATACCAATTATAATTGGGGGATTTGGAAATTGACTAATTCCTTTAATATTAGGATCTCCTGATATAGCTTTCCCTCGAATAAATAATATAAGATTTTGATTATTAATCCCTTCTTTATTATTATTATTAATTAGTGGAATTATTAATACAGGAGTAGGGACAGGATGAACTATATATCCTCCATTATCTTCATTAATAGGTCATAGAGGTATATCAGTAGACACTTCAATTTTTTCCTTACATTTAGCAGGGGCATCaTCTATTATAGGAGCAATAAAtttTATTACTACAAGAATTAATATAAATTTATTTTATATTAAAATAGATCAAATTATATTATTTGTATGATCAGTAATAATTACTGCCATCttACTATTATTATCTTTACCAGTTTTGGCAGGAGCCATtaCTATaTTATTAACAGAtcGTAATTTTAACACAACTtTTTTTGATTTTTCAGGAGGAGGAgACCct--
		</sequence>
		<sequence>
			<taxon idref="A_mubfsi"/>
			CCTGAGAAACCCAAAAGATCGAATGGGGAGATTCATCGTCAGCTCATTTTGTATATGTATAAGTTATGATGCGGGTTACTAGT-ATT-GCCTGCA-CATTCTTTTAT-ATTTAGTTGCAAGATGTTGTCGGCGTGCAC-TTCTCCCCTAGTAGGACGTCGCGACCTGTTGGG---TGTCGGTCTACGGCCCAAGCTTTA-ATGCATTGAAGATCCT-TGGTGTT--TTCTGA-CCGGCTACTTGGCAGGGTATTTAGCCGCTAAAGCGTCCATATCCGTCACAAGCGAGGCTAAACT-GAA-CGGACCTA-GTCCGTCGTTGGTATTAGTCAGCTACGGTATTCTAGGACTGGCTATTACCGGTCGGCGATGCTACTGCTTTGGGTACTTTCAGGACCCGTCTTGAAACACGGACCAAGGAGTCTAACATGTGCGCAA-GTCATTGGGAAACCTAAAGGCGCAATGAAAGTAAAGGTTGAC-CTTGCGTTAACCGAGGGAGGATGAGTTATATATATAGCTTCGCACTCCCGGGGCGTCTCATTCTTATTACAAGAAGAGGCGCACCTAGGTAGGTCTATCAATAAGAGTAATCATCCGCATAGAATTAAGAAGAGGAGGTAGTATTTTAAAAAATGATCAAATTTATAATGGAATAGTAACTTTACATGCTTTTATTATAATTTTTTTTATAGTGATACCTATTATAATCGGGGGATTTGGTAACTGACTAATTCCTTTAATATTAGGGGCCCCTGATATAGCTTTCCCCCGAATAAATAATATAAGATTTTGATTATTAATTCCTTCTATTCTTTTATTATTAATTAGAGGGATAATTAATACAGGGGTCGGGACAGGGTGAACAATATATCCCCCATTATCATCATTAATTGGACATAACGGGATATCAGTAGATATATCAATTTTTTCATTACATTTAGCGGGGGCATCATCAATTATAGGATCAATTAACTTTATCTCTACAATTTTTAATATAAATTTAATAATAATTAAAATGGACCAAGTTAGATTATTAATTTGATCCATTTTAATTACTACTATTTTATTACTTCTTTCATTACCGGTATTAGCCGGGGCAATTACAATATTATTGACAGACCGAAATTTAAATACTAGATTTTTTGATTTTTCAGGAGGAGGAGATCCAAT
		</sequence>
		<sequence>
			<taxon idref="A_nigricornis"/>
			CCtgagaaaCCCaaaagatcgaatggggagatTcaTcgTCagCtCattttgtatatgtgtaagttatgatgCgggttaCtagt-ATT-GCCtgCa-CaTTCTtgtaT-atTTagttgCaagatgTtgTcggCgtgCaC-TTCTCCCCTagTaggaCgTCgCgaCCTgTTggg---TGTCggTcTaCggCCCaagCTTTa-ATGCaTTgaagatCCt-tggTgTT--TTcTga-CCggCTaCTTggCAGggTATTTAgCCgCtaaAgCgTCCATATCCrTCaCaAgCgaggCTaAACt-gAA-CGgaCCTA-GTCCGTCGTTGgTAttggCCAgCTATGGTATTCTAGGACTGGCTATTaCCGGTCGGCGATGCTACTgCTTTGGGTACTTTCAGGACCCGTCTTgAAACACGGACCAAGGAGTCTAACATGTGCGCAA-GTCATTGGGAAACCtAAAGGCGCaatgtnnnTAAAGGTCGAC-CTTGCGTCAACCgA--------------------------------------------------------------------------attggaAtATCAATAAGACTAATTattCGtCtagaattAAgAACAAGAGGAAGTATTTTAAAAAATGATCAAATTTATAAtggTataGTAACTTTaCAtGCTTTTATCATAATTTTTTTTATAGtTATACCTATTATAATTGGAGGGTTTGGTAATTGATtaATTCCTTTAATATTAGGAGCCCCTGATATAGCTTTCCCACGAATAAAtAATATAAGATTTTGATTACTTATCCCATCTTTAATACTACTATTaATTAGAGGAGtaATTAATTCaGGTGtAGGAACTGGCTGAACAAtATACCCACCATTATCATCTTTAATTGGtCAtaATGGAATTTCTGTAGATATATCTATTTTTTCTTTACATTTAGCAGGGGCTTCATCaaTTATAGGAGCAATTAACTTTATTTCTACTATTTTTAATATAAATTTAATAACAATTAAAATAGATCAAATTATATTaTTAATTTGATCTATTTTaaTTaCTaCAGTTTTattAttATTATCTTTACCAGTTTTAGCAGGGGCTATTaCTATrTTaTTAACAGAGCGAAATTGAAATACTAGATTTTTTGaTTTTTCTGGAGGAGGAGACCCAAT
		</sequence>
		<sequence>
			<taxon idref="A_pallidator"/>
			CCTGAGAAACCCaaAAGATCGAATGGGGAGATTCATCGTCAGCTCATTTTGTATATGTATAAGTTATGATGCGGGTTACTAGT-ATT-GCCTGCA-CATTCTTGTAT-ATTTAGTTGCAAGATGTTGTCGGCGTGCAC-TTCTCCCCTAGTAGGACGTcgcGACCTGTTGGG---TGTCGGTCTACGGCCCAAGCTTTA-ATGCATTGAAGATCCT-TGGTGTT--TTCTGA-CCGGCTACTTGGCAGGGTATTTAGCCGCTAaAGCGTCCATATCCATCACAAGCGAGGCTTTACT-GAA-CGGACCTA-GTCCGTCGTTGGTATTGGCCAGCTATGGTATTCTAGGACTGGCTATTACCGGtCGGcGATGCTACTGcTTTGGGTACTTTcAGGACCCGtcTTGAAACACGGACCAaGGAGTcTAACaTGtGCgCaa-GtcATTGGGAAACCTAAAGGCGCAATGAAAGTAAAGGTCGAC-CTTGCGTCAACCGAGGGAGGATGAGTTATATATATAGC--------------------------------------------------ATTGGTATATCAATAAGATTAATTATTCGacNaGAATtAAGAAcTAACGaAAGAATTTTAAAAAATGACCAAATTTATAATGGTATAgTaACTTTACATGCTTTTATTATAATTTTTTTTATAGTTATACCAATTATAATTGGAGGGTTTGGAAATTGATTAATTCCTCTGATACTaggcGCCCCCGacaTAGCTTTCCCTcGTATAAATAACATAAGTTTTTGGTTACTTACTCCATCTATTATACTTTTATTAATTAGAGGAATAATTAATACAGGGGTAGGGACAGGATGAACAATATATCCTCCATTATCATCTTTAATTGGGCACAACGGATTTTCTGTAGATATATCAATTTTTTCTTTACATTTAGCAGGAGCTTCATCAATTATAGGtGCAATTAATttTATTtCTACTATTtTtAATATAAATttAATAACAATtAAAATAGATcAAAttATATtATtAATttGAtcTATtcTAAttACTACAAttttATtATtAttAtctttACCAGtcttAGcAGGAGCtattACTatattAttAACAGACCGAAatttAAAtactagattttttGatttttctGGaGGaGGaGaccca--
		</sequence>
		<sequence>
			<taxon idref="A_punctipes"/>
			CCTganaaACCCAaCCGNAANAATGGGGAGATTCATCGTCAGCTCATTTTGTATATGTATAAGNTATGATGCGGGtnnctAGT-ATT-GCCTGCA-CAtTCTtGtAT-ATTTAGTTGCAAGATGTTGTCGGcgTGCAC-ttCTCCCCTAGTAGGACGTCGCGACCTGTTGGG---TGTCGGTCTACGGCCCAAGCTTTA-ATGCATTGAAganccT-TGGTGTT--ttCtGA-CCGGCTACTTGGCagGGtAtttAGCCGCtAaAGcGtcCATAtccGtcacaAGcGAGGcTAAACT-GAA-cGGAcCtA-GtcCgtcGttGGtattGGccaGcTAtGGtAttctAgGActGGctAttAccGGtcGGCGATGctactGctttGGGtActttcaGGAcccGtcttGaAacacgGaccaaGGaGtctaacatGtGcgcaa-GtcattGggaaacctaaag-------------------------------------------------------------------------------------------------------------------GGTATATCTATAAGATTAATTaTTCGaTTaGaaTTaAGaTCTaGGGGGAGAATTTTAAAAAACGATCAAATTTATAATagTataGTAACTTTACATGCTTTTGTTATAATTTTTTTTATAGTTATACCAATTATAATTGGAGGTTTTGGAAACTGATTAATTCCCCTAATATTAGGAGCTCCAGACATaGCTTTCCCCCGTaTAAATAATATAAGATTTTGATTACTCCCTCCATCTTTAACATTTCTATTAATAAGAGGAGtAACAAATGCAGGAAGGGGGACAGGATGAACaATATACCCCCCATTATCATCCCTAATTGGtCATAAtGGTATTTCTGTTGATATATCAATTTTTTCTTTACACTTAGCAGGAGCCTCATCAATTATAGGAGCAATTAATTTTATTTCAACTATTTTTAATATAAATTTAATAAAAATTAAAATAGACCAAATTATATTATTAATTTGATCTATCTTAATTACTACAATTTTATTATTATTATCTTTACCAGTATTAGCTGGAGCTATTACTATATTATTGACAGATCGAAATTTAAATACTAGATTTTTTGATTTTTCCGGAGGAGGAGACCCAAT
		</sequence>
		<sequence>
			<taxon idref="A_seriatus"/>
			CCTGAGAAACCCAAAAGATCGAATGGGGAGATTCATCGTCAGCTCATTTTGTATATGTATAAGTTATGATGCGGGTTACTAGT-ATT-GCCTGCA-CATTCTTGTAT-ATTTAGTTGCAAGATGTTGTCGGCGTGCAC-TTCTCCCCTAGTAGAACGTCGCGACCTGTTGGG---TGTCGGTCTACGGCCCAAGCTTTA-ATGTATTAAAGATCCT-TGGTGTT--TTCTGA-CCGGCTACTTGGCAGGGTATTTAGCCGCTAAAGCGTCCATATCCGTCACAAGCGAGGCTTTACT-GAA-CGGACCTA-GTCCGTCGTTGGTATTGGCCAGCTATGGTATTCTAGGACTGGCTATTACCGGTCGGCGATGCTACTGCTTTGGGTACTTTCAGGACCCGTCTTGAAACACGGACCAAGGAGTCTAACATGTGCGCAA-GTCATTGGGAAACCTAAAGGCGCAATGAAAGTAAAAGTTGAC-CTTGCGTCAACTTAGGGAGGATAAGTTATATATATAGC--------------------------------------------------ATTGGTTTATCAATAAGATTAATTATTCGTTTAGAATTAAGAACAAGAAGAAGAATTTTAAAAAATGATCAAATTTATAATGGTATAGTAACATTACACGCATTTATTATAATTTTTTTTATAGTTATACCAATTATAATTGGAGGATTTGGAAATTGACTTATTCCTTTAATATTAGGCGCCCCAGATATAGCATTCCCACGAATAAATAATATAAGATTTTGATTACTAATCCCATCTTTAATATTATTATTAACTAGAGGAATCATTAATACAGGAGTAGGGACAGGATGAACAATATACCCCCCATTATCCTCATTAATTGGACATAATGGAATTTCTGTTGATATATCAATTTTTTCTTTACACTTAGCTGGTGCATCATCAATTATAGGAGCTATTAATTTCATTTCAACAATTTTAAATATAAATTTAATAAAAATCAAAATAGACCAAATTATACTTTTAGTATGATCAGTAATAATTACAGCAATTCTACTTCTTCTATCTCTGCCAGTCTTAGCAGGAGCTATTACTATACTTTTAACTGACcgAAACCTAAATACAAGTTtCTTCGACTTTTCAGGAGGtGGAGAcccT--
		</sequence>
		<sequence>
			<taxon idref="A_testaceus"/>
			CCTGAGAAACCCAAAAGATCGAATGGGGAGATTCATCGTCAGCTCATTTTGTATATGTATAAGTTATGATGTGGGTTACTAGT-ATT-GCCTGTA-CATTCTTGTAT-GTTTAGTTGCAAGATGTTGTCGGCGGGCAC-TTCTCCCCTAGTAGGACGTCGCGACCTGTTGGG---TGTCGGnCnACGGCCCAAGCTTTA-ATGCATTGAAGATCCT-TGGTGTT--TTnTGA-CCGACTACTTGnCAGGGnATTTAGCCGCTAAAGCGTCCATATCCGTCnCAAGCGTGGTTTTACT-GAG-CGGACCTA-GTCCGTTGTTGGTATTGGCCAGCTATGGTATTCTAGGACTGGCTATTACCGGTCGGnGATGCTACTGCTTTGGGTACTTTCAGGACCCGTCTTGAAACACGGACCAAGGAGTCTAACATGTGCGCAA-GTCATTGGGAAACCTAAAGGGGCAATGAAAGTGAAGGTCGAC-CTTGCGTCAACCGAGGGAGGATGAGTTGTATAAACAGC--------------------------------------------------ATTGGTTTATCAATAAGTTTAATTATTCGATTAGAATTAAGAAGAAGAGGTAGAATTTTAAAAAATGATCAAATTTATAATGGAATAGTAACATTACATGCCTTTATTATAATTTTTTTCATAGTTATACCAATTATAATTGGTGGATTTGGAAATTGATTAATTCCTATAATATTAGGGAGACCTGATATAGCATTCCCACGAATAAATAACATAAGATTTTGATTACTAATTCCATCAATTTTACTTTTATTAACTAGAGGTGTAATCAATTCAGGAGTTGGAACTGGATGAACAATATATCCTCCTTTATCTTCCTTAATTGGACATAGAGGAATCTCAGTTGATATATCAATTTTTTCATTACACTTAGCAGGAGCTTCTTCAATTATAGGAGCAATTAATTTTATTTCAACCATTTTTAATATAAATTTAATAAAAATTAAAATAGACCAAATTATACTCTTAGTTTGATCAGTTTTAATTACCGCAATTTTATTGTTACTCTCTTTACCTGTATTAGCAGGAGCTATCACAATATTATTAACAGACCGTAATTTAAATACAAGATTTTTTGATTTTTCAGGAGGAGGAGATCCT--
		</sequence>
		<sequence>
			<taxon idref="A_trevelyanae"/>
			CCTGAGAAACCCAAAAGATCGAATGGGGAGATTCATCGTCAGCTCATTTTGTATATGTATAAGTTATGATGCGGGTTACTAGT-ATT-GCCTGCA-CATTCTTGTAT-ATTTAGTTGCAAGATGTTGTCGGCGTGCAC--TCTCCCCTAGTAGGACGTCGCGACCTGTTGGG---TGTCGGTCTACGGCCCAAGCTTTA-ATGCATTGAAGATCCT-TGGTGTT--TTCTGA-CCGGCTACTTGGCAGGGTATTTAGCCGCTAAAGCGTCCATATCCGTCACAAGCGAGGCTAAACT-GAA-CGGACCTA-GTCCGTCGTTGGTATTAGTCAGCTACGGTATTCTAGGACTGGCTATTACCGGTCGGCGATGCTACTGCTTTGGGTACTTTCAGGACCCGTCTTGAAACACGGACCAAGGAGTCTAACATGTGCGCAA-GTCATTGGGAAACCTAAAGGCGCAATGAAAGTAAAGGTTGAC-CTTGCGTTAACCGAGGGAGGATGAGTTATATATATAGCTTCGCACTCCCGGGGCGTCTCATTCTTATTACAAGAAGAGGCGCACCTAGATTGGTCTATCTATAAGAGTAATTATCCGCATAGAATTAAGAAGAAGAGGAAGAATTTTAAAAAATGACCAAATTTATAATGGTATGGTAACATTACATGCTTTCATTATAATTTTTTTTATAGTTATACCAATTATAATTGGGGGCTTTGGAAATTGATTAATTCCACTAATATTAGGAGCACCTGACATAGCTTTCCCACGAATAAATAATATAAGATTTTGATTATTAATTCCTTCTATTCTTTTATTATTAATTAGAGGAGTAATTAATACAGGAGTGGGGACGGGGTGAACTATATACCCCCCCTTATCATCATTAATTGGACATAATGGAATTTCAGTAGATATATCTATTTTTTCATTACATTTAGCAGGAGCTTCTTCAATTATAGGGGCAATTAATTTTATTTCAACAATTTTTAATATAAATTTAATAATAATTAAAATAGATCAAATTATATTACTAGTTTGATCTATTTTAATTACTACAATTTTATTATTATTATCACTCCCAGTTTTAGCAGGAGCAATCACTATATTATTAACAGATCGAAACATAAATACTAGATTTTTTGATTTTTCAGGAGGAGGAGACC----
		</sequence>
		<sequence>
			<taxon idref="A_unipunctator"/>
			--------------------------------------------------------------------ATGCGGGTTGCTAGT-ATT-GCCTGCA-CGTTCTTGTAT-ATTTAGTTGCAAGATGTTGTCGGcgtgcaC-ttcttCCCtagtnggaCgtCgCgacccgttgga---tgtcggtctacgnCCCgaggttta-NNNCattgaagaCaCt-tggtgtt--Ttctga-CCngCtanCcggCggggtatttagCCgCtatngCgtCCAtgtCCgtCnCnnCCaagaCCttACn-nnG-CggnCCta-GtccgtCgttggtAttggcCngCtaCgtgattCtgggaCtggCtaTTACCggTCggCgatgCTaCTgCttTGGGtaCttTCaGgaCCcntCtngaanCaCGgaCCAAGGAgTCTaACATgtgCgCaa-gtCattgggAAACCcAAAGGCGtaatgnnnnnnnnnnttGtc-CttGcgtcaaCC----------------------------------------------------------------------------ATTGGTATATCAATAAGTTTAATCATTCGATTAGAATTAGGAACTTGTGGTAAAGTGTTAGGTAATGACCAAATTTACAATAATATAGTAACTTTACATGCATTTGTAATAATTTTTTTTATAGTAATACCAATTATAATTGGAGGGTTTGGAAATTGATTAATTCCTTTAATATTAGGATCCCCTGATATAGCTTTCCCTCGTATAAATAATATAAGATTTTGATTACTAATCCCTTCTTTATTATTATTATTAATTAGAGGGGTTATTAATACAGGAGTAGGTACAGGATGAACTATATACCCCCCATTATCTTCATTAATAGGACATAgAGGAATATCAGTAGATACCTCAATTTTTTCTTTACATTTAGCAGGGATATCATCTATTATAGGGGCTATAAATTTTATTACTACAGGAATTAATATAAACTTATTTCATATTAAAATAGATCAAATCATATTATTTGTATGGTCTGTAATAATTACTGCTATTTTatTATtATTATCTTTACCAGTTTTAGCAGGTGCTATTACTATATTATTaacAGACCGTAATTTTAATACAACTTTTTTTGATTTTTCAGGTGGAGGAGACCCT--
		</sequence>
		<sequence>
			<taxon idref="A_sp_1"/>
			CCTGAGAAACCCAAaAGATCGAATGGGGAGATTCATCGTCAGCTCATTTTGTATATGTATAAGTTATGATGCGGGTTACTAGT-ATT-GCTTGCA-CATTCTTGTAT-ATTTAGTTGCAAGATGTTGTCGGCGTGCAC-TTCTCCCCTAGTAGGACGTCGCGACCTGTTGGG---TGTCGGTCTACGGCCCAAGCTTTA-ATGCATTGAAGATCCT-TGGTGTT--TTCTGA-CCGGCTACTTGGCAGGGTATTTAGCCGCTAAAGCGTCCATATCCGTCACAAGCGAGGCTAAACT-GAA-CgGACCTA-gTCCgTCGTTGGTATTGGCCAgCTATGGtATTcTAgGACTGGcTATTACCGGTCGGcGATGCTaCTGcTTTGGGTACTTTCAGGACCCGTCTTGAAACACgGACCAAGGaGTCTAACATGTGCgCAA-GTCATTGGGAAACCTAAAGGcGCAATGAAAGTAAAGGtCGAC-CTTGCGTcAACCGAGGGAGGaTAAGTTATATATATAgCTTCgCACTCCCGGGGCGTCTCATTCTTATTATAAgAAgAG-CGCACCTAgATTGGTATATCAATAAGAATAATTATTCGATTAGAATTAAGATCTAGAGATAGGATTCTAAAAAACGACCAAATTTATAACGGWATAGTTACWTTACATGCTTTAATTATAATTTTTTTTATAGTTATACCTATTATAATTGGAGGGTTTGGAAATTGATTAACTCCTTTAATATTAAGAGCCCCTGATATAGCWTTCCCWCGWATAAATAATATAAGATTTTGRTTATTAATCCCATCTTTAANNNTATTATTAACAAGAGGAATTATTAACACAGGAGTAGGGACAGGATGAACTATATACCCTCCCTTATCCTCTTTAATTGGTCACAATAGAATCTCAGTAGATATATCAATTTTCTCTATTCATTTAGCAGGAGCTTCTTCAATTATAGGAGCTATCAATTTTWTATCTACTATTTTCAATATAAATTTAATAAAAATTAAAWTAGATCAAWTWAWTTTATTAATTTGATCAATTTTAATTACTACWACTTTACTATTATTATCTTTACCNGTTTTAGCAGGAGCCWTTACTATATTACTGACAGATCGAAATTTAAACACCAGATTTTATGATTTTTCTGGAGGAGGAGACCCAAT
		</sequence>
		<sequence>
			<taxon idref="A_sp_2"/>
			CCTGAGAAACCCAAaagATCGAATGGGGAGATTCATCGTCAGCTCATTTTGTATATATATAAGTTATGATGCGGGTTACTAGT-ATT-GCCTGCA-CATTCTTGTAT-ATTTAGTTGCAAGGTGTTGTCGACGTGCAC-TTCTCCCCTAGTAGGACGTCgcGACCTGTTGAG---TGTCGGTCTACGGCCCAAGCTTTA-ATGCATTAAAGATCCT-TGGTGTT--TTCTGA-CCGGCTACTTGGCAGGGTATTTAGCCGCTAAAGCGTCCATATCCGTCACAAGCGAGGCTAAACT-GAA-CGGACCTA-GTCCGTCGTTGGTATTGGCCAGCTATGGTATTCTAGGACTGGCTATTACCGGTCGGCGATGCTACTGCTTTGGGTACTTTCAGGACCCGTCTTGAAACACGGACCAAGGAGTCTAACATGTGCGCAA-GTCATTGGGAAACCTAAAGGCGCAATGAAAGTAAAAGTTGAC-CTTGCGTTAACTGAGGGAGGATAAGTTATATATATAGCTTCGCACTCCCGGGGCGTCTCATTCTTATTATAAGAAGAGGCGCACCTAGATTGGATTATCAATAAGATTAATTATTCGTATagAATTAAGATCTAgAGGcaGAATTTTAAAAAATGATCAAATTTATAATGGTATAGTaACTTTACATGCTTTTGTTATAATTTTTTTTATAGTTATACCAGTAATATTAGGAGGATTTGGAAATTGATTAATTCCATTAATATTAGGAGCTcCTGATATAGCATTTCCTCGTATAAATAATATAAGATTTTGATTATTGATTCCTTCTTTTTTATTATTATTAATTAGAGGAGTAATTAATACAGGAGTAGGAACAGGATGAACTATATATCCACCTTTATCTTCATTAATTGGTCATAATGGTATTTCAGTAGATATATCTATTTTTTCTTTACATTTAGCAGGAGCTTCTTCAATTATAGGGTCAATTAATTTTATTTCAACAATTTTTAATATAAATTTATTAAATATTAAAATAGATCAATTAAGATTATTTATTTGATCTATTTTAATTACAACAATTTTATTATTATTGTCTTTACCAGTCTTAGCAGGAGCTATTACAATACTTTTAACTGATCGTAATTTAAATACTAGATTTTTTGATTTTTCTGGAGGAGGAGATCCAAT
		</sequence>
		<sequence>
			<taxon idref="A_sp_4"/>
			CCTGAGAAACCCaaaAGATCGAATGGGGAGATTCATCGTCAGCTCATTTTGTATATGTATGAGTTACGATGCGGGTTACTAGT-ATT-GCCTGTA-CGTTCTTATAT-ATTTATTTGCAAGATGTTGTCGGCGTGCAC-TTCTCCCCTAGTAGGACgTcgcGACCTGTTGgg---TGTCGGTCTAcGGCCCAAGCTTTA-ATGCATTGAAGATCCT-TGGtGTT--TTCTGA-CCGGCTACTTGGCAGGGTATTTAGCCGCTAGAGCGTCCATGTCCGTCACAAGCGAGGTTAAACT-GAA-CGGACCTA-GTCCGTCGTTGGTATTAGCCAGCTACGGTATTCTAGGACTGGCTATTACCGGTCGGCGATGCTACTGCTTTGGGTACTTTCAGGACCCGTCTTGAAACACGGACCAAGGAGTCTAACATGTGCGCAA-GTCATTGGGAAACCTAAAGGCGCAATGAAAGTAAAGGTCGAC-CTTGCGTCAACCGAGGGAGGATGAGTTGTATAtATAGCTCCGCACTCCCGGGGCGTCTCATTCTtannAAAAgAAGAgg---------ATTGGGATATCTTTAAGTCTAATTATTCGATTAGAATTAAGAATAAATGGAAGAATAATAAAAAATGATCAAATTTATAATAGTGTAGTAACACTACATGCTTTTGTAATAATTTTCTTTATAGTTATACCTATTATAATTGGAGGATTTGGAAATTGATTAATTCCATTAATATTAgGAGCCCCTGATaTAGCTTTCCCTCGAATAAATAATATAAGATTTTGGTTATTAATCCCATCTTTATTATTTTTATTAATTAGAGGAATTATTAATTCAGGGTTAGGAACTGGATGAACTATATATCCTCCTTTATCATCATTAATTGGTCACAATGGATTTTCAGTTGATATATCAATTTTTTCTCTACATTTAGCTGGAGCATCATCAATTATAGGAGCTATTAATTTTATTTCAACTATTTTTAATATAAATTTAATAAAAATTAAAATAGATCAAATTATACTTTTAATTTGATCTATTTTAATTACTACTGTTTTATTATTACTATCTTTACCAGTCCTAGCAGGTGCTATtaCTATACTTTTAACTGACcgTAATTTAAATACTAGATtCTTTGACTTTTCA-----------------
		</sequence>
		<sequence>
			<taxon idref="A_sp_5"/>
			CCTGAGAAACCCAAAAGATCGAATGGGGAGATTCATCGTCAGCTCATTTTGTATATATATAAGTTATGATGTGGGTTACTAGT-ATT-GCCTATA-CATTCTTGTAT-ATTTAGTTGCAAAATGTTGTCGGCGTGCAC-TTCTCCCCTAGTAGGACGTCGCGACCTGTTGGG---TGTCGGTCTACGGCCCAAGCTTTA-ATGCATTGAAGATCCT-TGGTGTA--TTCTGA-CCGGCTACTTGGCAGGGTATTTAGCCGCTTAAGCGTCCATATCCATTACAAGCGAGGCTAAACT-GAA-TGGACCTA-GTCCGTCGTTGGTATTGGCCAGCTATGGTATTCTAGGACTGGCTATTACCGGTCGGCGATGCTACTGCTTTGGGTACTTTCAGGACCCGTCTTGAAACACGGACCAAGGAGTCTAACATGTGCGCAA-GTCATTGGGAAACCTAAAGGCATAATGAAAGTAAAGATCGAC-CTTGCGTCAATCGAGGGAGGATAAGTTATATATATAGCTTCGCACTCCCGGGGCGTCTCATTCTTATTATAAGAAGAGGCGCACCTAGGTAGGATTATCAATAAGATTAATTATCCGTCTAGAATTAAGAACTAGAGGGTCAATTCTTAAAAATGACCAAATTTATAATAATATAGTTACATTACATGCATTTATTATAATTTTTTTTATAGTAATACCAATTATAATTGGAGGATTTGGTAATTGATTAATTCCTTTAATATTAGGAGCCCCTGATATAGCATTCCCTCGTATAAACAATATAAGATTTTGATTACTAATCCCATCATTGTCATTATTATTAACTAGAGGATTTTCTAATTCTGGTGTTGGAACAGGATGAACTATATATCCTCCCCTTTCTTCTTTAATTGGTCATAATGGAATCTCAGTAGATATATCTATTTTTTCTTTACATTTAGCTGGAGCTTCTTCAATTATAGGTGCAATCAATTTCATCTCAACAATTTTAAATATAAATTTAATAA---TTAAATTAGATCAAATTAATTTATTTATTTGATCTATTTTTATTACCACTATTCTTTTACTTCTTTCTTTACCAGTACTAGCAGGAGCAATCACTATACTATTAACAGATAGAAACTTAAATACTAGATTTTATGATTTCTCAGGAGGAGGAGACCCAAT
		</sequence>
		<sequence>
			<taxon idref="A_sp_6"/>
			CCTGAGAAACCCAaaagATCGAataGGGAgAttCaTCGtCaGCTCATTTTGTATATGTATAAGtTATGATgcGGGTTACTAGT-ATT-GCCTGCA-CATTCTTGTAT-ATTTAGTTGCAAGATGTTGTCGGCGTGCAC-TTCTCCCTTtGTAGGACGTcgcgACCTGTTGGG---TGTCGGtCTAcGGcCCAAGCTttA-ATGCATTAAAGATCCT-TGGtGtt--TTCTGA-CCGGCTACTTGGCAGGGtATTTAGCCGCTAAAGCGtCCATATCCGtCACAAGCGAGGCTAAACT-GAA-CGGACCTA-GTCCGtCGTTGGtATTGGCCAGCTATGGtAATCTAGGACTGGCTATTACCGGtCAGCGATGCTACTGCTTTGGGtACTTTCAGGACCCGtCTTGAAACACGGACCAAGGAGTCTAACATGTGCGCAA-GtCATTGGGAAACCTAAAGGCGCAATGAAAGtAAAAGttGGC-CTTGCGNNAACTNAGGGAGGANAAGNNATATATATAGCTNCGCACTCCCGGGGcGtCTCATTCTTATTATAAGAAGAGGCGCACCTAgATTGGGTTATCTTTAAGTTTAATTATTCGTTTAGAATTAGGAATTAGAGGAAGAATTTTAAAAAATGATCAAATTTATAATAGAATTGTAACTTTACATGCATTTATTATAATTTTTTTTATAGTAATGCCTATTATAATTGGGGGGTTTGGTAATTGATTAATTCCTTTAATATTAGGGGCTCCTGATATAGCATTTCCTCGAATAAATAATATAAGATTTTGATTATTAATTCCATCTTTATTTTTAATTTTAATAAGAGGATTAATTAACACTGGAGTTGGAACAGGATGAACAATATACCCTCCTTTATCTTCATTAATTGGACATAATGGAATTTCAGTTGATATATCAATTTTTTCTTTACATTTAGCTGGGATTTCATCAATTATAGGAGCTATTAATTTTATTTCTACAATTTTTAATATAAATTTAATAAAAATTAAATTTGATCAAATTACTTTATTAATTTGATCTATTTTAATTACAGTAATTTTATTATTATTATCTTTACCTGTATTAGCAGGAGCTATTACAATACTTTTAACTGATCGAAATTTAAATACAAGATTTTTTGATTTTTCAGGTGGAGGGGATCCTAT
		</sequence>
		<sequence>
			<taxon idref="A_sp_7"/>
			-------------------------------------------------TGTATATGTATAnnTTATGATGCGGGTTACTagt-att-gcctgca-cattcttgtat-atttagttgcaagattttgtcggcgtgcac--tctcccctagTAGGACGTCGCGACcTGTTGGG---TGTCGGTCTACGGCCCAAGCTTTA-ATGCATTGAAGATCCT-TGGTGTT--TTCTGA-CCGGCTACTTGGCAGGGTATTTAGCCGCTAaAGCGTCCATATCCGTCACAAGCGAGGCTAAACT-AGA-CGGACCTA-GTCCGTCGTTGGTATTAGTCAGCTACGGTATTCTAGGACTGGCTATTACCGGTCGGCGATGCTACTGCTTTGGGTACTTTCAGGACCCGTCTTGAAACACGGACCAAGGAGTCTAACATGTGCGCAA-GTCATTGGGAAACCTAAAGGCGCAATGAAAGTAAAGGTTGAC-CTTGCGTTAACCGAGGGAGGATGAGTTATATATATAGGTT------------------------------------------------ATaGGTTTaTCTaTaaGaGTaaTTaTTCGTaTaGaaTTaaGaaGGaGaGGaaaaaTTTTaaGaaaCGaTcaaaTTTaCaaTaaTaTaGTaaCTTTaCaTGCTTTTaTTaTaaTTTTTTTTATAGTTATaCCAATTATAATTGGAGGATTTGGAAATTGAttaATTCCATTAATATTAGGAGccCcAGACATAGCTTTcCCACGAATAAATAATATAAGATTTTGACTATtAATTCCTTcTATTCTTTTAcTTaTAAttAGAGGtatAATTAAtACAGGGGTaGGAACGGGAtGaactAtAtAtCCtCCTTTATCAtCAttAAttGGAcataacGGAATttCtGtAGACAtAtCtAttttttCAttACAtttAGcGGGaGcatcatcAAttAtAGGAGcAAttAAttttAtCtCCACAAtCtAtAAtAtAAAtttAAtAAtaAttAAAAtAGAtcAAAttAtAttAttAAtttGAtctAttttAAttActGccattttattattActatcattaccaGttttaGcaGGaGcaatcactatattAttaacaGAtcGaaattgaaatac------------------------------------
		</sequence>
		<sequence>
			<taxon idref="A_sp_8"/>
			CCTGAGAAACCCAAAAGATCGAATGGGGAGATTCATCGTCAGCTCATTCTGTATATGTATAAGTTATGATGCGGGTTactAGT-ATT-GCCTGCA-CATTCTTGTAt-atttAGTTGCAAGATGTTGTCGGCGTGCAC-TTCTCCCCTAGTAGGACGTCGCGACCTGTTGGG---TGTCGGTCTACGGCCCAAGCTTTA-ATGCATTGAAGATCCT-TGGTGTT--TTCTGA-CCGGCTACTTGGCAGGGTATTTAGCCGCTAAAGCGTCCATATCCGTCACAAGCGAGGCTAAACT-GAA-CGGACCTA-GTCCGTCGTTGGTATTGGCCAGCTATGGTATTCTAGGACTGGCTATTACCGGTCGGCGATGCTACTGCTTTGGGTACTTTCAGGACCCGTCTTGAAACACGGACCAAGGAGTCTAACATGTGCGCAA-GTCATTGGGAAACCTAAAGGCGCAATGAAAGTAAAGGTCGAC-CTTGCGTCAACCGAGGGAGGATGAGTTATATATATAGCTTCGCACTCCCGGGGCGTCTCATTC--------------------------------------------------------------------cAAGAGGAAGAATTTTAAAAAATGATCAAATTTATAATagaatagtAACTTTACAtgcttttATTATAATTTTTttCAtAGttAtAcCTATTATAATTGGAGGATTTGGAAATTGATTAATTCCTTTAATATTAGGAGCccCTGAtATAGcTTtCCCACGAAtAAAtAAtAtAAGAttttGATtACttAttCCAtCtttAAtAttACTttTaaTTAGAGGAAtaAttAAtAcAGGtGtCGGTacTGGAtGAAcAAtAtAccccccAttATcAtctttAAttGGtcataAtGGtatttctGtAGAtAtAtccAttttttcAttAcAtcttGcAGGaGcctcatctAttAtAGGAGcAAttAAttttAtttctActAttttcAAtAtaaAtttaAtAccaattaAaAtaGatcaaattatattAttAatttGAtctattttaattactAcaAttttattattactAtctttGccaGtactagcagGaGctattactatattatNNNNNNNNNNNNNNNNNNatactagattttNNGNNNNNNNNNgaggaggagacc----
		</sequence>
		<sequence>
			<taxon idref="A_sp_11"/>
			---------------------AATGGGGAGATTCATCGTCAGCTCATTTTGTATATATATANGTTATGATGCGGGTTACTAGT-ATT-GCCTGTA-CATTCTTGTAT-ATTTAGTTGCAAGATGTTGTCGGCGTGCAC-TTCTCCCCTAGTAGAACGTCGCGACCTGTTGGG---TGTCGGTCTACGGCCCAAGCTTTA-TTGCATTAAAGATCCT--GGTGTT--TTTTGA-CCGACTACTTGGCAGGGTAATTAGCCGCTAAAGCGTCCATAACCGTCACAAGCGAGGCTAAACT-GAA-CGGACCTA-GTCCGTCGTTGGTATTGGCCAGCTATGGTATTCTAGGACTGGCTATTATCGGTCGGCGATGCTACTGCTTTGGGTACTTTCAGGACCCGTCTTGAAACACGGACCAAGGAGTCTAACATGTGCGCAA-GTCATTGGGAAACCTAAAGGCGCAATGAAAGTAAAAGTTGGC-CTTGCGTC--------------------------------------------------------------------------------ATTGGaCTTTCaATaAGaTTAaTTaTTCGaTTaGAaTTaaGaaCAAGAGGTaGaaTTTTAAaAaACGATCAAATTTaTAATGGAATAGTAaCATTaCaCGCaTTCATTATAATTTTTTTCATAGTAATaCCCATTATAATTGGAGGATTCGGAAATTGACTTATTCCTCTAATATTAGGGGCTCCTGATATAGCATTCCCaCgaataaaTAATATAAGATTTTGATTATTAATCCCTTCTTTATTATTATTATtaattagaGGCATTATTAATACAGGAGTAGGAACAGgaTGAaCAATATATCCACCTCTTTCCTCaTtaaTTGGACATAAtggCATTTCAATAGATATATCAATTTTTTCCTTACATCTAGCTGGGGCATCTTCAATTATAGGAGCAATTaaTTTTATTTCTACAATTTTTaaTATAAATTTAATAAAAATTAAAATAGATCAAATTaCATTATTAATTTGATCTGTATTAATTaCaaCAATTTTACttctcctTTCTCTCCCAGTTTTAGCCGGAGCTATCACTATACTTTtaacagatcgaaatttaaatacaagattctttgatttttcaggaggaggagaccctat
		</sequence>
		<sequence>
			<taxon idref="A_sp_12"/>
			CCTGAGAAACCCAAAAGATCGAATGGGGAGATTCATCGTCAGCTCATTTTGTATATGTATAAGTTATGATGCGGGTTACTAGT-ATT-GCCTGCA-CATTCTTGTAT-ATTTAGTTGCAAGATGCTGTCGGCGTGCAC-TTCTCCCCTAGTAGGACGTCGCGACCTGTTGGG---TGTCGGTCTACGGCCCAAGCTTTA-ATGCATTGAAGATCCT-TGGTGTT--TTCTGA-CCGGCTACTTGGCAGGGTATTTAGCCGCTAAAGCGTCCATATCCATCACAAGCGAGGCTAAACT-GAA-CGGACCTA-GTCCGTCGTTGGTATTGGCCAGCTATGGTATTCTAGGACTGGCTATTACCGGTCGGCGATGCTACTGCTTTGGGTACTTTCAGGACCCGTCTTGAAACACGGACCAAGGAGTCTAACATGTGCGCAA-GTCATTGGGAAACCTAAAGGCGCAATGAAAGTAAAGGTCGAC-CTTGCGTCAACCGAGGGAGGATGAGTTATATATATAGCTTCGCACTCCCGGGGCGTCTCATTCTTATTACAAGAAGAGGCGCACCTAGAttGGtATATCAATAAGATTAATTATCCGATTngaATtAaGAACTAccAraagAATTttAAAAAATGATCAAATTTATAATGGtATGGTaACTTTACATGCTTTTATTATAAtTTTTtTTATAGTTATACCAATTATAATtGGGGGATTTGGAAACTGATTAATCCCCTTAATACTAAGAGcccccGACATAgcTTTCCCTcGtatAAAtAAtataaGTTtttGACTACTAATCCCTTCTATTATACTTTtAttAACTAGAGGGATAATTAACACAGGAGTAGGAACAGGATGAACAATATACCCTCCATTATCATCTTTAATTGGACACCCTGGATTTTCTGtAGATATATCAATTTTTTCTTTGCATTtAGCAGGtGCTTCATCAATTATAGGtGCAATtAATttTATTTCCACTATTTTTAATATAAAtttAATAGCAATCAAAATAGACCAAAttATATtATtAGtttGAnCTAtttTAAttACTACAAttttATtAtTAttATCtttGCCAGttttAGCGGGAGCTATtnCTATAttAttAACAGAccgaaatttaaacactagattttttgatttttct-----------------
		</sequence>
		<sequence>
			<taxon idref="A_sp_13"/>
			CCTGAGAAACCCAAAAGATCGAATGGGGAGATTCATCGTCAGCTCATTTTGTATATGTATAAGTTATGATGCGGGTTACTAGT-ATT-GCCTGCA-CATTCTTGTAT-ATTTAGTTGCAAGATGTTGTCGGCGTGCAC-TTCTCCCCTAGTAGGACGTCGCGACCTGTTGGG---TGTCGGTCTACGACCCAGGCTTTA-ATGCATTAAAGATCCT-TGGTGTT--TTCTGA-CCGGCTACTTGGCAGGGTATTTAGCCGCTAAAGCGTCCATATCCGTCACAAGCAAGGCTAAACT-GAA-CGGACATA-GTCCGTCGTTGGTATTGGCCAGCTATGGTATTCTAGGACTGGCTATTACCGGTCGGCGATGCTACTGCTTTGGGTACTTTCAGGACCCGTCTTGAAACACGGACCAAGGAGTCTAACATGTGCGCAA-GTCATTGGGAAACCTAAAGGCGCAATGAAAGTGAAAGTTGAC-CTTGCGTTAACTTAGGGAGGATGAGTTATATATATAGCTTCGCACTCCCGGGGCGTCTCATTCTTATTATAAGAAGAGGCGCACCTAGattgNCTtatCaaTaagaTTaaTTgTTCggTTagCaCTTataaCTagggggagagTTTTaaaaaaTgatCaaaTTTaTaaTggTaTagTaaCaTtaCaTgCTTTTaTTATaaTTTTTTTTATAgTTATaCCTaTTATaaTTgggGgaTTTGGTaaTTgaCTgaTTCCTTTaATaTTAggAGCCCCTgATATAGCTTTCCCTCGTATaaATaATATAAgaTTTTgATTaTTaATTCCTTCTTTaCTATTTTTATTaATTAgAGGGGTTATTAATATAGGGGTAGgaaCTGGTTgaaCTATATaCCCtCCTTTATCTTCTTTAATTGGTCATAATGgATTGTCAGTAgATATATCTaTTTTTTCTCTTCATTTAGCTGGAgCatCtTCTATTATAggGGCTATTamttnnnttTCaaCAATTTTTAATATaAATTTATTGAAAATTAAGATAAATCAAATTAGATTGTTTATTTGATCAGTaTTAATTaCAGCTGttttATTATTATTATCATTACCAGTTTTAgCTGGGGCTattanTaTaCtTTtgaCAGAtnnnnATTTaaATACTncttTTTT---------------------------
		</sequence>
		<sequence>
			<taxon idref="A_sp_14"/>
			CCTgaAANnCCCNNNNNNNNAAATGGGGAGATTCATCGTCAGCTCATTTTGTATATGTATaagTtacGATGCGGGTTACTAGT-ATT-GCCTGCA-CGTTCTTGTAT-ATTTAGTTGCAAGATGTTGTCGGCGTGCAC-TTCTTCCCTAGTAGGACGTCGCGACCCGTTGGA---TGTCGGTCTACGGCCCAAGCTTTA-ATGCATTGAAGATCCT-TGGTGTT--TTCTGA-CCGGCTATTCGGCGGGGtATTtAGCCGCTATAGCGTCCATGTCCGtCaCaaGcGAGGCTAAACT-GAG-CGGACCTA-GTCCGtCGTTGGtAtTGGCCAGCTACGTGATTCTGGGACTGGCTATTACCGGtCGGcGATGCTACTGCtTTGGGTACttTCAGGACCCGTCTTGAAACACGGACCAaGGAGtctAACaTGtGcGcAA-GtcAttGGGAAACCtaaaGGcgtaatgaaaGtAAaGGttGtC-CttGCgtcaaCCgagGGAGGAtGAgttGt--------------------------------------------------------------------tcNataagnnnannnnnnngtttnnnnnnaagggtttgtggtagtgtgttaagtaatgatcaaatttatannnnnatagtgactttacatgcgtttGtAATAAttttttttatGGTTATACCAATTATAATTGGtGGGtttGGaaattGattaatCCCTTTGAtGttaGGGtctcctGAtatGGctttcCCtcGaataaataatatGaGattttGGttattaattccttcTTTattattGttgttgattagtGGaataaTtAAtAGGGGGGtaGNtaCagggtgaNCtAtAtAtCCTCCaTtatCTTCGttaatGGGgCAtAgAggtATaTCtGTAGATATTTCTaTTTTCTCaTTaCATTTAGCTGGTATTTCTTCaaTTATGGGGgCTgtaaatTTTATTaCGACAGTAtttaaTAtnAATTTATTTATAATTAAAATAGATCAAATTatattaTTTGTATGGTCTGTAATaaTtanngCTGTTTtnttNttAttATCTTTNCCAGTTTTGGCAGGGGCTATTNCtnTaTT------------------------------------------------------------
		</sequence>
		<sequence>
			<taxon idref="A_sp_15"/>
			CCTGAGAAACCCAAAAGATCGAATGGAGAGATTCATCGTCAGCTCATTTTGTATATGTATAAGTTATGATGCGGGTTACTAGT-ATT-GCCTGCA-CATTCTTGTAT-ATTTAGTTGCAAGATGTTGTCGGCGTGCAC-TTCTCCCCTAGTAGAACATCGCGACCTGTTGGG---TGTCGGTCTACGGCCCAAGCTTTA-ATGCATTGAAGATCCT-TGGTGTT--TTCTGA-CCGGCTACTTGGCAGGGTATTTAGCCGCTAAAGCGTCCATATCTATTACAAGCGAGGCTAAACT-GAA-CGGACCTA-GTCCGTCGTTGGTATTGGCCAGCTATGGTATTCTAGGACTGGCTATTACCGGTCGGCGATGCTACTGCTTTGGGTACTTTCAGGACCCGTCTTGAAACACGGACCAAGGAGTCTAACATGTGCGCAA-GTCATTGGGAAACCTAAAGGCACAATGAAAGTAAAGGTCGAC-CTTGCGTCAACCGAGGGAGGATGAGTTATATATATAGCTTCGCACTCCCGGGGCGTcTcATTCTTATTATAAgAAgAGGCGCACCTAgATTGGAATATCAATAAGATTAATTATCCGTcTTGAACTAAGAACTGGAGGAAGAATTTTAAAAAATGATCAAATTTATAATGGTATAGTAACCTTACACGCTTTTATTATAATTTTTTTTATAGTTATACCAATTATAATTGGAGGTTTTGGTAATTGATTAATTCCTTTAATATTAGGAGCCCCTGACATAGCCTTCCCACGTATAAACAATATAAGATTTTGGCTTCTTACCCCATCTATTATACTTCTATTAATTAGAGGATTAATTAATACAGGAGTAGGAACAGGCTGAACAATATACCCCCCTTTATCATCTTTAATTGGTCATAATGGCATTTCCGTAGATATATCTATTTTTTCTCTACATCTTGCAGGAGCGTCATCAATTATAGGAGCAATTAATTTTATTTCTACTATTTTTAATATAAACCTAATTATAATTAAAATAGACCAAATTACATTACTAACTTGATCTATTTTAATCACTACAATCCTATTATTATTATCTTTACCAGtTtTAGCGGGAGCTATTACTATATTATTAACAGACCGAAAtttAAACaCTAGAtTTTTTGATTTTTC------------------
		</sequence>
		<sequence>
			<taxon idref="Arcaleiodes_aglaurus"/>
			--tgagaaacccaaaagatcgaatggggagattcatcgtcagctcattttgtatatgtataagttatgatgcgggttactagt-att-gcctgca-cattcttgtat-atttagttgcaagatgttgtcggcgtgcac-ttctcccctagtaggacgtcgcgacccgttggg---tgtcggtctacggcccaagcttta-atgcattgaagatcct-tggtgtt--ttctga-ccgactactcggcggggtatttagccgcaatagcgtccatgtctgtcgcaagcgaggccttact-gga-cggaccta-gtccgtcgttggtattggccagctacggtattctaggactggctattaccggtcggcgacgctactgctttgggtactttcaggacccgtcttgaaacacggaccaaag--------------------------------------------------------------------------------------------------------------------------------------------------------------------------------------------------------------------------------------------------------------------------------------------------------------------------------------------------------------------------------------------------------------------------------------------------------------------------------------------------------------------------------------------------------------------------------------------------------------------------------------------------------------------------------------------------------------------------------------------------------------------------------
		</sequence>
		<sequence>
			<taxon idref="Tetrasphaeropyx_sp"/>
			------------------------------------------------------------------TGATGCGGGTTACTAGTTATT-GCCTGCA-CATTCTTGTAT-ATTTAGTTGCAAGATGTTGTCGGCGTGCAC-TTCTCCCCTAGTAGAACGTCGCGACCTGTTGGG---TGTCGGTCTACGGCCCAAGCTTTA-ATGCATTGAAGATCCT-TGGTGTT--TTCTGA-CCGGCTACTTGGCAGGTATTTAGCCGCTAAAAGCGTCCATATCCGTCACAAGCGAGGCTAAACT-GAG-CGGACCTA-GTCCGTCGTTGGTATTGGCCAGCTACGGTATTCTAGGACTGGCTATTACCGGTCGGCGATGCTACTGCTTTGGGTACTTTCAGGACCCGTCTTGAAACACGGACCAAGGAGTCTAACATGTGCGCAA-GTCATTGGGAAACCTAAAGGCGTAATGAAAGTAAAGGTAGAC-CTTGTGTCAACCGAGGGAGGATGAGTTATATATATAGCTTCGCACTCCCGGGGCGTCTCATTCTTATTACAAGAAGAGGCGCACCTAG--------------------------------------------------------------------------------------------------------------------------------------------------------------------------------------------------------------------------------------------------------------------------------------------------------------------------------------------------------------------------------------------------------------------------------------------------------------------------------------------------------------------------------------------------------------------------------------------------------------------------
		</sequence>
		<sequence>
			<taxon idref="Cordylorhogas_sp"/>
			CCTGAGAAACCCAAAAGATCGAATGGGGAGATTCATCGTCAGCTCATTTTGTATATATTTAAGTTATGATGCGGGTTACTAGT-ATT-GCCTGCA-CATTCTTATAT-ATTTAGTTGCAAGATGTTGTCGGCGTGCAC-TTCTCCCCTAGTAGGACGTCGCGACCTGTTGGG---TGTCGGTCTACGGCCCAAGCTTTA-ATGCATTAAAGATCCT-TGGTGTT--TTCTGA-CCGACTACTTGGCAGGGTATTTAGCCGCTAAAGCGTCCATATCCGTCACAAGCGAGGCTAAACT-AAA-CGGACCTA-GTCCGTCGTTGGTATTGGCCAGCTATGGTATTCTAGGACTGGCTATTACCGGTCGGCGATGCTACTGCTTTGGGTACTTTCAGGACCCGTCTTGAAACACGGACCAAGGAGTCTAACATGTGCGCAA-GTCATTGGGAAACCTAAAGGCGCAATGAAAGTAAAGGTCGAC-CTTGCGTCAACCGAGGGAGGATAAGTTATATATATAGC--------------------------------------------------ATTGGGCTATCAATAAGTATCATTATCCGATTAGAGCTAAGAACTACAGGAAGAATTTTAAAAAATGACCAAATTTATAACGGAATAGTAACACTTCACGCTTTTATTATAATTTTTTTTATAGTTATACCAATTATAATTGGAGGATTTGGAAACTGACTTATTCCATTAATGTTAGGAGCCCCAGACATAGCATTCCCTCGAATAAATAATATAAGATTCTGACTTTTAATTCCATCAATTTTATTTTTATTAACTAGAGGAATTATTAATACAGGAGTAGGAACTGGATGAACAATATATCCCCCTTTATCATCCTTAATTGGGCATAGAGGTATATCTGTAGACCTTTCAATTTTTTCATTACATTTGGCAGGAGCATCATCAATTATAGGAGCAATTAATTTTATTTCTACTATTTTAAATATAAATCTTATAAATATTAAAATAGATCAAATTATATTATTAATCTGATCTATTTTAATTACAGCAATTTTACTTTTACTATCTCTCCCAGTATTAGCAGGAGCTATTACAATACTTTTAACCGATCGAAACTTAAATACTAGATTCTTTGATTTCTCAGGAGGGGGAGACCCA--
		</sequence>
		<sequence>
			<taxon idref="Heterogamus_dispar"/>
			CCTGAGAAACCCAAAAGATCGAATGGGGAGATTCATCGTCAGCTCATTTTGTATATGTACAAGTTACGATGCGGGTTACTAGT-ATT-GCCTGCA-CGTTCTTATAT-ATTTAGTTGCAAGATGTTGTCGGCGTGCAC-TTCTCCCCTAGTAGGACGTCGCGACCCGTTGGG---TGTCGGTCTACGGCCCAAGCTTTA-ATGCATTGAAGATCCT-TGGTGTT--TTCTGA-CCGGCTACTTGGCGGGGTATTTAGCCGCATATGCGTCCATGCCCGTCGCAAGCGAGGCCT-ACT-GAA-CGGACCTA-GTCCGTCGTTGGTATTGGCCAGCTACGGTGTTCTAGGACTGGCTATTACCGGTCGGCGATGCTACTGCTTTGGGTACTTTCAGGACCCGTCTTGAAACACGGACCAAGGAGTCTAACATGTGCGCAA-GTCATTGGGAAACCTAAAGGCGTAATGAAAGTAAAAGTCGTC-CTTGCGTCGACCGAGGGAGGATGAGTTGTATATACAGC--------------------------------------------------CttgGtatgTCAATAAGATTAATTaTTCGTTTAgaattAggggtttGGGGGAGTTTATTAATAAATGATCAAATTTaTAatggtataGTTACTTtAcAtgctTTtATtAtAATTTTTTTtAtaGttATACCAATTATAATtGGAGGGTTtGGtAaTTGATtaGTTCCTTTAATATTAGGGGCTCCAGAtATAGCTTTCCCTCGAAtAAATAATATAAGATTTTGATtGTTAGTTCCTTCTTTAATTTTaTTaaTTATtAGAGGKttaATAAATGtAGGGGTAGGAACTGGGtgAAcAgtttACCCACCTTTaTcTTCTTtRGKRGGRcataGaGGGATATCTGTTGATTtATCAATTTTTTCTTtACATTtAGctGGaGcatcttcaATTAtAGGGGctAttAATTttaTTtCtACtGtttttAAtAtGAAtttGtttataattAAgAtAGAtcAAAtatctttatttatttgatctGttttAAttactGctttattAttattGttatctttGcctGtattagcaGgtGcaattactatattGttaacAGAtCGAAATTTAAACACTACTTTTTTtGATTTTtCAGGGGGGGGGGAtCCt--
		</sequence>
		<sequence>
			<taxon idref="Heterogamus_sp_1"/>
			CCTGAGAAACCCAaaagATCGAAtGGGGAGAttCATCGTCAGCTCATTTTGTATATGTACAAGTTACGATGCGGGTTACTAGT-ATT-GCCTGCA-CGTTCTTATAT-ATTTAGTTGCAAGATGTTGTCGGCGTGCAC-TTCTCCCCTAGTAGGACGTCGcgACCCGttGGG---TGTCGGtCTAcGGcCCAAGCTTTA-ATGCATTGAAGATCCT-TGGTGTT--TTCTGA-CCGGcTATTtGGCGGGGtATTTAGCCGCATATGCGTCCATGCCCGtCGCAAGcGAGGcCT-ACT-GAA-CGGACCTA-GtCCGtCGttGGtATTGGCCAGCTACGGtGttCTAGGACTGGCTATtACCGGtCGGcGATGCTACTGnTTTGGGtACTTtCAGGACCCGtCTTGAAACACGGACCAAGGAGtCTAACATGtGCGCAA-GtCATtGGGAAACCTAAAGGcGtAAtGAAAGtAAAAGtcGtc-CTTGCGtcGACCGAGGGAGGAtGAGttGtAtAtACAGC--------------------------------------------------GTTGGTATATCAATAAGATTAATTATTCGTTTAGAATTAAGAGTATGTGGTAGTTTATTGATAAGTGATCAAATTTATAATGGTATAGTAACTTTACATGCTTTTATTATAATTTTTTTTATAGTTATACCAATTATAATTGGAGGATTTGGAAATTGATTAATTCCTTTAATATTAGGGGCTCCTGATATAGCTTTCCCTCGAATAAATAATATGAGTTTCTGATTATTAATTCCTTCTTTAATTTTATTAATTGTTAGGGGTTTAATAAATGTAGGGGTAGGAACTGGATGAACAGTTTATCCTCCTTTATCTTCATTAATAGGACATAGAGGAATATCTGTAGATATGTCAATTTTTTCTTTACATTTAGCAGGAATATCTTCAATCATAGGGGCTATTAATTTTATTACTACTATTTTTAATATAAATTTATTCATAATTAAATTAGATCAATTATCCTTATTTATTTGATCTGTTTTAATTACAGCTTTTTTATTATTATTATCATTACCTGTATTAGCAGGAGCAATTACAATATTATTAACAGATCGAAATTTAAATACTACTTTTTTTGATTTTGCTGGAGGAGGAGATCCT--
		</sequence>
		<sequence>
			<taxon idref="Heterogamus_sp_3"/>
			CCTGAGAAACCCaaaAGATCGAATGGGGAGATTCATCGTCAGCTCATTTTGTATATGTACAAGTTACGATGCCGGTTACTAGT-ATT-GCCTGCACCGTTCTTATAT-ATTTAGTTGCAAGATGTTGTCGGCGTGCACCTTCTCCCCTAGTAGGACgTcgcGACCCGTTGgG---TGTCGGTCTACGGCCCAAGCTTTA-ATGCATTGAAGATCCT-TGGTGTT--TTCTGA-CCGGCTACTTGGCGGGGTATTTAGCCGCATATGCGTTCATGCCCGTCGCAAGCGAGGCCAAACT-GAA-CGGACCTA-GTCCGtCGTTGGTATTGGCCAGCTACGGtGTTCTAgGACTGGCTATTACCGGtCGGcgATgCTACTGCTTTGGGTACTTTCAGGACCCGTCTTGAAACACGGACCAAGGAGTCTAACATGTGCGCAA-GTCATTGGGAAACCTAAAGGCGTAATGAAAGTAAAAGTCGTC-CTTGCGTCGACCGAGGGAGGATGAGTTGTATATACAGC--------------------------------------------------NtNggNNtNtcNNtNAGATtAATTATTCGTTTAgAATTAGGaGtttGtGGGRGTTTaTTaATaaATgatCagaTTTATAATGGTATAGTTaCaTtaCAtGCTTTTATTATAATTTTTTTTATAGTTAtaCCaATTATAATTGGTGGATTTGGTAATTgATTAATTCCTTTAAtATTGGGGGCtCCTGATATAGCTTTCCCaCgAATAAATAATATAAGATTTTGATTATTAATTCCTTCTTTAATTTTATTAATTATTAGGGGGTTAATAAATGTAGGGGTAGGGACTGGCTGAaCAGTTTATCCtCCTTTATCTTCTTTAGTGGGGCATAgAGGGATATCTGTAGATATATCGATTTTTTCTTTACATTTAGCTGGGGCTTCtTCaATTATGGgGGCTATTAATTTtAtTACGaCTGTATTTAATATAAATTTATTTATAATTAAATTGGATCAAATATCTTTATTTATTTGATCTGTTTTAATTACTGCTTTATtATTATTATTATCTTTaCCTGTTTTAGCAGGGGCGATTaCTATATTATTGaCAGATcgAAATTTAAaCCCTaCTTtTTTTgATTTTTCAggNgggGgggaNccN--
		</sequence>
		<sequence>
			<taxon idref="Heterogamus_sp_4"/>
			CCTGAGAAACCCAAAagATCGAATGGGGAGATTCATCGTCAGCTCATTTTGTATATGTACAAGTTATGATGCGGGTTACTAGT-ATT-GCCTGCA-CATTCTTATAT-ATTTAGTTGCAAGATGTTGTCGGCGTGCAC-TTCTCCCCTAGTAGGACGTCGCGACCCGTTGGG---TGTCGGTCTACGGCCCAAGCTTTA-ATGCATTGAAGATCCT-TGGTGTT--TTCTGA-CCGGCTACTTGGCGGGGTATTTAGCCGCATATGCGTCCATGCCCGTCGCAAGCGAGGCCT-ACT-GAA-CGGACCTA-GTCCGTCGTTGGTATTGGCCAGCTACGGTGTTCTAGGACTGGCTATTACCGGTCGGCGATGCTACTGCTTTGGGTACTTTCAGGACCCGtCTTGAAACAcggaCCAAGGAGTCTAACATGTGCGCAA-GTCATTGGGAAACCTAAAGGcgtaatgaaannnnnnnnnnnn-nnnnnnnnnnnnnnnnnnnnnnnnnnnnnnnnnnnnnn--------------------------------------------------ATTGGTATATCAATGAGTTTAATTATTCGTTTAGAATTAGGAGTTTGTGGAAGTTTATTAATGAATGATCAGATTTATAATGGGATGGTAACTTTACATGCTTTTATTATAATTTTTTTTATAGTTATACCAGTTATAATTGGAGGGTTTGGAAATTGATTAATTCCTTTAATGTTAGGGGCTCCTGATATAGCTTTCCCTCGAATAAATAATATAAGATTTTGATTGTTGATTCCCTCATTGATTTTATTAATTGTTAGAGGATTAATAAATGTAGGGGTAGGTACTGGGTGAACAGTTTATCCTCCTTTATCTTCTTTAATTGGTCATAGTGGAATATCTGTTGATATATCTATTTTTTCTTTACATTTAGCTGGGATATCTTCAATTATAGGGGCTATTAATTTTATTACAACTATTTTTAATATAAATTTATTTATAATTAAAATAGATCAAATATCTTTATTTATTTGATCTGTTTTAATTACAGCTTTTTTATTATTATTATCTTTACCTGTTTTAGCTGGAGCAATTACAATATTATTGACAGATCGTAATTTAAATACTACTTTTTTTGATTTTTCTGGAGGGGGGGATCCT--
		</sequence>
		<sequence>
			<taxon idref="Bulborogas_sp_1"/>
			CCTGAGAAACCCAAAAGATCGAATGGGGAGATTCATCGTCAGCTCATTTTGTATATGTATTAGATATGATGTGGGTTACTAGT-ATT-GCCTATA-CATTCTTATAT-ATTTAATTGCTGAATGTTGTCGGCGTGCAC-TTCTCCCCTAGTAGAACGTCGCGACTCGTTTAG---TGTCGGTCTACGGCTCAAGCTTTA-ATGCATTAAAAATCCT-TGATGTT--TTCTGA-CCGACTACTTGGCGAGGTATTTAGCCGCAAATGCGTTCATGCCCGTCGCAAGCGAGGCCTTATTAAGA-CGGACCTA-GTCCGTCGCTTATATTGGCCAGCTACGGTATTCTAGAACTGGCTATTACCGGTCGGCGATGCTACTGCTTTGGGTACTTTCAGGACCCGTCTTGAAACACGGACCAAGGAGTCTAACATGTACGCAA-GTCATTGGGAAACCTAAAGGCATAATGAAAGTAAAGGTTATT-CTTGCAATAACTAAAGGAGGATAGGATTTATATAAATC--------------------------------------------------GTTGGCATATCAATAAGATTGATTATTCGAATAGAGTTAGGGACTCCTGGCAGATTATTAGGGAATGATCAAATTTATAATGGTATAGTTACTATACATGCTTTTATTATAATTTTTTTTATAGTTATACCTGTAATAATTGGAGGATTTGGAAATTGACTAATTCCTTTGATATTAGGGGCCCCTGATATAGCTTTCCCTCGAATAAATAATATAAGATTTTGGTTATTAATTCCCTCTTTGTTATTATTACTATTTAGGGGGGTATTAAATGTAGGTGTTGGCACAGGTTGAACTATATATCCCCCTTTATCTGCTTTAGTAGGTCATGGAGGATTATCTGTTGATATGTCTATTTTTTCTTTACATTTAGCAGGGGCTTCCTCTATTATAGGGGCTATTAATTTTATTACAACTATTTTTAATATAAAATTATTTATAATTAAGTTAGATCAAATTAGGTTATTTATTTGGTCAGTATTAATTACAGCTTTTTTGTTATTATTATCTTTACCTGTATTAGCAGGTGCTATTACAATATTATTAACTGATCGAAATTTAAATACTACTTTTTTTGATTTTTCAGGNGGGGGGGaTc----
		</sequence>
		<sequence>
			<taxon idref="Pseudoyelicones_limonensis"/>
			CCTGAGAAACCCAAAAGATCGAATGGGGAGATTCATCGTCAGCTCATTTTGTATATATATAAGTAATGAtGTGGGTTACT-GT-ATT-GCCTATA-CATTCTTGTAT-ATTTTATTGCTAAATGTTGTCGGCGtGCaC-TTCTCCCCTAgTAGAACGTCgCGACTCGtTGAg---tGTCgGTCTACGGCCCAAGCTTTA-ATGCATTAAAAATCCT-TGGtGtT--TTCTGATCCGACTACTTGGCGAGGTATTTAGCCGcAATTGCGtTCATACCCGtCGCAAGcGAGGCCTCACT-AGA-CGGACCAA-GTCCGtCgCTGGTATTGGCCAgcTACGGtGtTCTAgAACTGGCTATTACCGGtCGGcGATGCTACTGcTTTGGGtACTTTCAGGACCCGtCTTGAAACACGGACCAAGGaGTCTAACATGtACGCAA-GtCATtGGGAAACCTAAAGGcGtAATGAAAGTAAAGGTCATC-CTTGCgTTGACCGAGGGAGGATGGGTTTTGtATATAAT----------------------------------------------------------------------------------------------------------------------------------------------------------------------------------------------------------------------------------------------------------------------------------------------------------------------------------------------------------------------------------------------------------------------------------------------------------------------------------------------------------------------------------------------------------------------------------------------------------------------------------------------------------------------------
		</sequence>
		<sequence>
			<taxon idref="Yelicones_spectabile"/>
			CCTGAGAAACCCAAAAGATCGAATGGGGAGATTCATCGTCAGCTCATTTTCTATATATATGAGTTATGATGCGAGTTATTAGT-ATT-GCTTGCA-CATTCTTATAT-ATTTAGTTGCAAGATGTTGTCGGCGTGCAC-TTCTCCCCTAGTAGGACGTCGTGACCCGTTGGA---TGTCGGTCTACGGCTCAATCTTTA-ATGTATTTAAGATCAT-TGATGTT--TTCTGA-CCGACTATTCGGCGGGGTATTTAGCCGCATATGCGTCCATGCCTGTTGCAAGCGAGGCCAAACT-AGA-CGGCCCTA-GTCCGTCGCTAGTATTGGCCACCTACGGTGTTCTAGGACTGGCTATTACCGGTCGGCGATGCTACTGCTTTGGGTACTTTCAGGACCCGTCTTGAAACACGGACCAAGGAGTCTAACATGTGCGCAA-GTCATTGGGAAACCTAAAGGCATAATGAAAGTGAAGGTCATC-CTTGCGTTGACCGAGGGAGGATGAATTATATATATAATTCCGCACTCCCGGGGCGTCTCATTCTTATTATAAGAAGAG----------TTAGGGCTTTCTTTAAGAATATTAATTCGTTTTGAGTTAAATAATCCAGGAAGTTTATTAGGTAGGGATCAAATTTATAATTCTTTAGTTACTTTACATGCTTTTATTATAATTTTTTTTATGGTTATACCTATTATGATTGGTGGATTTGGTAATTGATTAATTCCTTTAATATTAGGAGCTCCAGATATAGCATTCCCTCGATTAAATAATATAAGATTTTGGTTATTATTTCCTTCTATTATTTTATTATGTATAAGAATATTTGTTAATGTAGGTGTGGGTACAGGGTGAACTATATACCCTCCTTTGAGATCTTTATTAGGTCATAGGGGGGTTTCAGTTGATATATCAATTTTTTCTTTACATTTAGCTGGTATATCTTCTATTTTAGGTGCTGTAAATTTTATTAGAACAGTATTTAATATAAAA---ATAAAATTAGAAATAAGTCAGGTAAGATTATTTATTATATCAGTATTAATTACTGCTTTTTTATTATTATTATCTTTACCTGTATTAGCAGGTGCAATTACTATATTATTAAGGGATCGTAATTTAAATACTAGATTTTTTGATTATTCGGGGGGGGGGGATCCT--
		</sequence>
		<sequence>
			<taxon idref="Yelicones_nipponensis"/>
			cctgagaAACCCAAAAGATCGAATGGGGAGATTCATCGTCAGCTCATTTTCTATATGTATGAGTTATGATGCGGGTTACTAGT-ATT-GCCTGCA-CATTCTTATAT-ATTTAGTTGCAAGATGTTGTCGGCGTGCAC-TTCTCCCCTAGTAGGACGTCGCGACCCGTTGGA---TGTCGGTCTACGGCTCAATCTTTA-ATGCATTGAAGATCAT-TGATGTT--TTCTGA-CCGACTATTCGGCGGGGTATTTAGCCGCAAATGCGTCCATACCTGTTGCAAGCGAGGCCAACAT-AGA-CGGCCCTA-GTCCGTCGCTGGTATTGGCCAGCTACGGTGTTCTAGGACTGGCTATTACCGGTCGGCGATGCTACTGCTTTGGGTACTTTCAGGACCCGTCTTGAAACACGGACCAAGGAGTCTAACATGTGCGCAA-GTCATTGGGAAACCTAAAGGCGTAATGAAAGTGAAGGTCATC-TTTGCGTTGATCGAGGGAGGATGAGTTATATATATAATTTCGCACTCCCGGGGCGTCTCATTCRTATTAAAAG-----------------------------------------------------------------------------------------------------------------------------------------------------------------------------------------------------------------------------------------------------------------------------------------------------------------------------------------------------------------------------------------------------------------------------------------------------------------------------------------------------------------------------------------------------------------------------------------------------------------------------------------
		</sequence>
		<sequence>
			<taxon idref="Yelicones_fisheri"/>
			cctgagaAACCCAAAAGATCgAATGGGGAGAtTCATCGTCAGCTCATTTTCTATATATATGAGTTATGATGCGAGTTATTAGt-ATT-GCTTGCA-CATTCTTATAT-ATTTAGtTGCaAGATGTTGTCGGGGTGCaC-TTCTCCCCTAGTAGGACGTCgCgACCCGTTGGA---TGTCGGtCTACGGCTTAATCTTTA-ATGTATTGAAGATCAT-TAATGTT--TCCTGA-CCGACTATTCGGCGGGGtATTTAGCCGcATATGCGTCCATGCCTGtTGCAAGCGAGGCCAAATT-AGA-CGGcCCTA-GtCCGtCGcTAATATTGGCCAGcTACGGtGtTCTAGGACTGGcTATTACCGGtCGGCGATGCTACTGcTTTGGGTACTTTCAGGACCCGtCTTGAAACACGGACCAAGGAGTCTAACATGtGCGCAA-GtCATTGGGAAACCTAAAGGcGtAATGAAAGtGAAGGtCATC-CTTGCGTTGACCGaGGGAGGATGAGTTATATATATAATTCCGCACTCCTGGGGCGGCTCATTCTTATTATAAGAaGAGGCGCACCTAA--------------------------------------------------------------------------------------------------------------------------------------------------------------------------------------------------------------------------------------------------------------------------------------------------------------------------------------------------------------------------------------------------------------------------------------------------------------------------------------------------------------------------------------------------------------------------------------------------------------------------
		</sequence>
		<sequence>
			<taxon idref="Yelicones_zitanae"/>
			cctgagaAACCCAAAAGATCGAATGGGGAGATTCATCGTCAGCTCATTTTCTATATGTATGAGTTATGATGCGGGTTACTAGT-ATT-GCCTGCA-CATTCTTATAT-ATTTAGTTGCAAGATGTTGTCGGCGTGCAC-TTCTCCCCTAGTAGGACGTCGCGACCCGTTGGA---TGTCGGTTTACGGCCCAATCTTTA-ATATATTAAAGATCAT-TGGTGTT--TTCTAA-CCGACTATTCGGCGGGGTATTTAGCCGCATATGCGTCCATGCCTGTTGCAAGCAAGGCTAACAT-AGA-CGGCCCTA-GTCCGTCGCTAGGATTAGCCAGCTACAGTGTTCTAGGACTGGCTATTACCGGTCGGCGATGCTACTGCTTTGGGTACTTTCAGGACCCGTCTTGAAACACGGACCAAGGAGTCTAACATGTGCGCAA-GTCATTGGGAAACCTAAAGGCGTAATGAAAGTAAAGGTCATC-CTTGCGTTGACCGAGGGAGGATAAATTATATATATAATTTCGCACTCCCGGGGCGTCTCATTCTTATTAAAAGAAGAGGCGCACCTAG--------------------------------------------------------------------------------------------------------------------------------------------------------------------------------------------------------------------------------------------------------------------------------------------------------------------------------------------------------------------------------------------------------------------------------------------------------------------------------------------------------------------------------------------------------------------------------------------------------------------------
		</sequence>
		<sequence>
			<taxon idref="Yelicones_belokobylskiji"/>
			cctgagaAACCCAAAAGATCGAATGGGGAGATTCATCGTCAGCTCATTTTCTATATGTATGAGTTATGATGCGGGTCACTAGT-ATT-GCCTGCA-CATTCTTATAT-ATTTAGTTGCAAGATGTTGTCGGCGTGCAC-TTCTCCCCTAGTAGGACGTCGCGACCCGTTGGA---TGTCGGTCTACGGCTCAATCTTTA-ATGCATTGAAGATCAT-TGATGTT--TTCTGA-CCGACTATTCGGCGGGGTATTTAGCCGCATATGCGTCCATAACTGTTGCAAGCGAGGCCAACAT-AGA-CGGCCTTA-GTCCGTCGCTGGTATTGGCCAGCTATGGTATTCTAGGACTGGCTATTACCGGTCGGCGATGCTACTGCTTTGGGTACTTTCAGGACCCGTCTTGAAACACGGACCAAGGAGTCTAACATGTGCCCCAAGTCATCCGCAAACCTAAAGGCGTAATGAAAGTGAAGGTCATC-CTTGCGTTGATCGAGGGAGGATGAGTTATATATATAATTCCGCACTCCCGGGGCGTCTCATTC---------------------------------------------------------------------------------------------------------------------------------------------------------------------------------------------------------------------------------------------------------------------------------------------------------------------------------------------------------------------------------------------------------------------------------------------------------------------------------------------------------------------------------------------------------------------------------------------------------------------------------------------------
		</sequence>
		<sequence>
			<taxon idref="Batothecoides_yakushimensis"/>
			cctgagaAACCCAAAATATCGAATGGGAAGATTCATCGTCAGCTCATTTTGTATATTTATAAGTTATGATGCGAGTTACTAGT-ATT-GCTTGCA-CATTCTTATAT-ATTTAGATGCAATATGTTGTCGGCGTGCAC-TTCTTTCCTAGTAGAACATCGTGACCCGTTGAT---TGTCGGTCTATAGCCCAAGCTTTA-ATATATTAAAAACACT-TGGTGTT--TCTTGG-CCGGCTATTCGGCGGGGTATTAAGCCGCAAATGCGTCCATTCCTGTCGCAAGCGAGGCCAATCT-GGA-CGGACCTA-GTCCGTCGCTAGTATTGGCCAGCTACAGTGTTCTGGGACTGGCTATTACCGGTCGGCGATGCTACTGCTTTGGGTACTTTCAGGACCCGTCTTGAAACACGGACCAAGGAGTCTAACATGTGCGCAA-GTCATTGGGAAACCTAAAGGCGTAATGAAAGTAAAGGTTGTC-CTTGTGTCAACCGAGGGAGGATGGATTGTATATATAGTTCCGCACTCCCGGGGCGTCTCATTCTTATTACAAGAAGAGGCGCACTTAG--------------------------------------------------------------------------------------------------------------------------------------------------------------------------------------------------------------------------------------------------------------------------------------------------------------------------------------------------------------------------------------------------------------------------------------------------------------------------------------------------------------------------------------------------------------------------------------------------------------------------
		</sequence>
		<sequence>
			<taxon idref="Canalirogas_sp_2"/>
			cctgagaAACCCAAAAGATCGAATTGGGAGATTCATCGTCAGCTCATTTTGTATATATATTTGTTATGATACGAGTTATTAAT-ATT-GCTTGTA-CATTCTTATAT-ATTTATTAGCAAGATGTTGTCGGCGTGCAC-TTCTTCCATAGTAGAACGTCGCGACCCGTTGGG---CATTGGTCTACGACTCAATCTTTA-ATATATTAAAGTCCTT-TGATGTTT-TTCTGA-CCAATTACTCGGCGGGGTATTAAGCCGCAATTGCGTTTATTCCCGTCGCAAGCGAGGCCAAACT-GAATTCGAATTTAATGTTTATCTGGTATTGGCCAGCTACGGTGTTCTAAAACTGGCTTATACCGGTCGGCGATGCTATTGCTTTGGGTACTTTCAGGACCCGTCTTGAAACACGGACCAAGGAGTCTAACATGTACGCAA-GTCATTGGGAAACCTAAAGGCATAATGAAAGTAAAGGTCGTC-CTTGCGTCGACTGAGGGAAGATGAGTTATATATATAGCTTCGCATTCCCGGGGCGTCTCATTCTTATTTATAAGAAGA------------------------------------------------------------------------------------------------------------------------------------------------------------------------------------------------------------------------------------------------------------------------------------------------------------------------------------------------------------------------------------------------------------------------------------------------------------------------------------------------------------------------------------------------------------------------------------------------------------------------------------
		</sequence>
		<sequence>
			<taxon idref="Canalirogas_sp_3"/>
			cctgagaAACCCAAAAGATCGAATTGGGAGATTCATCGTCAGCTCATTTTGTATATATATATTTTATGATACGAGTTATTAAT-ATT-GCTTGTA-CATTAATATAT-ATTTATTTGCAGGATGTTGTCGGCGTGCAC-TTCTTCCATAGTAGAACGTCGCGACCCGTTGGG---CATTGGTCTACGGCTCAAGCTTTA-ATATATTAAAGTCCCT-TGATGTT--TTCTGA-CCAATTACTCGGCGGGGTATTAAGCCGGATTTGGGTTTATTCCCGTCGCAAGGGAGGSSAAACT-GAA-CCGAAMTTAATGTTTATCTGGTATTGGGCAGCTACGGTGTTCTAAGAATGGGTT------------------------------------------------------------------------------------------------------------------------------------------------------------------------------------------------------------------------------------------------------------------------------------------------------------------------------------------------------------------------------------------------------------------------------------------------------------------------------------------------------------------------------------------------------------------------------------------------------------------------------------------------------------------------------------------------------------------------------------------------------------------------------------------------------------------------------------------------
		</sequence>
		<sequence>
			<taxon idref="Canalirogas_sp_4"/>
			CCTGAGAAACCCAAAAGATCGAATTGGGAGATTCATCGTCAGCTCATTTTGTATATATATATGTTATGATACGAGTTATTAAT-ATT-GCTTGTA-CATTCATATGT-ATTTAGTTGCAAGATGTTGTCGGCGTGCAC-TTCTTCCATAGTAGAACGTCGCGACCCGTTGGG---CATTGGTCTACGGCTCATACTTTTTATATATAAAAGTCCCT-TGATGTT--TTCTGA-CCAATTACCCGGCGGGGTATTAAGCCGCATTTGCGTCTATTCCCGTCGCAAGCGrGGCtAAACt-GAa-CCgAAcTtTGTgTTTATctGGtATtGgCCAGcTACGGtGTTCtGAGACtGGcTtATACCGGtCGGCGATGCTaCTGCTTtGGGTACTTTCAGGACCCGTCTTGAAaCACGGACCAAGGAGtCTAAcatGtaCgCAA-GTCaTtGGgAAACCTAAAGGCATAATGAAAGTAAAGATCGTC-CTTGCGTCGATTGAGGGAAGATGAGTTATATATATAGCTCCGCATTCCCGGGGCGTCTCATTCTTATTACAAGAAGAGGCGCACTTAG--------------------------------------------------------------------------------------------------------------------------------------------------------------------------------------------------------------------------------------------------------------------------------------------------------------------------------------------------------------------------------------------------------------------------------------------------------------------------------------------------------------------------------------------------------------------------------------------------------------------------
		</sequence>
		<sequence>
			<taxon idref="Canalirogas_sp_5"/>
			-------AACCCAAAAGATCGAATTGGGAGATTCATCGTCAGCTCATTTTGTATATAtATATTTTATGATACGAGTTATTAAT-ATT-GCTTGTA-CATTAATATAT-ATTTAGTTGCAAGATGTTGTCGGCGTGCAC-TTCTTCCATAGTAGAACGTCGCGACCCGTTGGG---CATTGGTCTACGGCTCAAGCTTTA-ATATATTAAAGTCCCT-TGATGTT--TTCTGA-CCAATTACTCGGCGGGGTATTAAGCCGCATTTGCGTCTATTCCCGTCGCAAGCGAGGCCAAACT-GAA-CCGAACTTAGTGTTTATCTGGTATTGGCCAGCTACGGTGTTCTAAGACTGGCTTATACCGGTCGGCGATGCTACTGCTTTGGGTACTTTCAGGACCCGTCTTGAAACACGGACCAAGGAGTCTAACATGTACGCAA-GTCATTGGGAAACCTAAAGGCATAATGAAAGTAAAGATCGNC-CTTGCGTCGATTAAGGGAAGATGAGTTATATTTATAGCTTCGCATTCCCGGGGCGTCTCATTCTTATTTATAAGAAGAGCGCACTTAG--------------------------------------------------------------------------------------------------------------------------------------------------------------------------------------------------------------------------------------------------------------------------------------------------------------------------------------------------------------------------------------------------------------------------------------------------------------------------------------------------------------------------------------------------------------------------------------------------------------------------
		</sequence>
		<sequence>
			<taxon idref="Colastomion_concolor_1"/>
			CCTGAGAAACCCAAAAGATCGAATGGGGAGAnnnATCGTTAGCTCATTTTGTATATATATAAGTTATGATGTGAGTTACTAGT-ATT-GCTTATA-CATTCTTATAT-ATTTAGTTGCAAGATGTTGTCGGCGTGCAC-TTCTCCCCTAGTAGAACGTnnnGACCCGTTGAG---TGTTGGTGTAGGACTCAATCTTTA-ATATATTAAAGTCCAT-TGATGTT--TTCTGA-CCTGCTACTCGGCGGGGTATTAAGCCGCAATTGCGTCCATTCCCGTCGCAAGCGAGGCCT-ACT-AAA-TGGACTTA-GTCCGTCGTTAGTATTGGCCAGCTACGGTGTTCTAGGACTGGCTTATACCGGTCAnnGATGCTACTGnnnnGGGTACTTTCAGGAnnCGTCTTGAAACnCGGACCAAGGAGTCTAACATGTGCGCAA-GTCTTTGGCAAACCTAAAnnnGTnATGAAAGTAAAGGTCGTC-CTTGCGTCGACTGAnnnnnnnGACGTTATATATATA----------------------------------------------------TTAGGTTTATCAATAAGAATTATTATTCGAATAGAATTGAGGGTTCCAGGAGGATTAATTAAAAATGATTATATTTATAATAGTATAGTTACCTCTCATGCTTTAGTTATAATTTTTTTTATGGTTATACCTATTATAATTGGGGGGTTTGGTAATTGACTAATTCCTTTGATATTAGGGTCTCCTGATATAGCATTTCCACGAATAAATAATATAAGATTTTGATTATTAATTCCCTCAATTTTTTTATTATTAATAAGTTCTTTGATTTTTTTTGGGGTAGGGACTGGTTGGACTATATATCCACCTTTATCTTCTCTATTAGGCCATTCTAGGGTATCAGTTGATATAGCAATTTTTTCATTACATTTAGCTGGGACTTCGTCAATTATAGGGGCTATTAATTTTATTAGAACAATTTTTAATATAAAAGTGAATCATTTAAAATTAGATCAAATTAATTTATTTATTTGATCTGTTTTGATTACAGTTATTTTATTATTATTATCTTTGCCGGTTTTAGCAGGAGCTATTACAATATTGTTAAGGGATCGTAATTTGAATACAACTTTTTTTGATTTTTCTGGGGGAGGGGATCCT--
		</sequence>
		<sequence>
			<taxon idref="Conspinaria_sp_4"/>
			cctgagaAACccaaAaGATCGAATGGGGAGNTTCATCGTCAGCTCATTTTGTATATGTATGAGTTATGATGCGAGTTACTAGT-ATC-GCTTGTA-CATTCTCATAT-ATTTTGTTGCATTATGTTGTCGGCGTGCAC-TTCTCCTCTAATAGAACaTcgCGATCCGTCGAG---TGTCGGCCTACGGCCCAAACTTTA-ATATATTAAAGACCTT-TGGTGTA--TTCTGG-CCGGCTACTCGGCGGGATATAAAGCCGCAAATGCGTTCATTACTGTCGCAAGCGAGGCTAATCT-GGA-CGGACCTA-GTCCGTCGCTAGTATTGGCCAGCTACAGTATTTTAGGACTGGCTTTTATCGGTCAGCGATGCTACTGCTTTGGGTACTTTCAGGACCCGTCTTGAAACACGGACCAAGGAGTCTAACATGTACGCGA-GTCATTGGGAAACCTAAAGGCANAATGAAAGTAAAGGTTGtC-CTTGCGTcAACCGAGGGAGGATGAAATGtATATATATTTCCGCACTCCCGGGGCGtcTcATTcTTnTT--------------------GTAGNttTNTCTATAAGAATAATNNNNNGGTTAGAAttNNGAATACCTGGAAGATTATTAGGCAATGATCAAATTTATAATagGataGTAACTGCTCATGCTTTTGTTATAATTTTTTTTATAGTTATACCTGTTATAATTGGTGGATTTGGAAATTGATTGgtACCTTTAATATTAGGAGCCCCTGACATAGCTTTCCCTCGTATAAATAATATAAGATTTTGATTATTAATCCCTTCATTATTTTTATTATTATTAAGAGGAGtTGTAAATGTGGGTGTTGGGACTGGTTGAACTATTTATCCTCCTTTATCTTCTTTAATTGGACATGGcGGGATATCTGTTGATTTAGCAATTTTTTCTTTACATTTAGCTGGGATTTCTTCAATTATAGGTGtAATTAATTTTATTTCAACAATTTTTAATATAAAATTAATTTATATAAAATTAGANCAAATtAATTtATTTATTTGATCGGtGTtAATTACTGCtATtTtACtTttAtTAtCtttACcAGttttaGCtGGtGCTaTtaCaAtattaTtaACAGatCGtAAtttaAAtAcAaCTttttttGAtTtttcaGGGGGGGGGGAtccN--
		</sequence>
		<sequence>
			<taxon idref="Cornutorogas"/>
			CCTGAGAAACCCAAAAGATCGAATGAGGAGATTCATCGTCAGCTCATTTTGTATATATATGAGTTATGATGCGAGTTACTAGT-ATT-GCTTGTA-CATTCTTATAT-ATTTAGTTGCATTATGTTGTCGGCGTGCAC-TTCTTCTCTAGTAGAACGTCGCGACCCGTTGGG---TGCTGGTTTACGGCTTAGACTTTA-ATATATTAAAGACCAT-TTATGTT--TTCTAA-CCGGCTATCTGGCGGGATATTAAGCCGCAATTGCGTCCATTCCCGTCGCAAGCGAGGCCT-ACT-GAA-TGGACCTA-GTCCGTCGTTAGTATTGACCAGCTACGGTGTTCTAGGACTGGCTATTATCGGTCGGCGATGCTACTGCTTTGGGTACTTTCAGGACCCGTCTTGAAACACGGACCAAGGAGTCTAACATGTGCGCAA-GTCATTGGGAAACCTAAAGGCATAATGAAAGTAAAGGTCGTC-TTTACGTCGACCGAGGGAGGATAAGCTGTATATTCAGC----------------------------------------------------------------------------------------------------------------------------------------------------------------------------------------------------------------------------------------------------------------------------------------------------------------------------------------------------------------------------------------------------------------------------------------------------------------------------------------------------------------------------------------------------------------------------------------------------------------------------------------------------------------------------
		</sequence>
		<sequence>
			<taxon idref="Cystomastax_sp_1"/>
			CCTgagaaaCCCAAaaGatcgAATGGGGAGATTCATCGTCAGCTCATTTTGTATATATATAagTtaTGATGTGAGTTACTAGT-ATT-GCTTATA-CATTCTTATAT-ATTTTATTGCAAGATGTTGTCGGCGTGCAC-TTCTTCCCTAGTAGAACGTCGCGACCCGTTGGG---TGTCGGTCTACGGCCTAAGCTTTA-ATATATTAAAGTCcCT-TAGTGTC--TCCTGA-CCGGCTACTCGGCGGGGTATTAAGCCGCAAATGCGTCCATTTCCGTCGCAAGCGAGGCCT-ATT-GAA-CGGACTTA-GTCCGTTTTTGGTATTGGCCAGCTACGGTATTCTAGGACTGGCTTTTACCGGTCAGCGATGCTACTGCTTTGGGTACTTTCAGGACCCGTCTTGAAACACGGACCAAGGAGTCTAACATGTGCGCGA-GTCATTGGGAAACCTAAAGGCGTAATGAAAGTAAAGGTCGTC-TTTACGTCGACCGAGGGAGGATGAGTTATGTATATAGC--------------------------------------------------TTAGGTTTGTCTATAAGAATTATTATTCGTATAGAATTAATTAATCCTATGGGTTTAATTAAAAATGATAATATTTATAATAGTATAGTAACGTCTCATGCATTTGTAATAATTTTTTTTATAGTTATACCAATTATAATTGGTGGATTTGGAAACTGATTAATTCCTTTAATATTAGGATCTCCTGATATAGCTTTTCCTCGTATAAATAATATAAGATTTTGGTTATTAATTCCTTCTTTATTTTTATTATTAATAAGGTCTTTTATTAATGTTGGTGTTGGTACAGGATGAACTATATATCCTCCTTTATCTTCTTTTTTAGGTCATAGTGGTATATCAGTAGATGTGGCTATTTTTTCTTTGCATTTAGCTGGTGCTTCTTCAATTATAGGTTCTATTAATTTTATTTCTACAATTTTTAATATAAAATTGTTAAATTTAAAATTAGATCAAATAAGATTGTTTATTTGGTCTGTTTTAATTACAGTGATTTTAtTGTTGTTATCATTACCTGTTTTAGCTGGTGCTATTACAATGTTATTAaCGGATCGTAatttAAATACTACTTTCTTTgATTTTTCAGGGGGAGGGGATCCT--
		</sequence>
		<sequence>
			<taxon idref="Cystomastax_sp_2"/>
			CCTGAGAAACCCAAAAGATCGAATGGGGAGATTCATCGTCAGCTCATTTTGTATATATATAAGTTATGATGTGAGTTACTAGT-ATT-GCGTTGA-CATTCTTATAT-ATTTTATTGCAAGATGTTGTCGGCGTGCAC-TTCTTCCCTAGTAGAACGTCGCGACCCGTTGGG----GTCGGTCTACGGCCTAAGCTTTA-ATATATTAAAGTCCCT-TAGTGTC--TCCTGA-CCGGCTACTCGGCGGGGTATTAAGCCGCAAGTGCGTCCATTTCCGTCGCAAGCGAGGCCT-ATT-GAA-CGGACTTA-GTCCGTTTTTGGTATTGGCCAGCTACGGTATTCTAGGACTGGCTTTTACCGGTCAGCGATGCTACTGCTTTGGGTACTTTCAGGACCCGTCTTGAAACACGGGACCAAGGATCTAACATGTGCGCGA-GTCATTGGGAAACCTAAAGGCGTAATGAAAGTAAAGGTCGTC-TTTAAGTCGATCGAGGGAGGATGAGTTATGTATATAGC--------------------------------------------------TTAGGTTTATCAATAAGAATTATTATTCGTATAGAATTAAGGAGTCCTATAGGTTTAATTAAAAATGATAATATTTATAATAGTTTAGTAACATCACATGCATTTGTAATAATTTTTTTTATAGTTATACCAATTATAATTGGTGGTTTTGGGAATTGATTAATTCCTCTAATATTAGGATCTCCTGATATGGCTTTTCCTCGTATAAATAATATAAGATTTTGATTGTTAATTCCTTCTTTATTTTTATTATTAATAAGATCTTTTATCAATGTTGGTGTAGGAACAGGATGGACTATGTATCCTCCTTTATCTTCTTTTTTAGGTCATAGGGGTATATCAGTAGATATAGCTATTTTTTCTTTACATTTAGCTGGTGCTTCTTCAATTATGGGATCTATTAATTTTATTTCTACAATTTTTAATATAAAATTATTAAATTTAAAATTAGATCAAATAAGATTATTTATTTGATCTGTTTTAATTACTGTAATTTTATTATTATTGTCTTTACCTGTTTTAGCAGGGGCTATTACAATATTATTAACTGATCGTAATTTAAATACTACTTTTTTTGATTTTTCAGGGGGAGGAGATCCT--
		</sequence>
		<sequence>
			<taxon idref="Gyroneuron_sp_1"/>
			CCTGAGAAACCCAAAAGATCGAATGGGGAGATTCATCGTCAGCTCATTTTGTATATATATATGTTATGATGCGGGTTACTAGT-ATT-GCTTGTA-CATTCTTATAT-ATTTAGTTGCAAGATGATGTCGGCGTGCAC-TTCTCCCCTAGTAGAACATCGCGACCCGTTGGG---TGTTGGTCTACGGCTCAAGCTTTA-ATATATTAAAGTCCCT-TGGTGTT--ACCTGA-CCGGCTACTCGGCGGGGTATTAAGCCGCAAATGCGTCTATTCCCGTCGCAAGCGAGGCCAATCT-GAA-CGGACCTA-GTCCGTCGTTGGTATTGACCAGCTACGGTGTTCTAGGACTGGCTTTTACCGGTCGGCGATGCTACTGCTTTGGGTACTTTCAGGACCCGTCTTGAAACACGGACCAAGGAGTCTAACATGTGCGCAA-GTCATTGGGAAACCTAAAGGCGTAATGAAAGTAAAGGTCGTC-CTTGCGTCGACCGAGGGAGGATGAGTTGTGTATACAAT--------------------------------------------------GTTGGTTTATCAATAAGTTTAATTGTTCGATTAGAATTGAGAATGCCTGGAAGTTTATTAGGAAATGATCAGATTTATAATGGTATAGTTACTGCTCATGCTTTTATTATAATTTTTTTTATAGTTATACCAATTATAATTGGTGGGTTTGGAAATTGATTAATTCCTTTAATGTTAGGGGCTCCTGATATAGCTTTCCCTCGAATAAATAATATGAGATTTTGATTATTAATTCCTTCATTAATTTTATTATTATTAAGTTCTATTGTAAATGTTGGTGTAGGAACTGGTTGAACTGTTTATCCTCCTTTATCTTCTTTAATTGGACATGGGGGTATATCTGTTGATTTAGCAATTTTTTCTTTACATTTAGCTGGGGCTTCTTCAATTATAGGGGTAATTAATTTTATTACAACTATTTTTAATATAAAATTAATTTCTATAAAGTTAGATCAGATTAATTTATTTGTTTGATCTGTTTTAATTACTGCAATTTTATTATTACTTTCTTTGCCTGTTTTAGCAGGGGCTATTACAATATTATTGACAGATCGAAATTTGAATACAACATTTTTTGATTTTTCTGGAGGTGGTGATCCA--
		</sequence>
		<sequence>
			<taxon idref="Gyroneuron_sp_2"/>
			cctgagaAACCCAAAAGATCGAATGGGGAGATTCATCGTCAGCTCATTTTGTATATATATAAGTTATGATGCGGGTTACTAGT-ATT-GCTTGTA-CATACTTATAT-ATTTAGTTGCAAGATGATGTCGGCGTGCAC-TTCTCCCCTAGTAGAACATCGCGACCCGTTGGG---TGTTGGTCTACGGCTCAAGCTTTA-ATATATTAAAGCCCCT-TGGTGTT--ACCTGA-CCGGCTACTCGGCGGGGTATTAAGCCGCAAATGCGTCCATTCCCGTCGCAAGCGAGGCCAATCT-GAA-CGGACCTA-GTCCGTCGTTGGTATTGACCAGCTACGGTGCTCTANGACTGGCTTTTACCGGTCGGCGATGCTACTGCTTTGGGTACTTTCAGGACCCGTCTTGAAACACGGACCAAGGAGTCTAACATGTGCGCAA-GTCATTGGGAAACCTAAAGGCGCAATGAAAGTAAAGGTCGTC-CTTGCGTCGACCGAGGGAGGATGAGTTGTGTATACATCTCCGCACTCCCGGGGCGTCTCATTCTTATTACAAGAAGAGGCGCACTTAG--------------------------------------------------------------------------------------------------------------------------------------------------------------------------------------------------------------------------------------------------------------------------------------------------------------------------------------------------------------------------------------------------------------------------------------------------------------------------------------------------------------------------------------------------------------------------------------------------------------------------
		</sequence>
		<sequence>
			<taxon idref="Hemigyroneuron_sp"/>
			cctgagaAACCCAAAAGATCGAATGGGGAGATTCATCGTCAGCTCATTTTGTATATGTATAAGTTACGATGCGGGTTACTAGT-ATT-GCCTGCA-CGTTCTTGTAT-ATTTAGTTGCAAGATGTTGTCGGCGTGCAC-TTCTTCCCTAGTAGGACGTCGCGACCCGTTGGG---TGTCGGTCTACGGCCCAAGCTTTA-ATGCATTAAAGATCCT-TGGTGTT--TTCTGA-CCGGCTACTCGGCGGGGTATTTAGCCGCTATAGCGTCCATGTCCGTCACAAGCGAGGCTAAACT-GAG-CGGACCTA-GTCCGTCGTTGGTATTGGCCAGCTACGTGATTCTGGGACTGGCTATTACCGGTCGGCGATGCTACTGCTTTGGGTACTTTCAGGACCCGTCTTGAAACACGGACCAAGGAGTCTAACATGTGCGCAA-GTCATTGGGAAACCTAAAGGCGCAATGAAAGTAAAGGTTGAC-CTTGCGTCAACCGAGGGAGGATAAGTTATATATATAGCTTCGCACTCCCGGGGCGTTTCATTCTTATTATAAGAAGAGGCG---------------------------------------------------------------------------------------------------------------------------------------------------------------------------------------------------------------------------------------------------------------------------------------------------------------------------------------------------------------------------------------------------------------------------------------------------------------------------------------------------------------------------------------------------------------------------------------------------------------------------------
		</sequence>
		<sequence>
			<taxon idref="Macrostomion_sp_1"/>
			CCTGAGAAACCCAAAAGATCGAATGGGGAGATTCATCGTCAGCTCATTTTGTATATATATATGTTATGATATAGGTTACTAGT-ATT-GCTTGTA-CATTCTTATAT-ATTTAGTTGCAAGATGTTGTCGGCGTGCAC-TTCTTCCCTAGTAGGACGTCGCGACCCGTTGGG---TGTTGGTCTACGGCCCAAACTTTA-ATATATTAAAGTTCAT-TGGTGTT--TCCTGA-CCATCTACTCGGCGGGGTATTAAGCCGCAAATGCGTTCATTCCCGTCGCAAGCGAGGCAT-TCT-AAA-CGGACCTA-GTCCGTCGTTGGTATTTGCCAGCTACGGTGTTCTAGAACTGGCTATTACCGGTCGGCGATGCTACTGCTTTGGGTACTTTCAGGACCCGTCTTGAAACACGGACCAAGGAGTCTAACATGTGCGCGA-GTCATTGGGAAACCTAAAGGCATAATGAAAGTAAAGGTCGTC-CTTGTGTCGACTAAGGGAAGATGAGTTATGTATATAGC----------------------------------------------------------------------------------------------------------------------------------------------------------------------------------------------------------------------------------------------------------------------------------------------------------------------------------------------------------------------------------------------------------------------------------------------------------------------------------------------------------------------------------------------------------------------------------------------------------------------------------------------------------------------------
		</sequence>
		<sequence>
			<taxon idref="Megarhogas_sp_1"/>
			cctgagaAACCCAAA-GATCGAATGAAAAGATTCATCGTCAGCTTATTTTGTATATATATAAGTTATGATGTGAGTTACTAGT-ATT-GCTTATA-CATTCTTATAT-ATTTAGTTGCAAAATTTTGTCGGCGTGCAC-TTCTTTTCTAGTAGAACATCGCGACCCGTTATG---TGTCGGTCTACGGCCCAATCTTTA-ATATATTAAAGTCCAT-TGGTGTT--TTCTGA-CCGTCTACATGGCGGGGTATTAAGCCGCAATTGCGTTCATTCCCGTCGCAAGCAAGATTAATCT-AAA-TGGACTAT-GTCCGTCGTTAGTATTAATCAGCTACGGTGTTnTAGAACTGGCTTTTACCGGTCGGCGATGCTACTGCTTTGGGTACTTTCAGGACCCGTCTTGAAACACGGACCAAGGAGTCTAACATGTACGCAA-GTCATTGGGAAACCTAAAGGCATAATGAAAGTAAAGATCGTC-CTTGCGTCGATTTAGGGAAGATGAATTATATATATAATTCCGCATTCCCGGGGCGTCTCATTCTTATTATAAGAAGAGGCGCACTTAG--------------------------------------------------------------------------------------------------------------------------------------------------------------------------------------------------------------------------------------------------------------------------------------------------------------------------------------------------------------------------------------------------------------------------------------------------------------------------------------------------------------------------------------------------------------------------------------------------------------------------
		</sequence>
		<sequence>
			<taxon idref="Megarogas_sp_2"/>
			CCTGAGAAACCCAAAAGATCGAATGAAAAGATTCATCGTCAGCTTATTTTGTATATATATAAGTTATGATGTGAGTTACTAGT-ATT-GCTTATA-CATTCTTATAT-ATTTAGTTGCAAAATTTTGTCGGCGTGCAC-TTCTTTTCTAGTAGAACATCGCGACCCGTTATG---TGTCGGTCTACGGCCCAATCTTTA-ATATATTAAAGTCCAT-TGGTGTT--TTCTGA-CCGTGTACATGGCGGGGTATTAAGGCGCAGTTGCGTTCATTCCCGTCGCAAGCAAGATTT--CT-AAA-TGGACTAT-GTCCGTCGTTAGTATTAATCAGCTACGGTGTTCTAGAACTGGCTTTTACCGGTCGGCGATGCTACTGCTTTGGGTACTTTCAGGACCCGTCTTGAAACACGGACCAAGGAGTCTAACATGTACGCGA-GTCATTGGGAAACCTAAAGGCATAATGAAAGTAAAGATCGTC-CTTGCGTCGATTTAGGGAAGATGAATTATATATATAAT--------------------------------------------------TTAGGGTTATCCATAAGTGTTATTATTCGAATAGAATTAAGTAGTCCTGGTGGGTTAATTAAAAATGATTATATTTATAATATAATAGTTACGGCTCATGCTTTAGTGATAATTTTTTTTATAGTTATACCTATTATAATTGGCGGGTTTGGAAATTGATTAATTCCTTTAATATTAGGAGCTCCTGATATGGCTTTCCCTCGTATAAATAATATAAGATTTTGATTGTTAGTCCCATCATTAATATTATTATTGATTAGATCTGTCACTAATGTGGGGATAGGAACAGGTTGAACTTTATACCCTCCTTTATCATCTTTGGTTGGACATAGGGGTATTTCAGTTGATTTTTCAATTTTTTCTTTACATTTGGCGGGGGCTTCTTCTATTATGGGGGCTATTAATTttAtTTCTACTATTTTTAATATAAAATTACATTCTTTAAAATTAGATCAATTAAATTTATTTATTTGATCTGTTTTAATTACTGTATTTttATTACTTTTATCTTTACCAGTTTTAGCAGGTGCAATtaCaATATTATTAAGTGAtcgtAATTTAAATACTACTTtTTTTGATTTTTCTGGAGGAGGGGATCCA--
		</sequence>
		<sequence>
			<taxon idref="Myocron_sp_1"/>
			CCTGAGAAACCCAAAAGATCGAATGGGGAGATTCATCGTCAGCTCATTTTGTATATATATAAGTTATGATGCGAGTTACTAGT-ATT-GCTTGCA-CATTCTTATAT-ATTTAGTTGCAAGATGTTGTCGGCGTGCAC-TTCTCTCCTAGTAGGACGTCGCGACCCGTTGGG---TGTCGGTCTACGGCCCAAACTTTA-ATATATTAAAGTCCAT-TGGTGTT--TTCTGA-CCGGCTACTCGGCGGGGTATTAAGCCGCAAATGCGTCCATTCCCGTCGCAAGCGAGGCCT-ACT-GAA-CGGACCTA-GTCCGTCGTTGGTATTGGCCAGCTACGGTGTTCTAGGACTGGCTTATACCGGTCAGCGATGCTACTGCTTTGGGTACTTTCAGGACCCGTCTTGAAACACGGACCAAGGAGTCTAACATGTGCGCAA-GTCATTGGGAAACCTAAAGGCGTAATGAAAGTAAAGGTCGTC-CTTGCGTCGACTGAGGGAGGATGAGTTATGTATATAGC--------------------------------------------------ttgggtttatcaataagaattattgttcgAATAGAATTAAGTCATCCTGGTGGTTTAATTAAAAATGATTATATTTATAATNGTATGGTTACCTCTCATGCTTTTGTTATAATTTTTTTTATAGTAATACCTATTATAATTGGTGGGTTTGGAAATTGATTAATTCCTTTAATATTAGGATCTCCTGATATAGCTTTCCCTCGTATAAATAATATAAGATTTTGATTGTTAGTACCTTCATTAAGTTTATTATTAATAAGATCTTTTGTTAATGTTGGGGTAGGAACAGGATGAACTATATATCCTCCTTTATCTTCTTTATTAGGGCATAGAGGGGTATCTGTTGATATAGCTATTTTTTCTTTACATTTAGCTGGCGCTTCTTCTATTATAGGGGCTATTAATTTTATTTCaACTATTTTTAATATAAAATTAATATTTTTAAAATTGGATCAAATTAATTTATTTNTTTGATCaGtTTTGATTACtGtaAtTttATTGttaTTATCtTTACCTGttTtGGCTGGGGCaaTtACaAtATtAttAaCTGAtCgaAatattaataCtaCTttttttGatttTtCtGGaGGAGGGGAtCCt--
		</sequence>
		<sequence>
			<taxon idref="Myocron_sp_2"/>
			CCTGAGAAACCCAAAAGATCGAATGGGGAGATTCATCGTCAGCTCATTTTGTATATATATAAGTTATGATGCGAGTTACTAGT-ATT-GCTTGCA-CATTCTTATAT-ATTTAGTTGCAAGATGTTGTCGGCGTGCAC-TTCTCTCCTAGTAGGACGTCGCGACCCGTTGGG---TGTCGGTCTACGGCCCAAACTTTA-ATATATTAAAGTCCAT-TGGTGTT--TTCTGA-CCGGCTACTCGGCGGGGTATTAAGCCGCAAATGCGTCCATTCCCGTCGCAAGCGAGGCCT-ACT-GAA-CGGACCTA-GTCCGTCGTTGGTATTGGCCAGCTACGGTGTTCTAGGACTGGCTTATACCGGTCAGCGATGCTACTGCTTTGGGTACTTTCAGGACCCGTCTTGAAACACGGACCAAGGAGTCTAACATGTGCGCAA-GTCATTGGGAAACCTAAAGGCGTAATGAAAGTAAAGGTCGTC-CTTGCGTCGACTGAGGGAGGATGAGTTATGTATATAGC--------------------------------------------------ttagGtttATCTATAAGGAttATtGtTCGtNNNgAACTaaGTcaccctGgtGGtTTaATTAAAAATGATtATATttATAATAGTATGgTTaCTGCTCATGCTtttGttATaattttttttATAGtAAtACCTATTATAAttGGtGGATttGGAAAttGAttAAtNccttNAAtANNTggNNNNNNNNNNNNNNNNNNNNNNNNNNNNNNNNNNNNNNNNNNNNNNttgttagttccttctctNagtttattattaataagatcttttgttNatgttggagtaNNNcCaggatggNctatatatCCtCCtttatCtTCtttattaggRCataRRRgggtctctgtggNtNtggctattttttctttacattaNNctggtgcttcttctattataggggctattNNNNNNatttcaacgatttttaatataaaattaatatttttaaaattagatcaaattaatttatttatttgatcagttttgattactgtgattttattattattatctttacctgttttggctggggcaattacNatNttgttaactgNNcgaaatattaatactactttttttgatttttctNNNNgaggggNtc----
		</sequence>
		<sequence>
			<taxon idref="Myocron_sp_3"/>
			--------ACCCAAAAGATCGAATGGGGAGATTCATCGTCAGCTCATTTTGTATATATATAAGTTATGATGCGGGTTACTAGT-ATT-GCTTGCA-CATTCTTATAT-ATTTAGTTGCAAGATGTTGTCGGCGTGCAC-TTCTCTCCTAGTAGGACGTCGCGACCCGTTGGG---TGTCGGTCTACGACCCAAACTTTA-ATATATTAAAATCCAT-TGGTGTT--TTCTGA-CCGGCTACTCGGCGGGGTATTAAGCCGCAAATGCGTCCATTCCCGTCGCAAGCGAGGTCAAACT-GAA-CGGACCTA-GTCCGTCGTTGGTATTGGCCAGCTACGGTGTACTAGGACTGGCTTATACCGGTCAGCGATGCTACTGCTTTGGGTACTTTCAGGACCCGTCTTGAAACACGGACCAAGGAGTCTAACATGTGCGCGA-GTCATTGGGAAACCTAAAGGCGTAATGAAAGTAAAGGTCGTC-CTTGCGTCGACTGAGGGAGGATGAGTTATGTATATAGCTCCGCACTCCCGGGGCGTCTCATTCTTATTATAAGAAGAGGCGCACTTAG--------------------------------------------------------------------------------------------------------------------------------------------------------------------------------------------------------------------------------------------------------------------------------------------------------------------------------------------------------------------------------------------------------------------------------------------------------------------------------------------------------------------------------------------------------------------------------------------------------------------------
		</sequence>
		<sequence>
			<taxon idref="Pholichora_sp"/>
			CCtGAGaAAcCCAAAAGATCGAATGGGGAGATTCATCGTCAGCTCATTTGGTATATATRT-TGTTATGATGCGGGTTAcTAGT-ATT-GCCTGCA-CATTCTTGTAT-ATTTArTTGCAAGATGTTGTCGGCGTGCAC-TTCTCCCCTAGTAGGACGTCgCGACCCGnnggN---tGtCGGTTTaCGgCCCAAGCTTTA-aTGCATTGAAgATCCT-TGGtGtT--TTCTAA-cCgGCTACTtggcGGGGTATTTAGCCGCTATAGCGTTCATATCCGTCACAAGCGAGGCCAAACT-AAA-CGGACCTA-GTCCGTCGTTGGTATTGGCCAGCTACGGTATTCTAGAACTGGCTATTACCGGTCGGCGATGCTACTGCTTTGGGTACTTTCAGGACCCGTCTTGAAACACGGA--------------------------------------------------------------------------------------------------------------------------------------------------------------------------------------------------------------------------------------------------------------------------------------------------------------------------------------------------------------------------------------------------------------------------------------------------------------------------------------------------------------------------------------------------------------------------------------------------------------------------------------------------------------------------------------------------------------------------------------------------------------------------------------
		</sequence>
		<sequence>
			<taxon idref="Rectivena_sp1"/>
			CCTGAGAAACCCAAAAGATCGAATGGGGAGATTCATCGTCAGCTCATTTTGTATATATATAAGTTATGATGCGGGTTACTAGT-ATT-GCTTGCA-CATTCTTATAT-ATTTAGTTGCAAGATGTTGTCGGCGTGCAC-TTCTCCCCTAGTAGGACGTCnCGACCCGTTAAG---TGTCGGTCTACGGCCCTAGCTTTA-ATATATTAAAGTCACT-TGGTGTT--TCCTGA-CCGGnTACTTGTCGGGGTATTAAGCCnCAATTGCGTCTATTCCCGTCGCAAGCGAGGCCT-TCT-GAA-CGGACCCA-GTCCGTCGTTGGTATTGGCCAnCTACGGTGTTCTAGGACTGGCTGTTACCGGTCTGCGATGCTACTGCTTTGGGTACTTTCAGGACCCGTCTTGAAACACGGACCAAGGAGTCTAACATGTGCGCGA-GTCATTGGGAAACCTAAAGGCGCAATGAAAGTAAAGGTCGTC-CTTGCGTCGACCGAGGGAGGATGAGTTGTGTATACAGC--------------------------------------------------GTAGGTTTATCTATAAGTTTAATTATTCGTTTAGAGTTAAGAATACCTGGTAGTTTGTTAGGTAATGATCAGATTTATAATGGAATAGTTACAGCTCATGCTTTTGTAATAATTTTTTTTATAGTTATGCCTATTATAATTGGTGGTTTTGGAAATTGGTTAATTCCATTAATATTAGGAGCTCCTGATATAGCTTTCCCTCGTATAAATAATATAAGATTTTGATTATTAATTCCTTCATTAATTTTATTAATATTAAGGGCAATTGTAAATGTAGGTGTTGGTACAGGTTGAACAATTTATCCTCCTTTATCTTCTTTAGTTGGTCATGGAGGTATATCTGTTGATTTAGCTATTTTTTCTTTACATTTAGCAGGTGTGTCATCTATTATAGGAGTTGTAAATTTTATTTCAACAATTTTTAATATAAAATTAATTTCTATTAATTTAGATCAAATTAATTTATTTGTTTGATCTGTATTAATTACAGCTATTTTATTATTATTGTCTTTACCTGTTTTAGCTGGTGCAATTACTATATTATTAACTGATCGTAATTTAAATACAACATTTTTTGATTTTTCTGGGGGGGGGGAT-----
		</sequence>
		<sequence>
			<taxon idref="Rectivena_sp2"/>
			CCTGAGAAACCCAAAAGATCGAATGGGGAGAttCATCGTCAGCTCATTTTGTATATATATAAGTTATGATGCGGGTTACTAGT-ATT-GCTTGCA-CATTCTTATAT-ATTTAGTTGCAnGATGTTGTCGGCGTGCAC-TTCTCCCCTAGTAGGACgTcgcgACCCGTTGag---TGTCGGTCTACGGCCCAAGCTTTA-ATATATTAAAGCCCCT-TGGTGTT--TCCTGA-CCGGCTACTCGGCGGGGTATTAAGCCGCATTTGCGTCCATTCCCGTCGCAAGCGAGGCCT-ACT-GAA-CGGACCTA-GTCCGtcGtTGGTATTGGCCAgCTACGGtGtTcTAGGACTGGcTGTtACCGGtcGGcGATGCTaCTGCTttggGTACTTTCAGGACCCGTCTTGAAACACGGACCAAGGAGTCTAACATGTGCGCGA-GTCATTGGGAAACCTAAAGGCGCAATGAAAGTAAAGGTCGTC-CTTGCGTCGACTGAGGGAGGATGAGTTGTGTATACAGC--------------------------------------------------gttGGTTTATCAATAAGTTTAATTATTCGGTTgGAATTGAGTAtACctGGtAGTTTGCTGGGTAATGATCAGATTTATAATGGTATAGTTACTGCTCATGCTTTTGTAATAATTTTTTTTATGGTTATACCTATTATAATtGGtGGGTTTGGAAATTGGTTAATTcCTTTGATATTAGGGGcTccTGaTNTagcATtccctNGtaTAAATAATATAAGAttttGGttATtGAttccTtctttAAttttATtAAtattAAGGGctattGttaatGtaGGtGtagGtactGGatGaacaGtttatcctcctttatcttcattagttggtcatgGNggNNtatctgNNgattNggcaatTTTTTCTTTgCaTTtAGctGcTgtttCaTCTATTATAggTGTTGTTNNNNNNtTTTCaaCAATTTTTAATATAAAATTGGTTTCTATAAAATTAGATCAAATTAATTTATTTGTTTGATCTGTTTTAATTACTGCTGTTttATTATTATTGTCTTTACCTGTTTTGGCGGGTGCTATtaCTaTATTGTTaaCGGAtcgTAATTTAAATACTACATTTTTTGATTTTTCANNNNNNggggCTc----
		</sequence>
		<sequence>
			<taxon idref="Rogas_sp_1"/>
			CCTGAGAAACCCAAAAGATCGAATGGGGAGATTCATCGTCAGCTCATTTTGTATATGTATGAGTTATGATGCGGGTTACTAGT-ATT-GCTTGCA-CATTCTTATAC-ATTTAGTTGCAAGATGTTGTCGGCGTGCAC-TTCTCCCCTAGTAGAACGTCGCGACCCGTTGAG---TGTTGGTCTACGGCCCGAGCTTTA-ATATATTAAAGTCCCT-TGGTGTT--TTCTGA-CCAGCTACTCGGCGGGGTATTAAGCCGCAAGTGCGTCCATTTTCGTCGCAAGCGAGGCCT-TCT-GAA-CGGACCTA-GTCCGTCGTTGGTATTGGCCAGCTACGATATTCTAGGACTGGCTTTTACCGGTCGGCGATGCTACTGCTTTGGGTACTTTCAGGACCCGTCTTGAAACACGGACCAAGGAGTCTAACATGTGCGCGA-GTCATTGGGAAACCTAAAGGCGTAATGAAAGTAAAGGTCTTC-CTTGCGTTGACCGAGGGAGGATGAGTTGTGTATACAGC----------------------------------------------------------------------------------------------------GAGATTGTTGGGTAATGATCAGATTTATAATGGTATAGTTACAGGTCATGCTTTTATTATAATTTTTTTTATAGTTATACCTATTATAATTGGTGGGTTTGGAAATTGACTAATTCCTTTAATGTTAGGGGCTCCTGATATAGCCTTTCCTCGCATAAATAATATGAGATTTTGACTATTAATTCCTTCGTTAATTTTATTAATCTTAAGTGCTGTAGTTAATGTTGGGGTTGGAACTGGGTGGACTATATATCCTCCTTTATCTTCTTTAGTTGGTCATGGTGGGATATCTGTTGATATGGCGATTTTTTCTTTACACTTAGCTGGGGTATCTTCTATTATAGGGGTAATTAATTTTATTTCTACTATTTTTAATATAAAATTAGTTTCTATTAAATTGGATCAAGTTAATTTATTTGTATGATCAGTTTCAATTACGGCTATTTTATTATTATTATCATTGCCTGTGTTAGCTGGGGCTATTACCATATTACTTACTGATNNNAATTTGAATACAACTTTTTTTGATTTTT-------------------
		</sequence>
		<sequence>
			<taxon idref="Rogas_sp_2"/>
			CCTGAGAAACCCAAAAGATCGAATGGGGAGATTCATCGTCAGCTCATTTTGTATATATATGAGTTATGATGCGGGTTACTAGT-ATT-GCTTGCA-CATTCTTATAT-ATTTAATTGCAAGATGTTGTCGGCGTGCAC-TTCTCCCCTAGTAGAACGTCGCGACCCGTTGGG---TGTCGGTTTACGGCCCAAGCTTTA-ATATATTAAAGTCCCT-TGGTGTT--TTCTAA-CCGGCTACTCGGCGGGGTATTAAGCCGCAAATGCGTCCATTCCCGTCGCAAGCGAGGCCT-TCT-GAA-CGGACCTA-GTCCGTCGTTGGTATTGGCCAGCTACGGTGTTCTAGGACTGGCTTTTACCGGTCGGCGATGCTACTGCTTTGGGTACTTTCAGGACCCGTCTTGAAACACGGACCAAGGAGTCTAACATGTGCGCGA-GTCATTGGGAAACCTAAAGGCGTAATGAAAGTAAAGGTCGTC-CTTGCGTCGACTGAGGGAGGATGAGTTGTGTATACAGC--------------------------------------------------GTAGGTTTATCAATAAGATTAATTATTCGTTTAGAATTAAGTATACCTGGGAGGTTATTAGGTAATGATCAAATTTATAATGGTATAGTTACTGCTCATGCTTTTGTTATAATTTTTTTTATAGTAATACCTGTAATAATTGGGGGATTTGGTAATTGGTTAATTCCTTTAATATTAGGATCTCCTGATATAGCTTTCCCTCGTATAAATAACATGAGATTTTGGTTATTAATTCCTTCTTTAATTTTGTTATTAATAAGGGCTGTTTTAAATGTTGGGGTAGGGACTGGTTGAACAGTTTATCCTCCTTTATCTTCTTTATTAGGTCATGGAGGTATATCTGTAGATTTAGCTATTTTTTCTTTACATTTGGCTGGAGCTTCTTCAATTATAGGAGCTGTAAATTTTATCTCAACAATTTTTAATATAAAATTATTATCTATTAAGTTAGATCAGGTTAATTTATTTATTTGATCTGTTTTAATTACTGCTATTTTATTACTATTATCTTTACCTGTATTAGCGGGTGCTATTACAATATTACTAACTGATCGTAATTTAAACACTACTTTTTTTGATTTTTCTGGAGGGGGAGATCCT--
		</sequence>
		<sequence>
			<taxon idref="Rogas_sp_3"/>
			CCTGaGaaaCCCaaaaGaTCGaatGGGGaGATTCATCGTCAGCTCATTTTGtATAtGTATGagTTatgaTATGAGttactAGt-ATT-GCTTGCA-CATTCTTATAC-ATTTAGTTGCAAGATGTTGTCGGCGTGcAC-TTCtCCCCTAGTAGAACGtCGCGACcCGTTGAG---tGTTGGTCTACGGCCCGAGCTTtA-ATATATtAAAGTCCCT-TGGTGTT--TTCTGA-CCGGCtACTCGGCGGGGTATtGAGccGcaAAtGCGTCCATTTTCGtCGCAaGcGAGGcCA-ACt-GAA-CGGACCtG-GtCCGtCGttGGtAttGGcCAgCTACGATaTTCTAGGACTGGCTTATACCGGTCTGCGATGCTACTGCTTTGGGTACTTTCAGGACCCGTCTTGAAACACGGACCAAGGAGTCTAACATGTGCGCGA-GTCATTGGGaaaCCtAAAGGCGtaatGAAAgTAAAGGTCTTC-CTTGCGTTGACCGAGGGAGGATGAGT--------------------------------------------------------------------------------------------------------ANANccGGNAGATTATTGGGtAATGACCAAATTTATaaNggNNNaGtAACtGcccatgcttttAttAtAATTTTTTTTATAGTTATGCCTATTATAATTGGTGGTTTTGGAAATTGATTGATTCCCTtAAtAttGGGGGctcctGAtAtAGctttCCCtCGtataaAtaAtatGAGGttttGAttAttaattCCCtCattGacattaTTaaTTTTaagAGCtgtagttNatGttGGGGTagGcacTGGGtgaactttGaaccctcctTTaTcttctttagttgGtcataGGGGtatatctGtaGAtatGGctattttttctttacatttagctGGNgcttcttctattataggggttGttaattttattTctaCtatttttaatNNNNNgttaGtNtCaattaatttagatCaaattaatttatttgtttgatcNNNNNNNNNNNNNNctgtcttattNttNttNtctttNccagtgttagctggtacaattactatatta-----------------------------------------------------------
		</sequence>
		<sequence>
			<taxon idref="Rogas_sp_4"/>
			cctgagaAACCcaaaaGATCGAATGGGGAGAtTCATCGTCAGCTCATTTTGTATATGTATAAGTTATGATaTGAGTTACTAGT-ATT-GCTTGCA-CATTCTTATAC-ATTTAGTTGCAAGATGTTGTCGGCGTGCAC-TTCTCCCCTAGTAGAACGTcgcGACCCGTTGaG---TGTTGGTCTACGGCCCGAGCTTTA-ATATATTAAAGTCCCT-TGGTGTT--TTCTGA-CCGGCTACTCGGCGGGGTATTGAGCCGCAAATGCGTCCATTTTCGTCGCAAGCGAGGCCA-ACT-GAA-CGGACCTG-GTCCGTCGTCGGTATTGGCCAGCTACGATATTCTGGGACTGGCTTATACCGGTCTGCGATGCTACTGCTTTGGGTACTTTCAGGACCCGTCTTGAAACACGGACCAAGGAGTCTAACATGTGCGCGA-GTCATTGGGAAACCTAAAGGCGTAATGAAAGTAAAGGTCTTC-CTTGCGTTGACCGAGGGAGGATAAGTTGTGTATACAGCTTCGCACTCCCGGGGCGTCTCATTCTTATTGCAAGAAGAGGCGCACTTAG--------------------------------------------------------------------------------------------------------------------------------------------------------------------------------------------------------------------------------------------------------------------------------------------------------------------------------------------------------------------------------------------------------------------------------------------------------------------------------------------------------------------------------------------------------------------------------------------------------------------------
		</sequence>
		<sequence>
			<taxon idref="Rogas_sp_5"/>
			cctgagaAACCCAAAAGATCGAATGGGGTGATTCATCGTCAGCTCATTTTGTATATGTATGACTTATGATATGAGTTACTAGT-ATT-GCTTGCA-CATTCTTATAC-ATTYAGTTGCAAGATGTTGTCGGCGTGCAC-TTCTCCTCTAGTAGAACGTCGCGACTCGTTGAG---TGTTGGTCTACGGCCCGAGCTTTA-ATATGTTAAAGTCCCT-TGGTGTT--TTSTGA-CCAGCTAGTCGGCGGGGTATTAAGCCGCAAGTGCGTCCATTTTTGTCGGATGCGAGGCCA-ACT-GAA-CGGACCTA-GTCCGTCGTTGGTATTGGCCAGCTACGATATTCTAGGACTGGCTTATATCGGTCGGCGATGCTACTGCTTTGGGTACTTTCAGGGCCCGTCTTGGAACACGGACCAAGAAGTCTAACATGTGCGCGA-GTCATTGGGAAACCTAAAGGCGTAATGAAAGTAACGGTCTTC-CTTGCGTTGACCGAGGGAGGATGAGTTGTGTATACAGCTTCGCACTCCCGGAGCGTCTCATTCTTATTGCAAGAAGAGGCGCACTTAG--------------------------------------------------------------------------------------------------------------------------------------------------------------------------------------------------------------------------------------------------------------------------------------------------------------------------------------------------------------------------------------------------------------------------------------------------------------------------------------------------------------------------------------------------------------------------------------------------------------------------
		</sequence>
		<sequence>
			<taxon idref="Rogas_sp_7"/>
			cctgagaAACCCAAAAGATCGAATGGGGAGATTCATCGTCAGCTCATTTTGTATATGTATGAATTATGATATGAGTTACTAGT-ATT-GCTTGCA-CATTTTTATAC-ATTTAGTTGCAAGATGTTGTCGGCGTGCAC-TTCTCTCCTAGTAGAACGTCGCGACCCGTTGAG---TGTTGGTCTACGGCCCGAGCTTTA-ATATATTAAAGTCCCT-TGGTGTT--TTCTGA-CCGGCTACTCGGCGGGGTATTAAGCCGCAAGTGCGTCCATTTTCGTCGCAAGCGAGGCTAATCT-GAA-CGGACCTA-GTCCGTCGTTGGTATTGGCCAGCTACGATATTCTAGGACTGGCTTTTACCGGTCGGCGATGCTACTGCTTTGGGTACTTTCAGGACCCGTCTTGAAACACGGACCAAGGAGTCTAACATGTACGCGA-GTCATTGGGAAACCTAAAGGCATAATGAAAGTAAAGGTCTTC-CTTGCGTTGACCGAGGGAGGATGAGTTGTGTATACAGCTTCGCACTCCCGGGGCGTCTCATTCTTATTGCAAGAAGAGGCGCACTTAG--------------------------------------------------------------------------------------------------------------------------------------------------------------------------------------------------------------------------------------------------------------------------------------------------------------------------------------------------------------------------------------------------------------------------------------------------------------------------------------------------------------------------------------------------------------------------------------------------------------------------
		</sequence>
		<sequence>
			<taxon idref="Rogas_sp_8"/>
			--------ACCCAnnnGATCGAATGGGGAGATTCATCGTCAGCTCATTTTGTATATgtataagttaTGATATGAGTTACTAGT-ATT-GCTTGCA-CATACTTATAC-ATTTAGTTGCAATATGTTGTCGGCGTGCAC-TTCTTCCCTAGTAGAACGTCGCGACCCGTTGAG---TGTTGGTCTACGACCCGAGCTTTG-ATATATCAAAGACCCT-TGGTGTT--ATCTGA-CCGGCTACTCGGCGGGGTATTGAGCCGCAAATGCGTCCATTTTCGTCGCAAGCGAGGCCAATCT-GAA-CGGACCTA-GTCCGTCGTTGGTATTGGCCAGCTACGATATTCTGGGACTGGCTCTTACCGGTCTGCGATGCTACTGCTTTGGGTACTTTCAGGACCCGTCTTGAAACACGGACCAAGGAGTCTAACATGTGCGCGA-GTCATTGGGAAACCTAAAGGCGTAATGAAAGTAAAGGTCTTC-CTTGCGTTGACTGAGGGAGGATGAGTTGTGTATACAGCTTCGCACTCCCGGGGCGTCTCATTCTTATTACAAGAAGAGGCGCACTTAG--------------------------------------------------------------------------------------------------------------------------------------------------------------------------------------------------------------------------------------------------------------------------------------------------------------------------------------------------------------------------------------------------------------------------------------------------------------------------------------------------------------------------------------------------------------------------------------------------------------------------
		</sequence>
		<sequence>
			<taxon idref="Rogas_sp_9"/>
			----------------------------AGATTCATCGTCAGCTCATTTTGTATATGTATGAGTTATGATATGAGTTACTAGT-ATT-GCTTGCA-CATTCTTATAC-ATTTAGTTGCAAGATGTTGTCGGCGTGCAC-TTCTTCCCTAGTAGAACGTCGCGACCCGTTGAG---TGTTGGTCTACGGCCCGAGCTTTA-ATATATTAAAGTCCCT-TGGTGTT--TTCTGA-CCAGCTACTCGGCGGGGTATTAAGCCGCAAGTGCGTCCATTTTCGTCGCAAGCGAGGCCAATCT-GAA-CGGACCTA-GTCCGTCGTTGGTATTGGCCAGCTACGATATTCTAGGACTGGCTTTTACCGGTCGGCGATGCTACTGCTTTGGGTACTTTCAGGACCCGTCTTGAAACACGGACCAAGGAGTCTAACATGTGCGCGA-GTCATTGGGAAACCTAAAGGCGTAATGAAAGTAAAGGTCTTC-CTTGCGTTGACCGAGGGAGGATGAGTTGTGTATACAGCTTCGCACTCCCGGGGCGTCTCATTCTTATTGTAAGAAGAGGCGCACTTAG--------------------------------------------------------------------------------------------------------------------------------------------------------------------------------------------------------------------------------------------------------------------------------------------------------------------------------------------------------------------------------------------------------------------------------------------------------------------------------------------------------------------------------------------------------------------------------------------------------------------------
		</sequence>
		<sequence>
			<taxon idref="Rogas_sp_11"/>
			------AAACCCAAAAGATCGAATGGGGAGATTCATCGTCAGCTCATTTTGTATATGTATAAGTTATGATATGAGTTACTAGT-ATT-GCTTGCA-CATTCTTATAC-ATTTAGTTGCAAGATGTTGTCGGCGTGCAC-TTCTCCCCTAGTAGAACGTCGCGACCCGTTGAG---TGTTGGTCTACGGCCCGAGCTTTA-ATATATTAAAGTCCCT-TGGTGTT--TTCTGA-CCGGCTACTCGGCGGGGTATTGAGCCGCAAATGCGTCCGTTTTCGTCGCAAGCGAGGCCAATCT-GAA-CGGACCTG-GTCCGTCGTTGGTATTGGCCAGCTACGATATTCTAGGACCGGCTTATACCGGTCTGCGATGCTACTGCTTTGGGTACTTTCAGGACCCGTCTTGAAACACGGACCAAGGAGTCTAACATGTGCGCGA-GTCATTGGGAAACCTAAAGGCGTAATGAAAGTAAAGGTCTTC-CTTGCGTTGACCGAGGGAGGATGAGTTGTGTATACAGCTTCGCACTCCCGGGGCGTCTCATTCTTATTGCAAGAAGAGGCGCACTTAG--------------------------------------------------------------------------------------------------------------------------------------------------------------------------------------------------------------------------------------------------------------------------------------------------------------------------------------------------------------------------------------------------------------------------------------------------------------------------------------------------------------------------------------------------------------------------------------------------------------------------
		</sequence>
		<sequence>
			<taxon idref="Rogasella_sp_1"/>
			------AAACCCAAAAGATCGAATGAGGAGATTCATCGTCAGCTCATTTTGTATATATATATGTTATGATATGGGTTACTAGT-ATT-GCTTATA-CATACTTATAT-ATTTAATTGCAAGATGTTGTCGGCGTGCAC-TTCTTCTCTAGTAGGACGTCGCGACCCG----------------------CCNAgCTTtA-ATATATTAAAGTCCCT-TGGTGTT--TTCTGA-CTGGCTACTCGGCGGGGTATCcATTCccGTNNNNNNNNNNNNNNNNCGCaaGCGAGGCCa-ACT-GAA-CGGACCTA-GTCCGTCGTTGGTATTGGCCAGCTACGGTGTTCTAGGACTGACTTTTACCGGtCGGCGATGCTACTGCTTTGGGTACTTTCAGGACCCGTCTTGAAACACGGA--------------------------------------------------------------------------------------------------------------------------------------------------------------------------------------------------------------------------------------------------------------------------------------------------------------------------------------------------------------------------------------------------------------------------------------------------------------------------------------------------------------------------------------------------------------------------------------------------------------------------------------------------------------------------------------------------------------------------------------------------------------------------------------
		</sequence>
		<sequence>
			<taxon idref="Rogasella_sp_2"/>
			CcTGAGAaACCCAAAAGATCGAATGAGGAGATTCATCGTCAGCTCATTTTGTATATATATATGTTATGATATTGGTTACTAGT-ATT-GCTTATA-CATACTTATAT-ATTTAATTGCAAGATGTTGTCGGCGTGCAC-TTCTTCTCTAGTAGGACGTCGCGACCCG--------------------GGCCAAGCTTTA-ATATATTAAAGTCCCT-TGGTGTT--TTCTGA-CTGGCTACTCGGCGGGGTATAGAGGcTaaTnnnnnnnnnnnnnnnnnnnnnnnnnnnnnn-NCT-GAA-CGGACCTA-GTCCGTCGTTGGTATTGGCCAGCTACGGTGTTCTAGGACTGACTTTTACCGGTCGGCGATGCTACTGCTTTGGGTACTTTCAGGACCCGTCTTGAAACACGGA--------------------------------------------------------------------------------------------------------------------------------------------------------------------------------------------------------------------------------------------------------------------------------------------------------------------------------------------------------------------------------------------------------------------------------------------------------------------------------------------------------------------------------------------------------------------------------------------------------------------------------------------------------------------------------------------------------------------------------------------------------------------------------------
		</sequence>
		<sequence>
			<taxon idref="Spinaria_sp"/>
			CCTGAGAAACCCAAAAGATCGAATAGGGAGATTCATCGTCAGCTCATTTTGTATATGTATGAGTTATGATGCgaGTTACTAGT-ATT-GCTTGCA-CATTCTTATAT-ATTTAATTGCATTATGTTGTCGGCGTGCAC-TTCTCCTTTAGTAGAACGTCGCGACTCATTGTT---TGTTGGTTTACGGCCCAAGCTTTA-ATATATTAAAAATTCT-TGGTGCT--TTCTAA-CCGGCTATACAGTGGGGTAATAAGCCGCAAATGCGTCCATTTCCATCGCAAGCAAGGCCTTTTT-GGA-CGGACCAA-GTCCGTCGCTAGTATTGGTCAGCTATGGTATTCTTGGACTGGCTGTTACCGGTTAGCGATGCTATTGCTTTGGGTACTTTCAGGACCCGTCTTGAAACACGGACCAAGGAGTNTAACATGTACGCGA-GTCATTGGGAAACCTAAAGGCGTAATAAAAGTAAAGATCGGC-CTTGCGTTGATCGAGGGAGGATAAGTTGCATATGTAGC--------------------------------------------------TYAGGTTTATCTATAAGTTTAATTATTCGATTAGAGTTAAGTATACCTGGAAGTTTATTATTTAATGATCAGATTTATAATGGAATAGTTACTGCACATGCTTTTATTATAATTTTTTTTATAGTTATACCTATTATAATTGGTGGGTTTGGAAATTGATTGATTCCTTTAATATTAGGGGCTCCAGATATAGCTTTTCCTCGAATAAATAATATAAGATTTTGGTTGTTAATTCCTTCTTTATTATTATTATTATTAAGTTCTATTGTTAATACTGGTGTTGGTACAGGTTGAACAATTTATCCACCATTATCTTCATTAATTGGTCATTCTGGTATATCTGTTGATATAGCAATTTTTTCTTTACATTTAGCTGGTGCATCTTCAATTATAGGTGTTATTAATTTTATTTCAACAATTTTAAATATAAAATTGTTATCTTTAAAATTAGATCAAATTAATTTATTTGTTTGATCTGTATTAATTACTGCTATTTTATTATTATTATCTTTACCTGTTTTAGCAGGGGCAATTACTATATTATTAACAGATCGTAATTTAAATACTACTTTTTTTGATTTTTCTGGTGGTGGTGACCCA--
		</sequence>
		<sequence>
			<taxon idref="Spinaria_albiventris"/>
			CCTGAGAAACCCAAAAGATCGAATAGGGAGATTCATCGTCAGCTCATTTTGTATATGTATGAGTTATGATGCGAGTTACTAGT-ATT-GCTTGCA-CATTCTTATAT-ATTTAATTGCATTATGTTGTCGGCGTGCAC-TTCTCCTTTAGTAGAACGTCGCGACTCATTGTT---TGTTGGTTTACGGCCCAAACTTTA-ATATATTAAAAATTAT-TGGTGCT--TTCTAA-CCGGCTATACAGTGGGGTAATAAGCCGCAAATGCGTCCATTTCCATCGCAAGCAAGGCCAATTT-GGA-CGGACCAA-GTCCGTCGCTAGTATTGGTCAGCTATGGTATTCTTGGACTGGCTGTTACCGGTTAGCGATGCTATTGCTTTGGGTACTTTCAGGACCCGTCTTGAAACACGGACCAAGGAGTCTAACATGTACGCGA-GTCATTGGGAAACCTAAAGGCGTAATAAAAGTAAAGATCGGC-CTTGCGTTGATCGAGGGAGGATAAGTTGCATATGTAGCTTCNCACTCCCGGGGCGTCTCATTCTTATTACAAGAAGAGGCGCACTTAG--------------------------------------------------------------------------------------------------------------------------------------------------------------------------------------------------------------------------------------------------------------------------------------------------------------------------------------------------------------------------------------------------------------------------------------------------------------------------------------------------------------------------------------------------------------------------------------------------------------------------
		</sequence>
		<sequence>
			<taxon idref="Darnilia_sp_1"/>
			-----------------------------------TCGTCNGCTCATTTTGTATATGTATGAGCTATGATGCGAGTTACTAGT-ATT-GCTTGCA-CATTCTTATAC-ATTTAGTTGCAAGATGTTGTCGGCGTGCAC-TTCTCCCCTAGTAGrACGTCGCGACCCGATGGG---TGTCGGTCTACGGCCCGAGCTTTA-ATATATTAAAGTCCCT-TGGTGTT--TCCTGA-CCGGCTACTCGGCGGGGtATTAAGCCGCAAATGCGTCCACTCCCGTCgCAAGCGAGGCCAATCT-GAG-CGGACTTA-GtCCGTCGTTGGTATTGGCCAGCTACGGTGTTCtAGGACTGGCTTTTACCGGtCGGCGATGCTACTGCTTTGGGTACTTTCAGGACCCGTCTTGAAACACGGACCAAGGAGTCTAACATGTGCGCGA-GTCATTGGGAAACCTAAAGGCGCAATGAAAGTAAAGGTCGTC-CTTGCGTCGACCGAGGGAGGATGAGTTGTGTATACAGCTCCGCACTCCCGGGGCGTCTCATTCTTATTGCAAGAAGAGGCGCACTTAg--------------------------------------------------------------------------------------------------------------------------------------------------------------------------------------------------------------------------------------------------------------------------------------------------------------------------------------------------------------------------------------------------------------------------------------------------------------------------------------------------------------------------------------------------------------------------------------------------------------------------
		</sequence>
		<sequence>
			<taxon idref="Triraphis_sp"/>
			-----------------------------------------------------------------------------------------------------------------------------------------C-TTCTCCCCTAGTAnAACGTCGCGACCCGTTGGG---nGTCGGTCTACGGCCCGAGCTTTA-ATATATTGAAGTCTCT-CGGTGTT--TTCTGA-CCGGCTACTCGGCGGGGTATTAAGCCGCAATTGCGTCCATTCCCGTCGCAAGCGAGGCCT-TCT-GAA-CGGACCTA-GTCCGTCGTTGGTATTGGCCAGCTACGGTGTTCTGGGACTGGCTTTTACCGGTCGGCGATGCTACTGCTTTGGGTACTTTCAGGACCCGTCTTGAAACACGGACCAAGGAGTCTAACATGTGCGCGA-GTCATTGGGAAACCTAAAGGCGCAATGAAAGTAAAGGTCGTC-CTTGCGTCGACCGAGGGAGGATGAGTTGTGTATACAGC----------------------------------------------------------ATCTATAAGgatAATTATTCGNNNaGAATtAAGTatAccggNtaGTTTATTAGGTAATGATCAGATTTATAATAGTATagTAACTGCACATGCATTtGTTATAATTTTTTTTATGGtTATACCAATTATAATtGGtGGATtCGGAAATtGATtAAtCCCTttAAtAttaggagCtcCtgNNNNagctgNccctcGtataaataATATAAGGttttGAttAttAGttccttcaAttNtAttattattattAAGAtctattttAAAtGttGGtGtaGGtactGGatGaactttatacccacctttatcttcattagttggtcatagagGaggatctgNcgattNagctattTTTTCTTTacattcagcTGGtatttCttCaaTTATAggGGTTaTtNNNNttATTTCaaCaATTTTTAATATAaAATTATTAAATTGTAAaTTGGATCaAATTAATTTATTTATTTGATCAGTTTTAATTACAGCAGtAtTATTATTATTGTCTTTACCTGTTTTAGCAGGAGCaATtCCaATaTTATTAACTgAtcGTAATTTAAATACAACTTTTTTTGATTTTTCt-----------------
		</sequence>
		<sequence>
			<taxon idref="Clinocentrus_sp"/>
			CCTGAGAAACCCAAAAGATCGAATGGGGAGATTCATCGTCAGCTCATTTTGTATATGTATGAGTTACGATGCGGGTTACTAGT-ATT-GCCTGTA-CGTTCTTGTGC-ATTTTGTTGCAAGATGTTGTCGGCGTGCAC-TTCTTCCCTAGTAGGACGTCGCGACCCGTTGAG---AGTTGGTCTACGGCCCAAGCTGTA-ATGCGTTGCAGACCCT-TGGTGTT--TTCTGA-CCGACTACTCGGCGGGGTATTAAGCCGCACATGCGTCCATGCCCGTCGCAAGCGAGGCCT-TCT-GGA-CGGACCTA-GTCCGTCGCTGGTATTGGCCAGCTnCGGTGTTCTGGGACTGGCTTTTACCGGTCGGCGATGCTACTGCTTTGGGTACTTTCAGGACCCGTCTTGAAACACGGACCAAGGAGTCTAACATGTGCGCAA-GTCATTGGGAAACCTAAAGGCGTAATGAAAGTAAAGATCGTC-CTTGCGTCGATCGAGGGAGGATCAGTTGTGTAAACAGC--------------------------------------------------GTTGGTTTATCAATAAGATTAATTATTCGTTTAGAATTAGGAATTCCTGGTAGATTATTAGGTAATGATCAGATTTATAATGTAATAGTTACTGCTCATGCTTTTGTTATAATTTTTTTTATAGTTATACCTATTATAATTGGAGGTTTTGGGAATTGATTAATTCCTTTAATATTAGGAGCTCCTGATATAGCTTTTCCTCGTATAAATAATATAAGATTTTGATTATTAATTCCTTCTTTAATATTATTATTTATAAGAAGTTTATTGAATGTTGGAGTAGGAACAGGATGAACTGTTTATCCTCCTTTATCTTCATTAATTGGTCATAGGGGAGTATCTGTAGATTTAGCTATTTTTTCTTTACATTTAGCTGGGGCTTCTTCAATTATAGGGGCTATTAATTTTATTTCTACTATTTTTAACATAAATTTAATGATAATTAAGTTGGATCAAATTAGTTTATTAGTTTGATCAGTATTAATTACGGCTTTATTATTATTATTATCTTTACCTGTGTTAGCTGGAGCAATTACTATATTATTAACGGATCGTAATTTAAACACAACTTTTTTTGATTTTTCTGGTGGCGGGGATCCT--
		</sequence>
		<sequence>
			<taxon idref="Artocella_sp"/>
			CCTGAGAAACCCAAAAGATCGAATGGAGAGATTCATCGTCAGCTCATTTTGTATATATATGAGTTATGATGCGGGTTACTAGT-ATT-GCTTGCA-CATTCTTATAT-ATTTAGTTGCAGGATGTTGTCGGCGTGCAC-TTCTCTCCTAGTAGGACGTCGCGACCCGTTGGT---TGTTGGTCTACGGCCCAAGCTTTA-ATACATTGAAGACCCT-TGGTGTT--TTCTGA-CCAACTATCCGGCGGGGTATTAAGCCGCATTTGCGTCCATGCCCGTCGCAAGCGAGGCCT-ACT-GGA-CGGACCTA-GTCCGTCGCTGGTATTGGCCAGCTACGGTGTTCTGGGACTGGCTTTTACCGGTCGGCGATGCTACTGCTTTGGGTACTTTCAGGACCCGTCTTGAAACACGGACCAAGGAGTCTAACATGTGCGCAA-GTCATTGGGAAACCTAAAGGCGCAATGAAAGTAAAGGTCGTC-CTTGCGTCGACCGAGGGAGGATGAGTTATATATATATC--------------------------------------------------GTAGGTTTATCAATAAGATTAATTATTCGATTAGAGTTAGGTACTCCAGGAAGTTTATTAGGTAATGATCAAATTTATAATATGATGGTTACAGCTCATGCATTTGTTATAATTTTTTTTATAGTTATACCGATTATAATTGGNGGATTTGGTAATTGATTGATTCCTTTAATATTAGGNGCTCCTGATATATCTTTTCCTCGAATAAATAATATGAGATTTTGATTATTAATTCCATCTTTAATGTTATTAATTATAAGAGGATTATTAAATGTAGGGGTAGGTACAGGTTGAACAGTATATCCTCCTCTTTCAAGATTAGTTGGTCATGGAGGGGTTTCAGTTGATTTAGCTATTTTTTCATTACATTTAGCAGGTGTATCTTCAATCATAGGAGCTATTAATTTTATTTCAACTATTTTAAATATAAATTTAAATATATTAAAATTTGATCAGATAAGATTATTTGTTTGATCAGTtTTAATTACaGCTATTCTTTTACTTTTATCATTACCGGTTTTAGCAGGAGCTATTACTATaTTATTAACTGATCGTAATtTAAATACTACTTTTTTTGATTTTTCTGGGGGTGGAGATCCT--
		</sequence>
		<sequence>
			<taxon idref="Tebennotoma_sp"/>
			CCTGAnAACC-TAAAAGATCGAATGGGGAGATTCATCGTCAGCTCATTTTGTATATGTATGAGTTACGATGCGAGTTACTAGT-ATT-GCTTGCA-CGTTCTTATAT-ATTTTGTTGCATTATGTTGTCGGCGTGCAC-TTCTCCCCTAGTAGAACATCGCGACCCGTTGAG---TGTTGGTCTACGGCTCAGACTTCA-ATACATTGAAGACCTC-TGATGTT--TTCTGA-TCAACTACTCGGCGGGGTATTAAGCCGCATTTGCGTCTATGCCCGTCGCAAGCGAGGCCT-ACT-GGA-CGGACCTA-GTCCGTCGCTGGTATTGGCCAGCTACGGTGTTCTAAGACTGGCTTTTACCGGTCGGCGATGCTACTGCTTTGGGTACTTTCAGGACCCGTCTTGAAACACGGACCAAGGAGTCTAACATGTACGCAA-GTCATTGGGAAACCTAAAGGCGTAATGAAAGTAAAGGTAGTC-CTTGCGACAACCGAGGGAGGATGATCTGTGTATACAGT--------------------------------------------------GTTGGAATATCAATAAGTTTAATTATTCGTTTAGAATTAGGTATATCTGGTAGATTATTGGGTAATGATCAATTATATAATGTTATAGTTACAGCTCATGCTTTTATTATAATTTTTTTTATGGTTATGCCTATTATAATTGGGGGGTTTGGTAATTGATTAATTCCTTTAATATTAGGATCTCCTGATATAGCTTTTCCTCGTATAAATAATATAAGATTTTGATTATTATTACCTTCTTTATTATTATTATTATTAAGTGGTTTGTTAAATGTTGGTGTTGGTACTGGTTGAACAGTTTATCCTCCTTTATCTTCTTTAATTGGTCATATAGGTATATCAGTTGATTTATCTATTTTTTCTTTACATTTAGCTGGTATATCTTCAATTATAGGTGCTATTAATTTTATTAGTACTATTTTTAATATGAATTTATTATATTTAAAAGTAGATCAATTTGTTTTATTTATTTGATCTATTTTAATTACTGCTTTTTTATTATTATTATCATTACCAGTATTAGCTGGAGCTATTACTATATTATTATTTGATCGTAATTTAAATACTACATTTTTTGATTTTTCTGGtGGAGGAGATCCT--
		</sequence>
		<sequence>
			<taxon idref="Anachyra_sp"/>
			CCTGAGAAACCTAAAAGATCGAATGGGGAGATTCATCGTCAGCTCATGATGTATATGTATGGGTTACGATGCGGGTTACTAGT-ATT-GCCTGCA-CGTTCTTATAT-ATTTAGTTGCATTATGTTGTCGGCGTGCAC-TTCTCCCYTGGTAGGACGTCGCGACCCGTTGGG---TGTTGGTCTACGGCTCAAGCTTTA-ATATATTGAAGACCCT-TGGTGTC--TCCTGA-CCAACTGCTYGGCGGGGTATTAAGCCGCATTTGCGTCTATGCCCGTCGCAAGCGAGGCCA-ACT-GGA-CGGACCTA-ATCCGTCACTGGTATTGGCCAGCTACGGTGTTCTAAGACTGGCTTTTACCGGTCGGCGATGCTACTGCTTTAGGTACTTTCAGGACCCGTCTTGAAACACGGACCAAGGAGTCTAACATGTACGCAA-GTCATTGGGAAACCTAAAGGCGTAATGAAAGTAAAGGTCGTC-CTTGCGTCGACCGAGGGAGGATGAGCTGTATATACAGCTCCGCACTCCTGGGGCGTCTCATTCTTATTACAAGAAGAGGCGCACCTAG--------------------------------------------------------------------------------------------------------------------------------------------------------------------------------------------------------------------------------------------------------------------------------------------------------------------------------------------------------------------------------------------------------------------------------------------------------------------------------------------------------------------------------------------------------------------------------------------------------------------------
		</sequence>
		<sequence>
			<taxon idref="Choreborogas_sp"/>
			CCTGaGaaaCCCAAaAGaTcGAatGGGGAGAttCATCGtCAGCTCATTCTGtAtAtATATGagtTGtgatGCGGGtTACTAGT-ATT-GCCTGCA-CAttcttGTAT-ATTTATTAGCAGGATGTTGtCGGCGTGcaC-TtCtCCCCTAGTAGGACGTCGCGACCCGTTGGG---TGTCGGTCTACGGCCTAAGCTTTG-ATATATTGAAGAtCCT-TAgTgTT--TCCCGA-CCGgCtACTCGGCGGGGtATtAAGccGcAtAtGCGTCCATAtCCGtCACaAGcGAGGcCTTTCt-AGA-CGGACCtA-GtCCGtCGCtGGtAttGGtcaGctACGGtAttCtAGGACtGGCttttACCGGtCAGCGAtGCtACtGCtttGGgtACtttCAGGACCCGtCttGAAACACGGACCAAGGAGtCtAACAtGtGCGcaA-GtcAttGGGAAACCtaAAGGcGtAAtGAAAGtAaAGAtcGtc-CttGcGTCGATCGAGGGAGGATGAGTTGtAAatacaGc--------------------------------------------------TTGGGTTTATCCATAAGATTAATTATTCGGTTTGAGTTAGGGGTTCCTGGTTCATTTTTAGGTAAtGATCAGATTTaTAatagaattGTTACaGCtcAtGCTTtGGTTATAATTTTTTTtataGttataCCaGtAATAATtGGGGGATTtGGTaaTtGAttaaTTCCTTTAATATTAGGtGcGCCtGATAtGGCATTTCCACGtATAAATAATAtGaGATTTTGATTATtGATTCCTTCAATTttATtATTGTTagTTAGAtCTttagttaaTGtaGGGGTaGGAaCaGGGtGAAcAatttAtCCCCCaTTGTCTtCtttaGttGGtcatGGGGGtaTTtCaGttGAtTtGGcTaTtTTTtCaCtaCatttaGctGGGGcttCttcaattatGGGGGctattaattttatttCtaCaatttttaatataaGtttattttcaataaaaataGatcaaattatattGttaGtttGatctGttttGattactGcttttttattattattatctttGccaGttttagcNGGGGcGatNactatGttattattNGatcgtaatattaatagaactttttttgatttttctGG---------------
		</sequence>
		<sequence>
			<taxon idref="Polystenidea_sp"/>
			CCTGAGAAACCCAAAAGATCGAATGGGGAGATTCATCGTCAGCTCATTTTGTATATATATGAGTTGTGATGCGGGTTACTAGT-ATT-GCCTGCA-CATTCTTGTAT-ATTTATTAGCAAGATGTTGTCGGCGTGCAC-TTCTCCCCTAGTAGGACGTCGCGACCCGTTGGG---TGTCGGTCTACGGCCTAAGCTTTG-ATATATTGAAGATCCT-TAGTGTT--TTCTGA-CCGGCTACTCGGCGGGGTATTAAGCCGCATATGCGTCCATGCCCGTCGCAAGCGAGGCCTTTTT-AGA-TGGACCTA-GTCCGTCGCTATAATTGGTCAGCTACGGTGTTCTAGGACTGGCTTTTACCGGTCAGCGATGCTACTGCTTTGGGTACTTTCAGGACCCGTCTTGAAACACGGACCAAGGAGTCTAACATGTGCGCAA-GTCATTGGGAAACCTAAAGGCGTAATGAAAGTAAAAGTCGTC-CTTGCGTCCACCGAGGGAGGATGAGTTGTAAATACAGC--------------------------------------------------TTAGGTTTATCTATGAGTTTAATTATTCGGTTTGAATTGGGTGTTTGTGGTTCATTTTTAGGAAATGATCAGATTTATAATAGAATTGTAACGGCTCATGCTTTAGTTATAATTTTTTTTATAGTTATACCTGTAATAATTGGAGGGTTTGGAAATTGATTAATTCCTTTAATATTAGGAGCTCCTGATNTAGCGTTTCCACGTATAAATAATATAAGATTTTGGTTGTTAATTCCTTCTATTTTATTATTATTAATTAGTTCTATAGTAAATGTAGGAGTGGGGACTGGTTGAACTATATATCCTCCTTTATCTTCCTTGATAGGTCATAGAGGTATTTCAGTGGATATAGCTATTTTTTCTTTACATTTAGCTGGGGCTTCTTCTATTATAGGTGCAATTAATTTTATTTCTACAATTTTTAATATAAATTTATTTTCAATAAAATTAGATCAAATTATATTATTAGTTTGATCTGTTTTGATTACTGCTTTTTTATTATTATTATCTTTACCTGTTTTAGCAGGTGCTATTACTATATTATTATTTGATCGNAATATTAATACAACATTTTTTGATTTTTCGGGGGGAGGGGATCCA--
		</sequence>
		<sequence>
			<taxon idref="Stiropius_sp"/>
			CCTGAGAAACCCAAAAGATCgAATGgGGaGAttCATCGTCAGCTCATTTTGTATATATATAAGtTGTGATGCGGgTTACTAGT-ATT-GCCTGCA-CATTCTTGTAT-ATTTATTAGCAAGATGTTGTCGGCGtGCAC-TTCTCCCCTAgTAgGACgTCgCgACCCGtTGGG---TGTgCGGCTACGGCCTAAGCTTTG-ATATATTGAAGATCCT-TAGtGtT--TCCTGA-CCGGCTACTCgGCgGGGtATTAAGCCgcATATGCGtCCATATCCGtCACAAGCAAGGcCTTCTT-AGA-CGGACCTA-GtCCGGCGcTGGTATTGGTCAGcTACGtGATTCTAGGACTGGCTTTTACCGGnCAAcGAtGCTtCTGGTTTGGGTACTTTCAAGaCCCGtcTTgaAACaCgGaCCaAGGAgtcTAACaTGGGCCCaA-gGCATTGGGAAACCTAAAgGcGTAATGAAAGTAAAGGTgGTCCCTTGCGTTGACCGAGGGAGGATGAGTTGTAAATACAGC--------------------------------------------------TTAGGATTATCTATAAGATTAATTATTCGATTTGAGTTAGGAGtTCCtGGGTCTTTTTTAGGTAATGATCAAATTTATAATAGTATTGTTACtGCTCATGCTTTAATTATAATTTTTTTTATAGTTATGCCTGTAATAATtGGtGGATTtgGGAATtGATTAATTCCTTTAATATTAGGGGCTCCAGATATAGCTTTCCCTCGGATGAATAATATAAGTTTTTGATTATTGATTCCTTCTATTTTTATATTATTAATTAGATCATTAATTAATATtGGtGTtGGGACTGGGtGAACAATTtATCCTCCACTATCTTCATTaATAGGTCATAGGGGCATATCTATAGAtATtGCTATTTTTTCTTTACATTtGGCTGGGGCTTCTTCTATTATAGGGGCTATTAACTTTATTACAACAATTTTtAATATAAATNTATTATATATGAAGATAGATCAAATtACTTtATTAATTtGAtCtGttttAATtaCtGcTTTTTTATTATtGttATCATtACCTGTtttGGcTGGAGCTATtACAAtATTATTATTTGATCGTAATATTAACACTACTTTTTTtGATTTTTCTGGGGGTGGCGATCCT--
		</sequence>
		<sequence>
			<taxon idref="Acanthormius_sp"/>
			CCTGAGAAACCCAAAAGAtCGAATGGGGAGATTCATCGTCAGCACATTTTGTATATGTATGAGTTACGATGCGGGTTACTAGT-ATT-GCCTGCA-CGTTCTTGTAT-ATTTAGTTGCAAGATGTTGTCGTCGTGCAC-TTCTCCCCTAGTAGGACGTCGCGACCCGTTGGG---TGTCGGTCTACGGCCCAAGCTTTG-ATATATTAAAGACCCT-TGGTGTT--TTCTGA-CCGGCTACTCGGCGGGGTATCAAGCCGCATATGCGTTCATATCCGTCGCAAGCGCGGCCA-ATT-TCA-GTACGGAC-CTGTGCCGTCGCTGGTATTGGCCAACGGTGTTCTAGAACTGGCTTTTACCGGTCGGCGATGCTACTGCTTTGGGTACTTTCAGGACCCGTCTTGAAACACGGACCAAGGAGTCTAACATGTGCGCGA-GTCATTGGGAAACCTAAAGGCGTAATGAAAGTAAAGGTCGTC-CTTGCGTCGACCGAGGGAGGATGAGTTGTTTATACAGC--------------------------------------------------TTGGGGTTATCAATGAGATTAATTATTCGTTTAGAATTAGGAATACCTGGGAGTTTATTAGGTAATGATCAAATTTATAATAGAATAGTAACTGCTCATGCTTTTGTTATAATTTTTTTTATGGTGATACCTATTATAATTGGGGGGTTTGGTAATTGGTTGGTTCCATTAATATTAGGAGCTCCAGATATAGCTTTTCCTCGTATAAATAATATGAGATTTTGATTATTAATTCCTTCTTTATTTTTGTTAATTATGAGAGGGGTTTTAAATGTTGGGGTTGGTACAGGATGAACTGTTTATCCCCCTTTATCATCTTCAATTGGTCATAGAGGAATATCTGTTGATTTAGCAATTTTTTCTTTACATTTAGCAGGGGCTTCTTCTATCATAGGGGCAATTAATTTTATTAGAACTATTTTTAATATATCATTATTTTCAATGAAAATAGATCAGATTTTATTATTGGTTTGGTCAATTTTGATTACTGCTTTTTTATTATTATTATCTTTACCTGTTTTAGCAGGGGCAATTACTATATTATTAACTGATCGTAATTTAAATACAACTTTTTTTGATTTTTCAGGGGGGgGGGATCCT--
		</sequence>
		<sequence>
			<taxon idref="Atritermus_sp"/>
			cctgagaAACCCAAAAGATCGAATGGGGAGATTCATCGTCAGCTCATTTTGTATATATATGAGTTACGATGCGGGTTACTAGT-ATT-GCCTGCA-CGTTCTTGTAT-ATTTAGTTGCAAAATGTTGTCGTCGTGCAC-TTCTCCCCTAGTAGAACGTCGCGACCCGTTGTG---TGTCGGTCTACGGCCCAAGCTTTA-ATATATTAAAGACCCT-TGGTGTT--TCCTGA-CCGGCTACTCGGCGGGGTATTAAGCCGCATATGCGTTCATATCCGTCGCAAGCGCGGTCA-ATT-TCA-GTACGGAC-CTGTGCCGTCGCTGGTATTGACCAACGGTATTCTAGAACTGGCTATTACCGGTCGGCGATGCTACTGCTTTGGGTACTTTCAGGACCCGTCTTGAAACACGGACCAAGGAGTCTAACATGTACGCGA-GTCATTGGGAAACCTAAAGGCGTAATGAAAGTAAAGATCGTC-CTTGCGTCGATCGAGGGAGGATGAGTTGTTTATACAGCTCCGCACTCCTGGGGCGTCTCATTCTTATTACAAGAAGAGGCGCACCTAG--------------------------------------------------------------------------------------------------------------------------------------------------------------------------------------------------------------------------------------------------------------------------------------------------------------------------------------------------------------------------------------------------------------------------------------------------------------------------------------------------------------------------------------------------------------------------------------------------------------------------
		</sequence>
		<sequence>
			<taxon idref="Lysitermus_sp"/>
			CCTGAGAAACCCAAAAGATCGAATGGGGAGATTCATCGTCAGCTCATTTTGTATATGTATGAGTTACGATGCGGGTTACTAGT-ATT-GCCTGCA-CGTTCTTATAT-ATTTAGTTGCAAGATGTTGTCGTCGTGCAC-TTCTCCCCTAGTAGGACGTCGCGACCCGTTGGG---TGTCGGTCTACGGCCCAAGCTTTG-ATGCATCAAAGACCCT-TGGTGTT--TTCTGA-CCGGCTACTCGGCGGGGTATTAAGCCGCATATGCGTTCATATCCGTCGCAAGCGCGGCCT-TCT-GGA-CGGACCTA-GTCCGTCGCTGGTATTGGCCAGCTACGGTGTTCTAGAACTGGCTATTACCGGTCGGCGATGCTACTGCTTTGGGTACTTTCAGGACCCGTCTTGAAACACGGACCAAGGAGTCTAACATGTGCGCAA-GTCATTGGGAAACCTAAAGGCGTAATGAAAGTAAAGGTCGTC-CTTGCGTCGACCGAGGGAGGATGAGTTGTTTATACAGC----------------------------------------------------------------------------------------------------------------------------------------------------------------------------------------------------------------------------------------------------------------------------------------------------------------------------------------------------------------------------------------------------------------------------------------------------------------------------------------------------------------------------------------------------------------------------------------------------------------------------------------------------------------------------
		</sequence>
		<sequence>
			<taxon idref="Tetratermus_sp"/>
			CCTGAGAAACCCAAAAGATCGAATGGGGAGATTCATCGTCAGCTCATTTTGTATATATATGAGTTACGATGCGGGTTACTAGT-ATT-GCCTGCA-CGTTCTTTTAT-ATTTAGTTGCAAGATGTTGTCGGCGTGCAC-TTCTCCCCTAGTAGGACGTCGCGACCCGTTGAG---TGTCGGTCTACGGCCCAAGCTTTG-ATGCATTAAAGACCCT-TGGTGTT--TTCTGA-CCGACTGCTCGGCGGGGTATTGAGCCGCAAATGCGTCCATGCCCGTCGCAAGCGAGGCCT-TCT-AGA-CGGACCTA-GTCCGTCGCTGGTATTGGCCAGCTACGGTGTTCTAGGACTGGCTATTACCGGTCGGCGATGCTACTGCTTTGGGTACTTTCAGGACCCGTCTTGAAACACGGACCAAGGAGTCTAACATGTGCGCGA-GTCATTGGGAAACCTAAAGGCGTAATGAAAGTAAAGGTCGTC-CTTGCGTCGACTGAGGGAGGATGAGTTGTATATGCAGC--------------------------------------------------TTAGGATTATCAATAAGTTTAATTATTCGATTAGAATTAGGTATACCTGGAAGATTATTAGGAAATGATCAAATTTATAATAGAATAGTAACAGCTCATGCTTTTGTTATAATTTTTTTTATAGTTATACCAATTATAATTGGTGGATTTGGAAATTGATTAGTTCCTTTAATATTAGGATCTCCAGATATAGCTTTCCCTCGAATAAATAATATAAGATTTTGATTATTAATTCCTTCTTTAATTTTATTAATTATAAGAGGATTTTTAAATGTTGGTGTGGGGACAGGATGAACAGTTTATCCTCCTTTATCTTCTAGAATTGGTCATAGGGGGATATCAGTAGATTTAGCTATTTTTTCATTACATTTAGCAGGAGCTTCTTCTATTATAGGAGCAATTAATTTTATTTCTACTATTTTTAATATAATATTATATTCAATTAAAATAGATCAAATTAGTTTATTAATTTGATCTATTTTAATTACAGCTTTTTTATTATTATTATCATTACCTGTATTGGCGGGGGCTATTACTATATTATTAACTGATCGTAATTTGAATACTACTTTTTTTGATTTTTCAGGAGGGGGGGATCCA--
		</sequence>
		<sequence>
			<taxon idref="Katytermus_sp"/>
			CCTGAGAAACCCAAAAGATCGAATGGGGAGATTCATCGTCAGCTCATTTTGTATATGTATGAGTTACGATGCGGGTTACTAGT-ATT-GCCTGCA-CGTTCTTTTAT-ATTTAGTTGCAAGATGTTGTCGGCGTGCAC-TTCTCCCCTAGTAGGACGTCGCGACCCGTTGAG---TGTCGGTCTACGGCCCAAGCTTTA-ATGTATTAAAGACCCT-TGGTGTTTTTTTTGA-CCGGCTACTCGGCGGGGTATTAAGCCGCATATGCGTCCATGCCCGTCGCAAGCGAGGCCAATCT-AGA-CGGACCTA-GTCCGTCGCTGGTATTGGCCAGCTACGGTGTTCTAGGACTGGCTATTACCGGTCGGCGATGCTACTGCTTTGGGTACTTTCAGGACCCGTCTTGAAACACGGACCAAGGAGTCTAACATGTGCGCGA-GTCATTGGGAAACCTAAAGGCGTAATGAAAGTAAAGGTCGTC-CTTGCGTCGACCGAGGGAGGATGAGTTGTGTATACAGCTCCGCACTCCCGGGGCGTCTCATTCTTATTACAAGAAGAGGCGCACCTAGATTGGTTTATCAATAAGATTAATTATTCGTTTAGAGTTAGGTATACCAGGAAGTTTATTAGGTAATGATCAAATTTATAATAGAATAGTAACTGCTCATGCTTTTGTTATAATTTTTTTTATAGTTATACCAATTATGATTGGTGGGTTTGGTAATTGATTAATTCCATTAATATTAGGATCTCCTGATATAGCTTTCCCTCGTATAAATAACATAAGTTTTTGGTTATTAATTCCTTCATTAATTTTATTAATTATAAGAGGGTTTTTAAATGTAGGGGTTGGTACTGGTTGGACAGTTTATCCTCCTTTATCTTCTAGTATTGGTCATAATGGAATATCTGTTGATTTAGCAATTTTTTCTTTACATTTAGCTGGAGCTTCATCAATTATAGGAGCTATTAATTTTATTTCAACTATTTTTAATATAATATTATTTTCAATTAAAATAGATCAAATTAGTTTATTAGTTTGATCAATTTTAATTACAGCTTTTTTATTATTATTATCATTACCTGTTTTAGCTGGAGCTATTACTATATTATTAACTGATCGTAATTTAAATACTACTTTTTTTGATTTTTCTGG---------------
		</sequence>
		<sequence>
			<taxon idref="Platyrmus_maichaui"/>
			--------ACCCAAAAGATNNNNNNGGGAGATTCGTCGTCAGGTCATTTTGTATATGTATGAATTACGATGTGGGTTACTAGT-ATT-GCCTGTA-CGTTATTGTAC-ATTTATTTGCATTATGTTGTCGGCGTGCAC-TTCTCCTCTAGTAGGACGTCGCGACCCACTGAG---TGTCGGTCTACGGCCCAAGCCTTA-ATGCATTAAAGACCCT-TGGTGTA--TTCTGA-CCGGCTACTCGGCGGGGTATTAAGCCGCATTTGCGTTTATACCCGTCGCAAGCGCGGCTAATCT-AAA-CGGACCTA-GTCCGTCGTTAGTATTGGCCAGCTACGGTGTTCTAAAACTGGCTATTACCGGTCGGCGATGCTACTGCTTTGGGTACTTTCAGGACCCGTCTTGAAACACGGACCAAGGAGTCTAACATGTGCGCAA-GTCATTGGGAAACCTAAAGGCGTAATGAAAGTAAAGATCGTC-CTTGCGTCGATTGAGGGAGGATGAGTTGTGTATACAGCTCCGCACTCCCGGGGCGTCTCATTCTTATTACAAGAAGAGGCGCACCTAG--------------------------------------------------------------------------------------------------------------------------------------------------------------------------------------------------------------------------------------------------------------------------------------------------------------------------------------------------------------------------------------------------------------------------------------------------------------------------------------------------------------------------------------------------------------------------------------------------------------------------
		</sequence>
		<sequence>
			<taxon idref="Conobregma_sp"/>
			CCTGAGAAACCTAAAAGATCGAATGGGGAGATTCATCGTCAGCTCATTTTGTATATATATAAGTTATGATGTAGGTTACTAGT-ATT-GCCTGTA-CATTCTTGTAT-GTTTTATTGCAAAATGTTGtCGGCGTGCAC-TTCTTCCCTAGTAGAACGTCGCGACCCATTGag---TGTTGGTCTATGACCCAAACTTTG-ATGTATTAAAGACCTT-TGGTGtT--TTCTGA-TCAACTGCTTGATGGGGTATTCAGCCGcACGtGCGTTCATGCCCGTCGCAAGCGTGGCCT-TCT-AAA-CAGACTTT-GTCTGTCGTTGGTATTGGCCCGTTACGGTGTTCTAGAACCGGCTAATATCGGTCTGCGAtGCTACTGCTTTGGGTACTTTCAGGACCCGTCTTGAAACACGGACCAAGGAGTCTAACATGTGCGCAA-GTCATTGGGAAACCTAAAGGCAAAATGAAAGTAAAGATCAAC-CTTGTGTTGATTGAGGGAGGATGAACTATATATATAGT----------------------------------------------------------------------------------------------------------------------------------------------------------------------------------------------------------------------------------------------------------------------------------------------------------------------------------------------------------------------------------------------------------------------------------------------------------------------------------------------------------------------------------------------------------------------------------------------------------------------------------------------------------------------------
		</sequence>
		<sequence>
			<taxon idref="Facitorus_sp"/>
			CCTGAGAAACCTAAAAGATCGAATGGGGAGATTCATCGTCAGCTCATTTTGTATATATGTAAGTTATGATGTGAGTTACTAGT-ATT-GCTTATA-CATTCTTATAT-ATTTAATTGCAAGATGTTGTCGGCGTGCAC-TTCTCCCCTAGTAGAACGTCGCGACCCATTGAG---TGTTGGTCTACGGCCCAAACTTTG-ATATATTAAAGACCTT-TGGTGTT--TTCTGA-TCAACTGCTTGATGGGGTATTAAGCCGCATATGCGTCCATGCCCGTCGCAAGCGTGGCCAATCT-AAG-CGGACTTA-GTCTGTCGTTGGTATTGGCCCGTTACGGTGTTCTAGGACTGGCTAATACCGGTCTGCGATGCTACTGCTTTGGGTACTTTCAGGACCCGTCTTGAAACACGGACCAAGGAGTCTAACATGTACGCAA-GTCATTGGGAAACCTAAAGGCAAAATGAAAGTAAAAGTTAAC-CTTGTGTTAACTGAGGGAGGATGAATTATATATATAGTTCCGCACTCCCAGGGCGTTTCATTCTTATTATAAGAAGAAGCGCACCTAGATTGGTATATCTATAAGAATAATTATTCGGTTAGAGTTAGGAACTCCAGGTAAATTTTTAGGGAATGATCAAATTTATAATGGAATAGTTACTATACATGCTTTTATTATAATTTTTTTTATGGTAATACCTATTATAATTGGAGGGTTTGGTAATTGATTAATTCCCTTAATATTAGGGGCTCCTGATATGGCTTTCCCTCGTATAAATAATATAAGATTTTGGTTATTAATTCCTTCTTTAGTTTTATTGTTATCTAGGAGAGTAATTAATTCTGGTGTTGGTACTGGTTGAACAATATATCCTCCTTTATCTTCTTTGATTGGACATGGTGGTGTTTCAGTTGATTTATCAATTTTTTCATTACATTTAGCTGGGGTTTCTTCAATTATAGGGGCTATTAATTTTATTTCTACTGTATTTAATATAAAATTATTGTTTTTAAATATAGATCAAATTATGCTTTTTGTTTGATCAGTTTTAATTACAGCTTTCTTACTATTGTTATCTTTACCTGTTTTAGCAGGTGCTATTACTATATTATTAACAGATCG------------------------------------------------
		</sequence>
		<sequence>
			<taxon idref="Betylobracon_sp"/>
			CCTGAGAAACCCAAAAGATCGAATGGGGAGATTCATCGTCAGCTCATTTTGTATATGTATGAGTTACGATGCGGGTTACTAGT-ATT-GCCTGCA-CGTTCTTATAT-ATTTAGTTGCAAGATGTTGTCGGCGTGCAC-TTCTCCCCTAGTAGAACGTCGCGACCCGTTGGG---TGTCGGTCTACGGCCCAAGCTTTA-ATGCATTGAAGACCCT-TGGTGTT--TTCTGA-CCGGCTACTCGGCGGGGTATTAAGCCGCATATGCGTCCATGCCCGTCGCAAGCGAGGCCAATCT-GGA-CGGACCTA-GTCCGTCGCTGGTATTGGCCAGCTACGGTGTTCTAGGACTGGGTATTACCGGTCGGCGACGCNANTGCTATGGGTACTTTCAGG---------------------------------------------------------------------------------------------------------------------------------------------------------------------------------------------------------------------------------------------------------------------------------------------------------------------------------------------------------------------------------------------------------------------------------------------------------------------------------------------------------------------------------------------------------------------------------------------------------------------------------------------------------------------------------------------------------------------------------------------------------------------------------------------------------
		</sequence>
		<sequence>
			<taxon idref="Mesocentrus_sp"/>
			CCTGAGAAACCCAAAAGATCGAATGGGGAGATTCATCGTCAGCTCATTTTGTATATGTATGAGTTACGATGCGGGTTACTAGT-ATT-GCCTGCA-CGTTCTTATAT-ATTTAGTTGCAAGATGTTGTCGGCGTGCAC-TTCTCCCCTAGTAGAACGTCGCGACCCGTTGTG---TGTCGGTCTACGGCCCAAACTTTA-ATGCATTGAAGACCCT-TGGTGTT--TTCTGA-CCGGCTACTCGGCGGGGTATTAAGCCGCATATGCGTCCGTGCCCGTCGCAAGCGAGGCCT-TCT-GGA-CGGACCTA-GTCCGTCGCTGGTATTGGCCAGCTACGGTGCTCTAGGACTGGCTATTACCGGTCGGCGATGCTACTGCTTTGGGTACTTTCAGGACCCGTCTTGAAACACGGACCAAGGAGTCTAACATGTGCGCAA-GTCATTGGGAAACCTAAAGGCGTAATGAAAGTAAAAGTCGTC-CTTGCGTCGACCGAGGGAGGATGAGTTGTGTATATAGC----------------------------------------------------------------------------------------------------------------------------------------------------------------------------------------------------------------------------------------------------------------------------------------------------------------------------------------------------------------------------------------------------------------------------------------------------------------------------------------------------------------------------------------------------------------------------------------------------------------------------------------------------------------------------
		</sequence>
		<sequence>
			<taxon idref="Aulosaphobracon_sp"/>
			--------------------GAATGGGGAGATTCATCGTCAGCTTATTTATAGTATATATAAGTTATGATGCGGGTTACTAGT-ATT-GCCTGTA-CATTCTTATAT-ATTTTAATGCGGAATATTGTCGGCGTGCAC-TTCTCCCCTAGTAGGACGTCGCGACCCGTTGAG---TGTCGGTCTACGGCCCAAGCTTTA-GTGCATTGAAGACCCT-TGGTGTT--TCCCGA-CCGGCTACTCGGCGGGGTATTAAGCCGCATATGCGTCCATGCCCGTCGCAAGCGAGGCTAATCT-GGA-CGGACCTA-GTCCGTCGCTAGTATTGGCCAGCTACGGTGTTCTAGGACTGGCTATTACCGGTCAGCGATGCTACTGCTTTGGGTACTTTCAGGACCCGTCTTGAAACACGGACCAAGGAGTCTAACATGTGCGCAA-GTCATTGGGAAACCTAAAGGCGTAATGAAAGTAAAGGTCGTC-CTTGCGTCGACCGAGGGAGGATGAGTTATGTATATAGCTCCGCACTCCCGGGGCGTCTCATTCTTATTACAAGAAGAGGCGCACCTAG--------------------------------------------------------------------------------------------------------------------------------------------------------------------------------------------------------------------------------------------------------------------------------------------------------------------------------------------------------------------------------------------------------------------------------------------------------------------------------------------------------------------------------------------------------------------------------------------------------------------------
		</sequence>
		<sequence>
			<taxon idref="Parachremylus_sp"/>
			------AAACCCAAAAGATCGAATGGGGAGATTCATCGTCAGCTCATTTTGTATATATGCAAGTTATGATGTGAGTTACTAGT-ATT-GCTTATA-CATTCTTGTAT-ATTTATAAGCAAGATGTGGTCGGCGTGCAC-TTCTCCCCTAGTAGGACGTCGCGACCCGTTGAG---TGTCGGTTTATGGCCTGAGCTTTA-ATATGTTGAAGACCCT-CGGTGTT--TCCTGA-CCGACTGCTCGGCGGGGTATGAAGCCGCAAATGCGTCCATATCCGTCACAAGTGAGGACTTTGTAAGA-CGGACCTA-GtCCGTCACTTCAATTGGCCTACTTCGGTATTCTAGGACTGGCTTATACCGGtCTGCgATGCTACtGCTTtGGGtACTTTCAGGACCCGTCTTGAAACACGGACCAaGGAGTCTAACATGtGCgCgA-GTCATTGGGAAaCCTAAaGGCgCAATGAAAGtAAAAGTTGG--ATTACGTCGACCGAGGGAGGATGAgTTATGTATATAGCtCCgCACtCCCGGGGCGTCTCaTTTTCaTTACgAAAAGAGGCGCACCTAGTTAGGTTTATCAATAAGGATAATTGTTCGATTAGaattaGGTATGCCAGGGGGGTTATTGGGTAATGATCAAATTTATAATAGTATAGTTACTGCCCATGCTTTTGTAATAATTTTTTTTATAGTTATACCAATTATAATTGGTGGATTTGGTAATTGGTTGGTTCCTTTAATGTTAGGGTCTCCTGATATAGCTTTCCCTCGGATAAATAATATGAGGTTTTGGTTATTAATTCCTTCTTTAATATTATTAATTTTAAGAAGAATTTTAAATACTGGTGTAGGTACAGGGTGAACAGTTTATCCCCCTTTATCTTCTTCAATAGGTCATAGAGGTATATCTGTTGATTTAGCAATTTTTTCTTTACATTTAGCTGGTGCTTCTTCTATTATAGGGGCTATTAATTTTATCACAACAATTTTTAATATATATGTATTTTCATTAAAATTAGATCAAATTAATTTGTTGATTTGGTCTATTTTGATTACTGCTTTATTATTATTATTGTCATTACCTGTTTTAGCTGGAGCTATTACTATGTTGTTAACAGATCGAAATTTAAATACTTCTTTTTTTGATTTTTCAGGTGGGGGTGACCCTAT
		</sequence>
		<sequence>
			<taxon idref="Pentatermus_sp"/>
			CCTGAGAAACCCAAAAGATCGAATGGGGAGATTCATCGTCAGCTCATTTTGTATATGTATGAGTTATGATGCGGGTTACTAGT-ATT-GCTTGCA-CATTCTTGTAC-ATTTATTTGCAGGATGTTGTCGGCGTGCAC-TTCTCCCCTAGTAGAACGTCGCGACCCGTTGGG---TGTCGGTCTACGGCCCGAGCTCCA-GTGCATTGGAGACCCT-TGGTGTT--TCCTGA-CCGACTGCTCGGCGGGGTATTGAGCCGCATATGCGTCCATACCCGTCGCAAGCGAGGCTAATCT-AGA-CGGACCTA-GTCCGTCGCTGGTATTGGCCAGCTACGGTGTTCTAGGACAGGCTAATACCGGTCAGCGATGCTACTGCTTTGGGTACTTTCAGGACCCGTCTTGAAACACGGACCAAGGAGTCTAACATGTGCGCGA-GTCATTGGGAAACCTAAAGGCGTAATGAAAGTAAAGGTCGTC-CTTGCGTCGACCGAGGGAGGATGAGTTGTGTATGCAGCTCCGCACTCCCGGGGCGTCTCATTCTTATTGCAAGAAGAGGCGCACCTAGGTGGGTTTATCAATAAGATTAATTATTCGTTTAGAATTAGGTACTCCTGGCAGGGTATTATTAAATGATCAAATTTATAATAGAATAGTTACATCTCATGCTTTTGTTATAATTTTTTTTATAGTTATGCCAATTATAATTGGTGGTTTTGGTAATTGGTTGGTTCCTTTAATATTAGGAGCTCCAGATATAGCTTTCCCTCGTATAAATAATATAAGTTTTTGATTGTTAATTCCTTCATTGATTTTATTATTTTTAAGAGGAATTTTAAATGTTGGGTCTGGTACAGGTTGAACTATTTATCCTCCTTTATCATCATCTTTAGGTCATAGAGGTATTTCAGTTGATTTAACAATTTTTTCTTTACATTTAGCTGGGGCTTCTTCAATTATAGGAGCAGTTAATTTTATTTCTACTATTTTTAATATAAAATTATTTANAATTAAATTAGATCAGGTTATATTATTGGTCTGATCTATTTTAATTACTGCTGTTTTATTATTAGTATCTTTACCTGTTTTAGCTGGGGCTATTACTATATTATTAACTGATCGAAATTTTAATACAACATTTTTTGATTTTTCTGGTGGGGGGGATCCAAT
		</sequence>
		<sequence>
			<taxon idref="Noserus_sp"/>
			CCTGAGAAACCCAAAAGATCGAATGGGGAGATTCATCGTCAGCACATATTGTATATATGCAAATTATGATGTGAGTTACTAGT-ATT-GCTTATA-CATTCTTGTAT-ATTTAGTTGCAAAATGTTGTCGGCGTGCAC-TTCTCCCCTAGTAGGACGTCGCGACCCGTTGAG---TGTCGGTTTATGGCCCAAGCTTTA-ATATATTGAAGACCCT-TGGTGTT--TCCTAA-CCGGCTACTCGGCGGGGTATTAAGCCGCATATGCGTTCATATCCATCGCAAGCGAGGCTAATCT-GAG-CGGACCTA-GTCCGTCGTTGGATTTGGCCAGCTATGGTATTCTAGAACTGGCTTTTACCGGTCAGCGATGCTACTGCTTTGGGTACTTTCAGGACCCGTCTTGAAACACGGACCAAGGAGTCTAACATGTGCGCAA-GTCATTGGGAAACCTAAAGGCGTAATGAAAGTAAAGGTTTTC-CYTGCGTTAACCAAGGGAAGATGATCTGTGTATACAGTTCCGCATTCCCGGGGCGTCTCRTTCTCWTT--------------------GTTGGTTTATCAATAAGTTTAATTATTCGTTTGGAATTAGGTATACCAGGGAGGTTATTAGGTAATGATCAAATTTATAATGTTATAGTTACAGCTCATGCTTTTGTTATAATTTTTTTTATAGTTATGCCTGTTATAATTGGGGGGTTTGGTAATTGATTAGTTCCTTTGATATTAGGAGCCCCTGATATAGCATTCCCTCGTATAAATAATATAAGATTTTGATTATTAGTTCCTTCTTTAATTTTATTATTTTTAAGGGGTATTTTAAATGTAGGAGTTGGGACTGGGTGAACTGTTTATCCCCCATTATCTTCTATAATAGGACACAGGGGTATTTCCGTTGATTTAGCTATTTTTTCCTTACATTTAGCTGGGGTATCTTCTATTATAGGGGCTATTAATTTTATTTCTACAATTTTTAATATATGTTTATTTACAATTAAAATAGATCAAATTAGTTTGTTGGTTTGATCAATTTTAATTACTGCTTTTTTATTATTATTATCTTTACCTGTATTGGCGGGGGCTATTACTATATTATTAACAGATCGTAATTTAAACACTACTTTTTTTGATTTTTCTGGAGGGGGGGATCCTAT
		</sequence>
		<sequence>
			<taxon idref="Hormius_sp"/>
			CCTGAGAAACCCAAAAGATCGAATGGGGAGATTCATCGTCAGCTCATTTTGTATATGCATGGGTTGTGATGCGAGTTACTAGT-ATT-GCTTGCA-CATTCTCGTGC-ATTTAGTTGCAAGAT-TTGTCGGCGTGCAC-TTCTCCCCTAGTAGAACGTCGCGACCCGTTGAG---TGTCGGTCTACAGCTCAGGCTTCA-GTGCATTGGAGACCCC-TGGTGT----CTTGA-CCGGCTGCTCGGCGGGGTATTAAGCCGCAAATGCGTCCTTTCCCGTTGCAAGCCCGGTTAATCT-GGA-CGGACCTA-GTCCGTCGCTAGTATTAATCAGTTACGGTGCTCTTGGACTGGCTAATACCGGTCAGCGATGCTACTGCTTTGGGTACTTTCAGGACCCGTCTTGAAACACGGACCAAGGAGTCTAACATGTGCGCAA-GTCATTGGGAAACCTAAAGGCGTAATGAAAGTAAAAGTCGTC-CTTGCGTCGACTGAGGGAGGATGAGTTGTGTATACAATTCCGCACTCCCGGGGCGTCTCATTCTTATTGCAAGAAGAGGCGCACCTAGTTAGGAATATCTATAAGATTAATTATTCGTTTAGAGTTAGGGATACCTGGATCTTTATTAATGAATGATCAAATTTATAATAGAATAGTTACAGCTCATGCTTTTGTAATAATTTTTTTTATAGTTATACCTATTATAATTGGAGGATTTGGTAATTGATTAGTTCCTTTAATATTAGGAGCTCCTGATATAGCATTTCCACGTATAAATAATATAAGATTTTGATTATTGATTCCTTCTTTATTTTTATTAATTATAAGAAGAATTTTGAATGTTGGGGTTGGTACTGGATGAACTGTATATCCACCATTATCTTCAAGATTAGGTCATAGAGGAATTTCTGTTGATTTAGCTATTTTTTCTTTACATTTAGCAGGGGTATCTTCTATTATAGGAGCAATTAATTTTATTTCTACTATTTTAAATATGAATTTATTTTTAATTAAAATAGATCAAATTAGTTTATTAGTTTGATCTATTTTAATTACTGCAATTTTATTATTATTATCTTTACCTGTTTTAGCAGGGGCTATTACTATATTATTGACTGATCGTAATTTAAATACTACTTTTTTTGATTTTTCTGGGGGGGGAGATCCAAT
		</sequence>
		<sequence>
			<taxon idref="Parahormius_sp"/>
			CCTGAGAAACCCAAAAGATCGAATGGGGAGATTCATCGTCAGCTCATTTTGTATATGCATGAGTTATGATGYGAGTTACTAGT-ATT-GCTTGCA-CATTCTCGTGC-ATTTAGTTGCAAGATGTTGTCGGCGTGCAC-TTCTCCCCTAGTAGAACGTCGCGACCCGTTGAG---TGTCGGGCTACAGCTCAGGCTTCA-ATGCATTGGAGACCCC-TGGTGTT--TCTTGA-CCGGCTGCTCGGCGGGGTATTCAGCCGCAAATGCGTCCATTCCCGTCGCAAGCCCGGTTAATCT-GGA-CGGACCTA-GTCCGTCGCTAGTATTAACCAGTTACGGTGTTCTGGGACTGGCTAATACCGGTCAGCGATGCTACTGCTTTGGGTACTTTCAGGACCCGTCTTGAAACACGGACCAAGGAGTCTAACATGTGCGCAA-GTCATTGGGAAACCTAAAGGCGTAATGAAAGTAAAAGTCGTC-CTTGCGTCGACTGAGGGAGGATGAGTTGTGTATACAATTCCGCACTCCCGGGGCGTCTCATTCTTATTGCAAGAAGAGGCGCACCTAGTTGGGGATATCTATAAGATTAATTATTCGTTTAGAATTAGGTATACCTGGTTCTTTATTAATAAATGATCAAATTTATAATAGTATAGTAACTGCTCATGCTTTTGTTATGATTTTTTTTATAGTAATACCTATTATAATTGGTGGATTTGGTAATTGATTAGTGCCTTTAATATTAGGGGCTCCTGATATAGCTTTTCCTCGTATAAATAATATAAGTTTTTGATTATTAATTCCTTCTTTATTTTTATTAATTATAAGAAGAATTTTAAATGTTGGGGTAGGAACTGGATGAACTGTTTACCCTCCTTTATCTTCTATATTAGGTCATAGTGGAATTTCTGTTGATTTAGCTATTTTTTCTTTACATCTAGCTGGGGTATCTTCAATTATAGGAGCTATTAATTTTATTTCTACAATTTTAAATATAAATTTATATTTAATTAAAATAGATCAAATTAGTTTATTAGTTTGATCTATTTTAATTACTGCTATTTTATTATTATTATCGTTACCAGTTTTAGCGGGAGCAATTACTATATTATTAACGGATCGGAATTTAAATACAACTTTTTTTGATTTTTCTGGTGGGGGGGATCCTAT
		</sequence>
		<sequence>
			<taxon idref="Pambolus_sp"/>
			CCTGAGAAACCCAAAAGATCGAATGGGGAGATTCATCGTCAGCTCATTTTGTATATGTATAAGTTATGATGTGGGTTACTAGT-ATT-GCCTACA-CATTCTTGTAT-ATTTAGTTGCAAGATGTTGTCGGCGTGCAC-TTCTCCCCTAGTAGAACGTCGCGACCCGTTGGA---TGTCGGTTTACGGCCCAAGTTTTA-ATATATTAAAGGCCCT-TGGTGTT--TTCTAA-CCGGCTGTTCGGCGGGGTATTAAGCCGCAAATGCGTCCATACCCGTCGCAAGCGAGGCATATTT-AGA-CGGACCTA-GCCCGTCGCTGAAAGTGGCCAGCTACGGTGTTCTAGGACTGGCTATTACCGGTCGGCGATGCTACTGCTTTGGGTACTTTCAGGACCCGTCTTGAAACACGGACCAAGGAGTCTAACATGTGCGCAA-GTCATTGGGAAACCTAAAGGCGTAATGAAAGTAAAGGTCGTC-CTTGCGTCGACTGAGGGAGGATGAGTTGTGTATACAGCTCCGCACTCCCGGGGCGTCTCATTCTCATTACGAGAAGAGGCGCACCTAATTAGGTATATCAATAAGTTTAATTATTCGTTTAGAATTAGGAATACCTGGAAGTTTATTAGGAAATGATCAAATTTATAATTTAATAGTAACATCTCATGCATTTTTAATGATTTTTTTTATAGTTATACCTATTATAATTGGAGGATTTGGAAATTGATTAATTCCTTTAATATTAGGAGCTCCTGATATATCTTTTCCTCGAATAAATAATATGAGATTTTGATTATTAATTCCTTCTTTATTTTTATTGTTATTAAGAAGATTATTAAATATAGGTGTTGGTACTGGTTGAACAATATATCCTCCTTTATCTTCTTTAATTGGTCATAGAGGAATTTCAGTAGATTTAGTTATTTTTTCTTTACATTTAGCAGGAGCTTCATCAATTATAGGTTCAATTAATTTTATTACTACAATTTTTAATATGAAATTAAATTTTTTAAAATTAGATCAATTATCTTTATTTGTTTGATCAATTTTAATTACTGTATTTTTATTATTATTAGCTTTACCAGTTTTAGCTGGTGCAATTACTATATTATTAACAGATCGAAATTTAAATACAACTTTTTTTGATTATTCAGGTGGTGGAGATCCAAT
		</sequence>
		<sequence>
			<taxon idref="Notiopambolus_sp"/>
			CCTGAGAAACCCAAAAGATCGAATGGGGAGATTCATCGTCAGCACATTTTGTATATGTATAAGTTATGATGCGGGTTACTAGT-ATT-GCCTGCA-CATTCTTGTGC-ATTTAGTTGCAAGATGTTGTCGGCGTGCAC-TTCTCCCCTAGTAGGACGTCGCGACCCGTTGGG---TGTCGGTCTACGGCCCAAGCTTTA-ATATATTAAAGACCCT-TGGTGTT--TCCTGA-CCGGCTACCCGGCGGGGTATTAAGCCGCATATGCGTCCATACCCGTCGCAAGCGAGGCTAATTT-AGA-CGGACTTA-GTCCGTCGCTGAAATTGGCCAGCTACGGTGTTCTAGGACTGGCTATTACCGGTCGGCGATGCTACTGCTTTGGGTACTTTCAGGACCCGTCTTGAAACACGGACCAAGGAGTCTAACATGTGCGCGA-GTCATTGGGAAACCTAAAGGCGTAATGAAAGTAAAGGTCGTC-CTTGCGGTGACCGAGGGAGGATGAGTTGTATATACATCTCCGCACTCCCAGGGCGTCTCATTCTCATTGTGAGAAGAGGCGCACCTAGGTTGGATTATCAATAAGTTTAATTATTCGAATAGAATTAGGTATACCCGGAAGATTATTAGGGAATGATCAAATTTATAATGTTATAGTTACATCTCATGCTTTTATTATAATTTTTTTTATAGTTATACCTGTAATAATTGGGGGATTTGGAAATTGATTAATTCCTTTAATAATGGGGGCTCCTGATATATCTTTCCCACGAATAAATAATATAAGATTTTGATTATTAATTCCATCATTAATATTATTAATTTTTAGTAGAATTATAAATGTTGGAGTAGGAACAGGATGAACTATGTATCCTCCTTTATCTTCAAGGTTAGGTCATGGGGGGATGGCAGTAGATTTAGCAATTTTTGCTTTACATTTAGCTGGGGCATCTTCTATTATAGGAGCAATTAATTTTATTTCAACGGTTTTTAATATACGAATTTTTTATTTAAAGATAGATCAAGTTGTTTTAATAGTTTGATCTGTATTAATTACAGCTGTTTTATTATTATTATCTTTACCTGTATTAGCTGGGGCAATTACTATATTATTAACAGATCGAAATTTAAATACTTCATTTTTTGATTTTTCTGGGGGAGGGGATCCAAT
		</sequence>
		<sequence>
			<taxon idref="Allobracon_sp"/>
			CCTGAGAAACCCAAAAGATCGAATGAGGAGATTCATCGTCAGCTCATTTTGTATATATATAAGCTGTGATGCGGGTTACTAGT-ATT-GCCTGCA-CATTCTTGTAT-ATTTAATTGCAAGATGTTGTCGGCGTGCAC-TTCTCCTCTAGTAGGACGTCGCGACCCGTTGGG---TGTCGGTCTACGGCCTGGGCTTTA-GTGCATTGAAGACCCC-CGGTGTT--TCCTGA-CCGACTACTCGGCGGGGTATTAAGCCGCATATGCGTCCATTCCCGTCGCAAGCGAGGCTAATTTCAGG-CGGACCTA-GTCCGTCGCTGTGATTGGCCAGCTACGGTGTTCTGGGACTGGCTTTTACCGGTCGGCGATGCTACTGCTTTGGGTACTTTCAGGACCCGTCTTGAAACACGGACCAAGGAGTCTAACATGTGCGCGA-GTCATTGGGAAACCTAAAGGCGTAATGAAAGTAAAAGCCGTC-CTTGCGTCGGCTGAGGGAGGATGGGTTGTATATACAGCTCCGCACTCCCGGGGCGTCTCATTCTCATTGCGAGAAGAGGCGCACCTAGGTAGGTTTATCTATAAGGTTAATTATTCGTTTAGAACTTGGGATGCCTGGTAGATTGTTGGGTAATGATCAAATTTATAATGGGATAGTTACTGCTCACGCCTTTGTAATAATTTTTTTTATAGTGATACCTGTAATAATTGGGGGATTTGGAAATTGATTAGTACCTTTAATATTAGGATCTCCTGATATAGCTTTCCCTCGAATGAATAATATAAGATTTTGATTATTAATTCCTTCTATTTTATTATTAGTTTTAAGGGGGGTTGTAAATGTTGGGGTTGGTACGGGTTGAACTGTTTATCCACCTTTATCATCTAATATCGGTCATAGAGGTATTTCAGTTGATTTAGCAATTTTTTCTTTACATTTAGCAGGGGCTTCTTCAATTATAGGTGCTATTAATTTTATTTCTACAGTTTATAATATATCA------GTTGTTAAATTTGATCAGTTAAGTTTATTAGTGTGATCTATTTTAATTACTGCTTTTTTATTGTTATTATCTTTACCAGTTTTGGCTGGAGCCATTACAATATTATTGACTGATCGTAATTTTAATACTTCATTTTTTGATTTTTCTGGTGGGGGTGATCCTAT
		</sequence>
		<sequence>
			<taxon idref="Rhysipolis_sp"/>
			CCTGAGAAACCCAAAAGATCGAATGGGGAGATTCATCGTCAGCTCATATTGTATATATACAAGTTATGATGTGGGTTACTAGT-ATT-GCCTATA-CATTCTTGTAT-ATTTAGTTGCAAAATGTTGTCGGCGTGCAC-TTCTCCCCTAGTAGGACGTCGCGACCCGTTGAG---TGTCGGTCTACGGCCCAAGCTTTA-ATATATTGAAGACCCT-TGGTGTT--TCCTGA-CCGGCTACTCGGCGGGGTATTAAGCCGCATATGCGTTCATACCCATCGCAAGCGAGGCTAATTT-GAA-CGGACCTA-GTCCGTCGTTGAATTTGGCCAGCTATGGTGTTCTAGAACTGGCTTTTACCGGTCAGCGATGCTACTGCTTTGGGTACTTTCAGGACCCGTCTTGAAACACGGACCAAGGAGTCTAACATGTGCGCAA-GTCATTGGGAAACCTAAAGGCGTAATGAAAGTAAAGGTTGTC-CTTGCGTCAACCGAGGGAGGATGATCTATATATATAGTTCCGCACTCCCGGGGCGTCTCATTCTCATTATGAGAAGAGGCGCACCTAGGTTGGTTTATCTATAAGTTTAATTATTCGTTTAGAGTTAGGTACCCCGGGTAGATTATTGGGTAATGATCAAATTTATAATGTTATGGTTACATCTCATGCTTTTATTATAATTTTTTTTATAGTTATACCAATTATAATTGGAGGATATGGAAATTGATTAATTCCTTTAATATTGGGGGCTCCTGATATGGCTTTCCCTCGAATGAATAATATAAGATTTTGATTATTGATTCCTTCTTTAGTTTTATTATTTTTAAGGGGTATCTTAAATGTTGGAGTTGGGACAGGTTGAACTATATACCCTCCATTATCTTCTTTGGTGGGTCATAGGGGGGTATCAGTTGATTTAGCTATTTTTTCTTTACATTTAGCTGGAATTTCCTCAATTATAGGGGCTATTAATTTTATTTCTACAATTTTTAATATATCTTTATTGTTAATTAAAATAGATCAAATTAGTTTATTAATTTGATCTATTTTAATTACTGCTTTTTTATTATTATTATCTTTACCTGTTTTAGCTGGAGCTATTACTATATTATTAACTGATCGAAATTTAAATACTACTTTTTTTGATTTTTCTGGGGGTGGGGATCCTAT
		</sequence>
		<sequence>
			<taxon idref="Pseudorhysipolis_sp"/>
			CCTGAGAAACCCAAAAGATCGAATGGGGAGATTCATCGTCAGCTCATTTTGTATATATATGAATTATGATGTGGGTTACTAGT-ATT-GCCTGTA-CATGTTTATAT-ATTTATTTGCAAGATGTTGTCGGCGTGCAC-TTCTCCCCTAGTAGAACGTCGTGACCCGTTGAG---TGTCGGTCTACGGCCCAAGCTTTA-ATATATTAAAACCCCT-TGGTGTT--ACCTGA-CCGGCTACTCGGCGGGGTATTAAGCCGCATATGCGTCCATGCCCGTCGCAAGCGAGGCTAATTT-GGG-CGGACCTA-GTCCGTCGCTGATATTGGCCAGCTACGGTGTTCTAGGACTGGCTAATACCGGTCTGCGATGCTACTGCTTTGGGTACTTTCAGGACCCGTCTTGAAACACGGACCAAGGAGTCTAACATGTGCGCGA-GTCATTGGGAAACCTAAAGGCGTAATGAAAGTAAAGGTCGTC-CTTGTGTCGACTGAGGGAGGATGAGTTATATATATATCTCCGCACTCCCGGGGCGTCTCATTCTCATTGCGAGAAGAGGCGCACCTAGGTAGGATTATCAATAAGATTAATTATTCGTTTAGAATTAGGGGTACCTGGAAGATTATTAGGAAATGATCAAATTTATAATAGTATAGTTACATCCCATGCTTTTATTATAATTTTTTTTATAGTTATACCTATTATAATTGGGGGATTTGGTAATTGATTATTTCCTTTAATATTAGGGGCTCCTGATATAGCTTTTCCTCGAATAAATAATATAAGATTTTGATTATTAATTCCTTCTTTAATTTTATTATTATTAAGAGGATTTATAAATTTAGGAGCAGGTACTGGTTGAACTATATATCCTCCTTTATCTTCTACAATAGGACATAGAGGGATATCTGTTGATTTAGCTATTTTTTCTTTACATTTAGCTGGTGCTTCTTCAATTATAGGATCAATTAATTTTATTACTACAATTTTTAATATAAAATTAAATTTTTTAAAAATAGATCAAATATCTTTATTTATTTGATCAATTTTAATTACAACAATTTTATTATTATTATCTTTACCTGTTTTAGCTGGGGCTATTACTATATTATTAACTGATCGAAATTTAAATACTACTTTTTTTGATTTTTCTGGGGGGGGAGACCCATT
		</sequence>
		<sequence>
			<taxon idref="Aivalikus_arawak"/>
			CCTGAGAAACCCAAAAGATCGAATGGGGAGATTCATCGTCAGCATACTTT-TATACGTATGGGTTATGATGCGGGTTACTAGT-ATT-GCCTGTA-CGTACTTGTAC-ATT----TG-AAGGTATAGTCGGCGTGCAC-TTCTCCCCTAGTAGAACGTTGCGACCCGTTGAG---TGTCGGTTTGTGACTTAAGCTTTG-ATGCATTGAAAGCCCT-TGATGTT--CTAACA---GACTGCTCGGCGGGGTATTTAGCCGCATATGCGTTCATGTTCGTGACAAGCGAGGTYTGTCT-GGA-CGGACCTA-GTCCGTCGCTGGAGCTCGCCAGCTACGAAATT-TAGAACTGGCTATTACCGGTCAGCGATGCTACTGcTTTGGGTACTTTCAGGACCCGTCTTGAAACACGGACCAAGGAGTCTAACATGTACGCGA-GTCATTGGGAAACCTAAAGGCGTAATGAAAGTGAAAGTCATC-CTTGCGGTGACTGAGGGAAGATAAGTTGTGTATACAGCTTCGCATTCCCGGGGCGTCTCATTCTCATTGCGAGAAGAgGCGCACCTAGGTTGGGTTATCCATGAGTTTAATTATTCGTTTAGAATTAGGCACTCCTGGTTCATTATTAGGAAATGATCAAATTTATAATAGTATAGTTACTTCTCATGCATTTATTATAATTTTTTTTATAGTTATACCTATTATATTAGGGGGATTTGGAAATTGATTAATTCCTTTATTATTAGGGGCTCCTGATATAGCTTTCCCACGTATAAATAATTTAAGATTTTGATTATTATTACCATCAATAATAATATTAGTTTTTAGTGGATTTATGAATGTTGGTGTTGGTACTGGATGAACAGTTTATCCTCCATTATCATCTAGTTTAGGACATGGAGGTATATCTGTTGATTTAGCTATTTTTTCTTTACATTTGGCTGGTATATCTTCAATTATAGGATCTATTAATTTAATTTCGACTATTTTTAATATACGTTTAATTTCTTTAAAATTTGATCAATTATCTTTATTGGTTTGAGCTATTTTAATTACTGCATTTTTATTATTACTTTCTTTACCTGTTTTAGCGGGGGCTATTACTATATTATTAAGTGATCGAAATTTAAATACATCTTTTTTTGATTTTTCTGGAGGAGGAGATCCAAT
		</sequence>
		<sequence>
			<taxon idref="Aivalykus_cornicoxa"/>
			CCTGAGAAACCCAAAAGATCGAATGGGGAGATTCATCGTCAGCACACTTT-TATACGTATGAGTTATGATCCGGGTTACTAGT-ATT-GCCTGTA-CGTACTTGTAT-ATT----TG-AAGGTGTAGTCGGCGTGCAC-TTCTCCCCTAGTAGAACGTCGCGACCCGTTGGG---TGTCTGTTTATGACCTAAACTTCG-ATGCATTGAAAGCCTT-TGGTGTT--CTAACA---GACTGCTCAGCGGGGTATTTAGTCGCACGTGCGTCCATATCTGTGACAAGCGAGGTTAGTCT-GGA-CGGACTTA-GTCCGTCGCTGGAGCTCGCCAGCTAACAGAATCTAGGACTGACTACTACCGGTCGGCGATGCTACTGCTTTGGGTACTTTCAGGACCCGTCTTGAAACACGGACCAAGGAGTCTAACATGTACGCGA-GTCATTGGGAAACCTAAAGGCGTAATGAAAGTAAAAGTCATC-CTTGCGGTGACTGAGGGAAGATGAGTTGTGTATACAACTTCGCATTCCCGGGGCGTCTCATTCTCATTACGAGAAGGGCGCGACCTAGATTGGGTTATCAATAAGAATAATTATTCGTTTGGAGTTGGGTACTCCTGGGTCTTTATTAGGAAATGATCAAATTTATAATAGGATAGTAACATCACATGCTTTTGTTATAATTTTTTTTATAGTTATACCGGTAATATTAGGTGGATTTGGAAATTGATTAGTTCCTTTATTATTGGGGGCTCCTGATATAGCTTTTCCTCGTATAAATAATATAAGATTTTGATTGTTAGTTCCTTCAATTACATTATTAATTTTTAGAGGATTTGTAAATGTGGGGGTTGGGACTGGTTGAACAGTTTATCCACCTTTATCTTCGAGATTAGGTCATGGAGGGATGTCAGTTGATTTAGCTATTTTTTCATTACATTTAGCAGGTATATCTTCTATTATGGGTTCAATTAATTTAATTTCAACAATTTTTAATATACGTTTATTAAATTTAGGTTTTGATCAATTATCATTATTAATTTGAGCTATTTTAATTACTGCTTTTTTATTATTATTATCTTTACCTGTGTTAGCAGGGGCTATTACTATATTATTAAGAGATCGTAATTTAAATACTTCATTTTTTGATTTTTCTGGGGGAGGGGACCCAAT
		</sequence>
		<sequence>
			<taxon idref="Aivalykus_sp_3"/>
			CCTGAGAAACCTAAAAGATCGAATGGAGAGATTCATCGTCAGCGCACTTT-TATATGTATGAATTGTGATATGAGTTACTAGT-ATT-GCTCGTA-CATACTTGTAT-ATT----TG-AATGTGTTGTCGGCGTGCAC-TTCTCTCCTAGTAGAACGTTGCGACCCGTTAAG---TGTCGGTTTATGACTTGTACTTTA-ATATATTGAAAACCAG-CAATGTT--CTGACC---GACTGCTCAGCGGGGTATTTAGCCGCACGTGCGTCTATGTCCGTGACAAGCGAGGTTAGTCT-GGA-CGGACCTA-GTCCGTCGCTAGAGCTCGCCAGCTAACGGAATTTAAGACTGGCTAATACCGGTCGGCGATGCTACTGCTTTGGGTACTTTCAGGACCCGTCTTGAAACACGGACCAAGGAGTCTAACATGTACGCGA-GTCATTGGGAAACCTAAAGGCGTAATGAAAGTAAAAGTCATC-CTTGCGGTGACTGAGGGAAGATGAGTTGTGTATACAACTTCGCATTCCTGGGGCGTCTCATTCTCATTATGAGAAGAGGCGCACCTAGATAGGTTTATCAATAAGATTAATTATTCGTTTAGAGTTGGGTACNCCTGGATCTTTATTAGGAAATGATCAAATTTATAATAGTATAGTAACTTCTCATGCTTTTATTATAATTTTTTTTATAGTAATACCTGTAATATTAGGGGGGTTTGGTAATTGATTAGTTCCTTTACTTTTAGGTGCTCCAGATATAGCTTTTCCTCGAATAAATAATATAAGTTTTTGATTATTAATTCCTTCAATTATTATATTAATTTTTAGAGGATTTGTTAATGTGGGGGTTGGAACTGGTTGAACTGTTTACCCTCCATTATCTTCAAGATTAGGTCATGGTGGGTTATCTGTTGATTTTGCTATTTTTTCTTTACATTTGGCTGGGATATCATCTATTATAGGATCAATTAATTTAATTTCAACTATTTTTAATATACGTTTATATTCATTAAAATTTGATCAATTATCTTTGTTAATTTGATCGATTTTAATTACGGCTTTTTTATTATTATTATCTTTACCTGTTTTAGCTGGTGCAATTACAATATTATTGAGGGATCGTAATTTAAATACTTCTTTTTTTGATTTTTCTGGGGGGGGGGATCCAAT
		</sequence>
		<sequence>
			<taxon idref="Heterospilus_prosopidis"/>
			CCTGAGAAACCCAAAAGATCGAATGGGGAGATTCATCGTCAGCTCATTTTGTATTTGTATAAGTTATGATGCGAGTTACTAGT-ATT-GCTTGTA-CATGCTTTTAC-ATTTATTTGCAAGATGTTGTCGGCGTGCAC-TTCTCCCCTAGTAGAACGTCGCGACCCGTTTGG---TGTCGGTTTACGACCCGAGCTTTA-ATATATTAAAGACCCT-TGGTGTT--TTCTAA-CCGGCTGCCCGGCGGGGTACTTAGCCGCAATTGCGTCCATGTCCATCGCAAGCGAGGCCAATCT-GAG-CGGACCTA-GTCCGTCGTTGGGATTGACCAGCTATGGAAGTCTAGGACTGGCTATTACCGGtCGGCGATGCTACTGCTTTGGGTACTTTCAgGACCCGTCTTGAAACACGGaCCAAGGAGTCTAACATGTGCGCGA-GTCATTGGGAAACCTAAAGGcGTAATGAAAGTAAAGGTCGTC-CTTGCGTCGACCGAGGGAGGATAAGTTGtGTATATAACTTCGCACTCCCGGGGCGTCTCATTCTCATTGCgAGAAGAGGCGCACCTAGGTTGGTTTATCTATAAGTATTATTATTCGTTTAGAATTAGGTATACCTGGAAGATTATTAGGTAATGATCAAATTTATAATAGAATAGTTACATCACATGCTTTTGTTATAATTTTTTTTATAGTTATACCTGTAATATTGGGTGGTTTTGGTAATTGATTATTACCTTTAATATTAGGTGCTCCTGATATAGCATTTCCTCGAATAAATAATATGAGTTTTTGATTATTAGTTCCTTCATTAATAATATTATTTTTTAGAGGAATTTTAAATGTTGGGGTAGGTACTGGTTGAACAGTTTATCCACCATTATCTTTATTAATAGGTCATGGGGGAATTTCTGTAGATTTAGCTATTTTTTCATTACATTTAGCTGGTATATCTTCAATTATAGGAACTATTAATTTAATTTGTACGATTTTTAATATACGTTTAATTAGATTAAAAATAGATCAGTTTGTATTATTTATTTGATCAATTTTAATTACAGCTTTTTTATTATTATTAGCAGTTCCTGTTTTAGCAGGTGCTATTACTATATTATTAAGGGATCGTAATTTAAATACTTCATTTTTTGATTTTTCTGGTGGTGGGGATCCTGT
		</sequence>
		<sequence>
			<taxon idref="Stenocorse_sp"/>
			CCTGAGAAACCCAAAAGATCGAATGGGGAGATTCATCGTCAGCGCATTTTGTATATGTATGAGTTGTGATGCGGGTTACTAGT-ATT-GCTTGTA-CATACTTTTAC-ATTTATTTGCAAGATGTTGTCGGCGTGCAC-TTCTCCCCTAGTAGGACGTCGCGACCCGTTGGG---TGTTGGTCTACGACCCGAGCTTTA-GTGCACTGAAGACCCT-TGGTGGT--TTTTGG-CCTGCTGCCCGACGGGGTATTTAGCCGCATATGCGTCCATATCCGTCGCAAGCGAGGCTAGTCT-GGG-CGGACCTG-GTCCGTCGCTGGAGCTCGCCAGCTACGGTAATCTAGGACTGGCTATTACCGGTCGGCGATGCTACTGCTTTGGGTACTTTCAGGACCCGTCTTGAAACACGGACCAAGGAGTCTAACATGTACGCGA-GTCATTGGGAAACCTAAAGGCGTAATGAAAGTAAAGGTCGTC-CTTGCGTCGACCGAGGGAGGATAAGTTGTGTATACATCTTCGCACTCCCGGGGCGTCTCATTCTTATTGC------------------GTAGGTTTATCAATAAGTTTAATTATTCGTTTGGAATTGGGTATGCCTGGAAGATTATTAGGTAATGATCAGATTTATAATTCAATAGTAACATCTCATGCTTTTGTGATAATTTTTTTTATAGTTATGCCTGTAATAATAGGTGGGTTTGGAAATTGATTATTACCATTAATATTAGGGGCTCCTGATATAGCATTTCCTCGGATAAATAATATAAGATTTTGGTTATTAGTTCCTTCTTTAATAATATTATTTTTTAGGGGATTTTTAAATGTTGGGGCTGGCACTGGATGAACAGTTTATCCTCCTTTATCATCAAATTTAGGTCATAGAGGGGTTTCAGTTGATTTAGCAATTTTTTCATTACATTTAGCAGGAGCTTCTTCAATTATAGGGTCATTAAATTTAATTACTACAATTTTTAATATAAAATTAAAAACTTTAAAGTCAGATCAAATAGTATTATTAATTTGGGCTATTTTTATTACTGCTGTTTTATTATTATTATCATTACCTGTCTTAGCAGGGGCTATTACTATATTATTAAGAGATCGGAATTTAAATACTTCTTTTTTTGATTTTTCTGGTGGTGGGGATCCTAT
		</sequence>
		<sequence>
			<taxon idref="Oncophanes_sp"/>
			CCTGAGAAACCTAAAAGATCGAATGGGGAGATTCATCGTCAGCGCATTTAGTATATATTCAAGTTATGATGTGAGTTACTGGT-ATT-GCTTATA-CATTCTTGTTT-ATTTAATTGCTAGATGTCGTCGGCGTGCAC-TTCTCCCCTAGTAGGACGTCGCGACCCGTTGGG---TGTCGGTCTACGGCTCAAGCTTTA-ATATATTAAAGACCCT-TGATGTT--TCCTGA-CCGGCTGCCCGGCGGGGTATTAAGCCGCATTTGCGTTTTCACCCGTCACAAGCGCGGCTAATCT-GAA-CGGACCTA-GTCCGTCGTTGGTATTGGCCAGCTACGGTGTTCTGAAACAGGCTATTACCGGTCGGCGACGCTACTGCTTTAGGTACTTTCAGGACCCGTCTTGAAACACGGACCAAGGAGTCTAACATGTGCGCGA-GTCATTGGGAAACCTAAAGGCGCAATGAAAGTAAAGATTATC-CTTGTGATAATTGAGGGAAGATGGGCTGTGTATACAGCTCCGCATTCCCGGGGCATCTCATTCTC-TT-TGAGAAGAGGTGCACCTAGGTTGGTTTATCAATAAGAGTTATTATTCGTTTAGAATTAGGTATACCTGGAAGATTACTAGGCAATGATCAGATTTATAATTCAATTGTTACTGCTCATGCTTTTGTTATAATTTTTTTTATAGTTATACCTGTTATAATTGGAGGGTTTGGAAATTGATTAATTCCTTTAATATTAGGAGCCCCCGATATAGCTTTCCCTCGTATAAATAATATAAGATTTTGGTTATTAATTCCTTCTTTATTATTATTATTATTTAGTGGTATTGTTAATGTTGGGGTTGGGACAGGATGAACAGTTTATCCTCCTTTATCATCAACAATAGGACAAATAGGGATATCGGTTGATTTAGCTATTTTTTCTTTACATTTAGCAGGAATATCTTCAATTATAGGAGCTATTAATTTTATTACAACAATTTTTAATATACGTTTATTTAAATTGAATATAGATCAAATTTCTTTATTAATTTGATCTGTTTTAATTACTGCTTTTTTATTATTATTATCtTTACCTGTTTTGGCAGGGGCAATTACTATATTATTAACTGATCGTAATTTAAATACTACTTTTTTTGATTTTTCTGGNGGGGGNGATCCTAT
		</sequence>
		<sequence>
			<taxon idref="Rhyssalus_clavator"/>
			CCTGAGAAACCCAAAAGATCGAATGGGGAGATTCATCGTCAGCGCATTTGGTATATGTGTAAGTTATGATGCGGGTTACTAGT-ATT-GCCTGCA-CATTCTTATAT-ATTTAATTGCTAGATGTTGTCGGCGTGCAC-TTCTCCCCTAGTAGGACGTCGCGACCCGTTGGG---TGTCGGTCTACGGCCCGAGCTTTG-ATGCATTAAAGACCCT-CGGTGTT--TCCTGA-CCGGCTGCCCGGCGGGGTATTAAGCCGCATATGCGTCCACACCCGTCGCAAGCGCGGCCAGTCT-GAA-CGGACCTA-GTCCGTCGTTGGGCCTGGCCAGCTGCGGTGTTCTGGGACTGGCTGTTACCGGTCGGCGACGCTACTGCTTTGGGTACTTTCAGGACCCGTCTTGAAACACGGACCAAGGAGTCTAACATGTGCGCGA-GTCATTGGGAAACCTAAAGGCGTAATGAAAGTAAAGGTCGTC-CTTGCGTCGATCGAGGGAGGATGGGCTGTGTATACAGCTCCGCACTCCCGGGGCGTCTCATTCTCATTACGAGAAGAGGCGCACCTAGATTGGTTTATCTATAAGATTAATTATTCGTTTTGAATTGGGCATGCCTGGGAGAATATTGGGCAATGATCAAATTTATAATACAGTTGTTACATCACATGCTTTTGTAATAATTTTTTTTATAGTTATACCAGTGATAATTGGTGGGTTTGGAAATTGATTAGTTCCTTTAATATTAGGGGCTCCTGATATGGCTTTTCCTCGAATAAATAATATAAGATTTTGATTATTAATTCCTTCTTTTACATTATTATTATTTAGAAGAATTGTAAATGTTGGGGTAGGTACAGGATGAACTGTTTATCCTCCTTTATCTTCAAGAATAGGGCAAATGGGTATATCTGTTGATTTAGCTATTTTTTCTTTACATTTAGCTGGGGTTTCATCAATTATAGGAGCTATTAATTTTATTACAACTATTTTTAATATACGTTTATATAAGTTAAGATTAGATCAAATACCTTTATTGGTTTGATCAATTTTAATTACAGCTTTTTTATTATTATTATCTTTACCTGTATTAGCTGGAGCTATTACAATATTACTAACTGATCGTAATTTAAATACAACATTTTTTGATTTTTCTGGTGGGGGGGATCCAGT
		</sequence>
		<sequence>
			<taxon idref="Bracon_sp"/>
			CCTGAGAAACCCAAAAGATCGAATGGGGAGATTCATCGTCAGCTCATTTTGTATATATGCAAGTTATGATATGGGTTACTAGT-ATT-GCCTGTA-CATTCTTGTAT-ATTTATTTGCAAGATGTTGTCGGCGTGCAC-TTCTCCCCTAGTAGGACGTCGCGACCCGTTGAG---TGTCTGTCTACGGCCCAAGCTTTTAATGCATTGGAAACCCT-TGGTGTT--TTCTGA-CTGGC-ATTCGGCGGGGTATTGAGCCGCAAATGCGTCC-TATCCATCGCAAGCCGGGTTAGACT-GAG-CGGACCTA-GTCCGTCGTTGGTGCTAACTAGCTGTGGAATTCTAGGACTGGCTCATACCGGTCAGCGATGCTACTGCTTTGGGTACTTTCAGGACCCGTCTTGAAACACGGACCAAGGAGTCTAACATGTACGCGA-GTCATTGGGAAACCTAAAGGCGTAATGAAAGTAAAGGTCGTC-CTTGTGACGATTGAGGGAGGATGAGCTATGTAGATAGCTCCGCACTCCCGGGGCGTCTCATTCTCATTGCGAGAAGAGGCGCACCTAGGTAGGTTTATCAATAAGTATAATTATTCGTTTAGAATTAGGATCTCCTGGGAGATTATTAGGTAATGACCAAATTTATAATAGTATAGTTACTTCACATGCTTTTATTATAATTTTTTTTATAGTTATACCAATTATAATTGGTGGATTTGGGAATTGATTATTGCCGTTAATATTAGGGGCTCCTGATATAGCTTTTCCTCGAATGAATAATATGAGATTTTGATTATTAGTTCCTTCAATTTCTTTATTGATATTAAGAGGTTTTATAAATATTGGAGTAGGTACAGGTTGAACAGCTTATCCTCCTTTATCTTCTACAATAGGACATGGAGGTACATGTGTTGATTTAGCTATTTTTTCTTTACATTTAGCTGGTATTTCTTCAATTATAGGTTCAATTAATTTTATTACAACAATTTTAAATATACGTTTAATATCTTTAAAATTAGATCAGTTATCTCTATTTAGTTGATCAGTTTTTATTACTACAATTTTATTATTATTATCATTACCTGTTTTAGCTGGGGCAATTACTATATTATTAACTGATCGTAATTTAAATACTACTTTTTTTGATTTTTCGGGGGGGGGGGATCCAGT
		</sequence>
		<sequence>
			<taxon idref="Pseudoshirakia"/>
			CCTGAGAAACCCAAAAGATCGAATGGGGAGATTCATCGTCAGCTCGTTTTGTATATATGCATGTTGTGATATGGGTTACTAGT-ATT-GCCTGTA-CACTCTTGTGT-ATTTATTCGCAAGATGTGGTCGGCGTGCAC-TTCTCCCCTAGTAGGACATCGTGACCCGTTGAG---TGTTGGTCTACGGCCCAAGCTTTTAATGTATTGAAAACCCT-TGGTGTT--TCCTGA-CCAGCGCTCGTCGGTGGTATTGAGCCGCATATGCGTTC-TGTCCGTCACAAGCGAGGCTAGACC-GAA-CGGACCTA-GTCCGTCGTTGGTACTAATCAGCTACGGAATCCTAGGACTGGCTCATACCGGTCAGCGATGCTACTGCTTTGGGTACTTTCAGGACCCGTCTTGAAACACGGACCAAGGAGTCTAACATGTACGCGA-GTCATTGGGAAACCTAAAGGCATAATGAAAGTAAAGGTCGTC-CTTGCGTCGACCAAGGGAGGATGGGCTATGTATATAGCTCCGCACTCCCGGGGCGTCTCACTCTCATTNCGAGAAGAGGCGCACCTAGATNGGAATATCAATAAGATTAATTATTCGGTTAGAATTAGGGATACCCGGGAGACTTTTAGGAAATGATCAAATTTATAATAGAATAGTAACAATACATGCTTTTGTAATAATTTTTTTTATAGTTATGCCAATTATACTGGGGGGATTTGGAAATTGACTTCTTCCTTTAATATTAGGGGCTCCAGATATAGCTTTCCCCCGAATAAATAATATGAGATTTTGATTACTTATCCCTTCATTAATTCTTTTAATTATTGGAAGAATCGTTAATACAGGAATTGGAACAGGATGAACTTTATACCCCCCTTTATCTTCTTCTATGGGTCATAATGGAATATCTGTAGATTTAACAATTTTTTCTCTTCATCTTGCAGGAGTTTCTTCAATTATAAGGTCAATTAATTTTATTTCAACAATTTTTAATATACATTTTTGAACTTTAAAAATTGATCAAATAACTTTATTAATTTGATCAATTTTAGTAACAACAATTTTACTTCTTTTATCTCTTCCAGTTTTAGCTGGAGCTATCACTATATTATTAACCGATCGAAATTTAAATACTTCATTTTTTGATTTTTCAGGGGGAGGGGATCCTAT
		</sequence>
		<sequence>
			<taxon idref="Megacoeloides"/>
			CCTGAGAAACCCAAAAGATCGAATGGGGAGATTCATCGTCAGCTCATTTTGTATATATGCAAATGGTGATATGGGTTACTAGT-ATT-GCCTGTA-CATTGTTGTAT-ATTTAGTTGCAAAGTGGTGTCGGCGTGCAC-TTCTCCCCTAGTAGGACGTCGCGACCCGTTGAG---TATCTGTCTACGACCTAAGATTTTTATGCATTAAAAACTCT-TAGTGTT--TTCTGA-CTGGAACTCGTCGGTGATATTGAGCCGCATNTGCGTCCATATCTGTCACAAGTGAGATTAGACT-GAG-CGGACTCA-GTCCGTCATTGGTACTAATCAACTACAGAATTCTAGGACTGGCTCATATCTGTCAGCGATGCTATTGCTTTGGGNNNNNNNNNNACCCGTCTTGAAACACGGACCAAGGAGTCTAACATGTACGCGA-GTCATTGGGAAACCTAAAGGCGTAATGAAAGTAAAGGTCGGC-CTTGTGTCGACTAAGGGAAGATGAGCTGTGTAGACAGCTTCGCACTCCCGGGGCGTCTCATTCTCATTGCGAGAAGAGGCGCACCTAGTTGGNNTTATCAATAAGTATATTAATTCGAATAGAATTAAGATCCCCTGGAACTTTATTAATAAATGATCAATTATATAATTCAATTGTCACTGGTCATGCTTTTGTAATAATTTTTTTTATAGTAATGCCTATTATAGTTGGAGGATTTGGAAATTGACTTTTACCATTAATGTTAGGTGCCCCAGATATAGCTTTCCCTCGAATAAATAATATAAGATTTTGATTATTAATTCCTTCATTAATTTTATTATTTTTAAGAATAATTATAAATTCAGGTGTGGGAACTGGATGAACAGTTTATCCTCCTTTATCATCATCCTTAGGTCATAGAGGATTTGCTGTTGATTTAACTATTTTTTCTTTACATTTAGCAGGTATTTCTTCAATTATAGGAGCAATNAATTTTATTTCAACAATTTTAAATATACATTTGAAAATAATAAAATTAGACCAATTAGGTTTAATAATTTGATCAATTTTTATTACAGCAATTTTATTATTGCTTTCTTTACCGGTATTGGCAGGAGCAATTACTATATTATTAACTGATCGAAATTTAAATACAACATTTTTTGATTTTTCAGGAGGAGGAGATCCTAT
		</sequence>
		<sequence>
			<taxon idref="Spinadesha"/>
			CCTGAGAAACCCAAAAGATCGAATGGGGAGATTCATCGTCAGCTCATTTTGTATATATACAAGTTATGATATAGGTTACTAGT-ATT-GCTTGTA-CATTCTTGTAT-ATTTATTTGCAGAATGTTGTCGGCGTGCAC-TTCTCCCCTAGTAGAACGTCGCGACCCGTTGAG---TGTCGATCTACGGCCTAAGCTTTTAATGCATTGAAAATCCT-TAGTGTT--ACCTGA-TTGGCATTCGTCGGTGGTATTGAGTCGCAAATGCGTCCATATCTTGCACAAGCGAGGTTAAACT-GAA-CGGACTTA-GTCCGTCGTTGGTATTAATCAGCT-AAGAATTCTAGGACAGGCTCTTACCGGTCAGCGATGCTACTGCTTTGGGTACTTTCAGGACCCGTCTTGAAACACGGACCAAGGAGTCTAACATGTACGCAA-GTCATTGGGAAACCTAAAGGCGTAATGAAAGTAAAGATCAGC-CTTGTGTTGATTGAGGGAGGATGAATTGTGTATACAGTTTCGCACTCCCGGGGCGTCTCATTCTCATTGCGAGAAGAGGCGCACCTAGTTAGGTTTATCTATAAGAATAATTATTCGTTTTGAATTGGGCATACCGGGGAAATTTTTGGGATCAGATCAAATTTATAATAGAATAGTTACTTCTCATGCATTTATTATAATTTTTTTTATAGTGATACCTTTAATGGTTGGTGGTTTTGGAAACTGATTATTACCTTTAATATTAGGAGCACCTGATATAGCTTTCCCTCGAATAAATAATATAAGATTTTGATTATTAATTCCTTCAATTTTATTGTTATTATTATCTAATTTTATTAATACAGGTATTGGAACAGGCTGAACAATTTACCCCCCTTTATCTTCTTTAATTGGTCATTCAGGTGTTTCTGTAGATTTAATAATTTTTTCTTTACATTTAGCAGGTATTTCATCTATTTTAGGGGCAATTAATTTTATTACTACAATTTTTAATATACGTTTATTTAAAATAAAATTTGATCAATTAAGATTATTTATTTGATCAATTTTTATTACAACAATTTTATTATTATTAGCTTTACCTGTTTTAGCGGGAGCTATTACTATATTATTAACAGACCGAAATTTTAATACAAGATTTTTTGATTTTTCAGGAGGAGGAGATCCTGT
		</sequence>
		<sequence>
			<taxon idref="Colastes_sp"/>
			CCTGAGAAACCCAAAAGATCGAATGGGGAGATTCATCGTCAGCTCATTTTGTATATATATAAGTTATGATATGGGTTACTAGT-ATT-GCCTGTA-CATTCTTGTAT-ATTTTATTGCATTATGTTGTCGGCGTGCAC-TTCTCCCCTAGTAGGACGTCGCGACCCGTTGAG---TGTCGGTCTACGGCCCAAGCTTTA-ATTAATTGAAGACCCT-TGGTGTT--TCCTGG-CTGGCTACTCGGCGGGGTATTAAGCCGCATATGCGTTCATATCCGTCGCAAGCGCGGTCAATTT-GGA-CGGACCTA-GTCCGTCGCTATAATTGACCAGCTACGGTATTCTAGAACTGGCTTATACCGGTCAGCGATGCTACTGCTTTGGGTACTTTCAGGACCCGTCTTGAAACACGGACCAAGGAGTCTAACATGTACGCGA-GTCATTGGGAAACCTAAAGGCGTAATGAAAGTAAAGGTCGTC-CTTGTGACGATTGAGGGAGGATGAGTTGTGTATACAGCTTCGCACTCCCGGGGCGTCTCATTCTCATTACGAGAAGAGGCGCACCTAGGTAGGTTTATCAATAAGTTTAATTATTCGTTTAGAATTAGGTATACCTGGAAGAATATTAGGTAATGACCAAATTTATAATAGAATAGTTACAGCTCATGCATTTGTTATAATTTTTTTTATAGTTATACCAATTATAATTGGAGGGTTTGGGAATTGATTAATTCCTTTAATATTAGGGGCTCCTGATATAGCTTTCCCTCGTATAAATAATATAAGATTTTGATTATTATTTCCTTCTTTAATTTTATTAATTTTAAGAAGAGTATTAAATGTAGGGGTAGGTACAGGATGAACTGTTTATCCTCCTTTATCTTCTAATTTAGGACATAGAGGAATATCTGTAGACTTAGCTATTTTTTCACTACATTTAGCAGGTGTTTCTTCTATTATAGGAGTAATTAACTTTATTTCTACAATTTTTAATATACGTTTATTAATAATTAAATTAGACCAAATATCTTTATTAATTTGATCTATTTTAATTACAGCTTTTTTATTGTTATTATCTTTACCTGTATTAGCAGGAGCTATTACTATATTATTAACTGATCGTAATTTAAATACTACATTTTTTGATTTTTCAGGGGGGGGAGATCCAAT
		</sequence>
		<sequence>
			<taxon idref="Xenarcha_abnormis"/>
			CCTGAGAAACCCAAAAGATCGAATGGGGAGATTCATCGTCAGCTCATTTTGTATATATATAAGTTATGATATGGGTTACTAGT-ATT-GCCTGTA-CATTCTTGTAT-ATTTAATTGCAAGATGTTGTCGGCGTGCAC-TTCTCCCCTAGTAGGACGTCGCGACCCGTTGAG---TGTCGGTCTACGGCCCGGGCTTTA-ATTAATTGAAGACCCC-TGGTGTT--TCCCGA-CTGGCTACTCGGCGGGGTATTAAGCCGCTAATGCGTCCATATCCGTCGCAAGCGAGGTCAATTT-GGA-CGGACCTA-GTCCGTCGCCATAATTGATCAGCTACGGTATTCTAGGACTGGCTTATACCGGTCAGCGATGCTACTGCTTTGGGTACTTTCAGGACCCGTCTTGAAACACGGACCAAGGAGTCTAACATGTACGCGA-GTCATTGGGAAACCTAAAGGCGTAATGAAAGTAAAGGTCGTC-CTTGTGTCGATTGAGGGAGGATAAGTTGTGTATACAGCTTCGCACTCCCGGGGCGTCTCATTCTCATTATGAGAAGAGGCGCACCTAGGTTGGTTTATCTATAAGTTTAATTATTCGTTTAGAGTTAGGTATACCTGGTAGTTTATTAGGTAATGATCAAATTTATAATAGTATAGTAACTGCACATGCTTTTGTTATAATTTTTTTTATGGTTATACCGGTTATAATTGGTGGTTTTGGTAATTGATTAGTTCCTTTAATATTAGGGTCTCCTGATATAGCTTTTCCTCGTATAAATAATATAAGATTTTGATTATTAATTCCTTCTTTATTGATATTAATTTTAAGAAGATTATTAAATGTAGGTGTTGGGACTGGTTGAACTGTTTATCCTCCTTTATCTTCTAGGATTGGTCATGGAGGAATATCTGTGGATTTAGCTATTTTTTCTTTACATTTAGCTGGTGCTTCTTCAATTATAGGTGTTATTAATTTTATTTCAACTATTTTTAATATACGTTTGTTAATAATTAAAATAGATCAAATAACATTGTTAGTTTGATCTATTTTAATTACAGCTTTTTTATTATTATTATCTTTACCTGTTTTGGCTGGGGCTATTACAATATTATTAACTGATCGTAATTTAAATACTACTTTTTTTGATTTTTCAGGAGGGGGGGATCCAAT
		</sequence>
		<sequence>
			<taxon idref="Opius_sp"/>
			CCTGAGAAACCCAAAAGATCGAATGGGGAGATTCATCGTCAGCTCATTTTGTATATATATGAGTTATGATATGGGTTACTAGT-ATT-GCCTGTA-CATTCTTGTAT-ATTTTATTGCAAGATGTTGTCGGCGTGCAC-TTCTCCCCTAGTAGGACGTCGCGACCCGTTGAG---TGTCGGTCTACGGCCCAAGCTTTG-ATTAATTAAAGACCCT-TGGTGTT--TCCTGG-CTGACTGCTCGGCGGGGTATTAAGCCGCTTAAGCGTTCATATCCGTCGCAAGCGCGGTCAATTT-GGA-CGGACCTA-GTCCGTCGCTATAATTGATCAGCTACGGTATTCTAGAACTGGCTTATACCGGTCTGCGATGCTACTGCTTTGGGTACTTTCAGGACCCGTCTTGAAACACGGACCAAGGAGTCTAACATGTACGCGA-GTCATTGGGAAACCTAAAGGCGTAATGAAAGTAAAGGTCGTT-CTTGTAACGATTGAGGGAGGATAAGTTGTGTATACAGCTTCGCACTCCCGGGGCGTCTCATTCTTATTACAAGAAGAGGCGCACCTAGTTAGGTTTATCCATAAGATTAATTATTCGATTAGAATTAGGAGTATCAGGTAGATTATTAAAAAATaATCAAATTTATAATAGTATAGTTACAGCTCATGCTTTTGTTATAATTTTTTTTATAGTAATACCTATTATAATTGGTGGATTTGGAAATTGATTAATTCCTTTAATATTAGGAGCTCCTGATATAGCTTTCCCTCGAATAAATAATATAAGATTTTGATTATTAATTCCATCTTTAACTTTATTAATTTTAAGAAGATTATTAAATGTTGGAGTTGGTACTGGTTGAACTGTTTATCCTCCTTTATCTTCAGGATTAGGACATGGAGGAATTTCTGTTGATTTAGCTATTTTTTCTTTACATTTAGCTGGTGTATCTTCGATTATGGGGGCCATTAATTTTATTACTACAATTTTAAATATGAATTTTTATATAATTAAATTAGATCAATTAAGTTTATTAGTTTGATCTATTTTAATTACAGCTATTTTATTATTATTATCTTTACCTGTATTAGCAGGGGCAATTACAATATTATTAACTGATCGAAATTTAAATACAACATTTTTTGATTTTTCAGGTGGTGGAGACCCAAT
		</sequence>
		<sequence>
			<taxon idref="Phaenocarpa_sp"/>
			CCTGAGAAACCCAAAAGATCGAAtGGGGAGAttCATCGtCAGCTCATTTTGTATATATATGAGGtATGAtATGGGTTACTAGT-ATT-GCCTGTA-CATTCTTGtAT-ATTTTATTGCAAGATGTTGtCGGCGTGCAC-TTCTCCCCTAGTAGGACGTCGCGACCCGTTGAG---TGTCGGTCTACGGCCCAAGCTTTA-ATTAATTGAAGACCCT-TGGTGTT--TCCTGA-CTGGCTACTCGGGGGGGTATTAAGCCGCATTTGCGTTCATATCCGTCGCAAGCGCGGtCAATTT-GGA-CGGACCTA-GTCCGtCGCTATAATTGACCAGCTACGGTGTTCTAGAACTGGCTTATACCGGCCAGCGATGCTTCAGCTTTGGGtACTTTCAGGACCCGTCTTGAAACACGGACCAAgGAGtCTAACAtGtacGCAa-GtcAttGGGAAACCTAaAGGCGTAATGAAAGTAaAGGTCGAc-cttGtGtcgattGaGGGaGGAtGAGttGTGTatacagCTTCGCACTcccGGGGCGTCTCATTCTCATTACGACAAGAGGCGCACCTAGGTAGGTTTATCTATAACGTTAATTATTCGCTTAGAATTGGGTATACCAGGTACTTTATTAATCAATCATCGAATTTATAATAGTATAGTAACTGCTCATGCCTTTGTAATAATTTTTTTTATGGTTATACCTGTAATACTTGGGGGATTTGGAAATTGATTAGTACCTTTAATGTTAGGAGCaCCTCATATAGCTTTCCCACGTATAAATAATATAAGATTTTGATTATTAATTCCTTCTTTATTATTATTATTATTGAGAGGGTTATTAAATATTGGAGTTGGAACAGGATGAACGGTTTATCCTCCTTTATCTTCAAGTATTGGGCATAATGGTATTTCTGTTGATTTAGCTATTTTTTCTTTACATTTGGCTGGGGTATCATCTATTATAGGAGTAATTAATTTTTTAACCACTATTTTTAACATAACATTTTATATTATTACAATACCTCAATTCCCATTTTGTATTTGCTCTCTTTTAATTACAGCTATTTTATTATTATTATCTT???????????????????????????????????????????????????????????????????????????????????????????
		</sequence>
		<sequence>
			<taxon idref="Gnaptogaster_astrachanica"/>
			CCTGAGAAACCCAAAAGATCGAATGGGGAGATTCATCGTCAGCTCATTTTGTATATATATAAGTCATGATATGGGTTACTAGT-ATT-GCCTATA-CATTCTTGTAT-ATTTAGTTGCAAGATGTTGTCGGCGTGCAC-TTCTCCCCTAGTAGGACGTCGCGACCCGTTAAGTTTTGTTGGTCTACGACCCGAGCTTTA-ATTAATTAAAGACCCT-TGGTGTT--ATCTGA-CTGAC-ACTTGGCGGGGTATTAAGCCGCAAATGCGTCCATGTCCGTCACAAGCAAGGTTAATTT-AGA-CGGACCTA-GCCCGTCGCTATAATTAATCAGCTACGGTAATCTGGGACTGGCTTATACCGGTCAGCGATGCTACTGCTTTGGGTACTTTCAGGACCCGTCTTGAAACACGGACCAAGGAGTCTAACATGTACGCGA-GTCATTGGGAAACCTAAAGGCGTAATGAAAGTAAAAGTCGTC-CTTGCGTCGACTAAGGGAGGATGAGTTATAATTATAGCTTCGCACTCCCGGGGCGTCTCATTCTCATTATGAGAGGAGGCGCACCAAGATTGGTTTATCTATAAGATTAATTATTCGATTAGAATTAGGGATACCAGGAAGATTATTAATAAATGATCAGATTTATAATAGAATAGTAACAGCTCATGCATTTGTTATAATTTTTTTTATAGTTATACCAATCATAATTGGAGGATTTGGAAATTGATTAATTCCTTTAATGTTAGGAGCTCCAGATATAGCTTTTCCACGAATAAATAATATAAGATTTTGATTATTAGTTCCTTCATTAATTTTATTGTTTTTAAGAGGTTTATTAAATGTGGGGGTAGGAACTGGATGAACTGTTTATCCTCCTTTATCATCTTTAATAGGTCATGGTGGGGTGTCTGTAGATTTAGCAATTTTTTCATTACATTTAGCAGGAATTTCATCAATTATAGGTGCAATTAATTTTATTTCAACAATTTTTAATATACGATTAATATATTTAAAATTAGATCAAATAAGATTAATAGTATGATCAGTTTTAATTACAGCATTTTTATTATTATTATCATTACCTGTTTTAGCAGGTGCTATTACAATGTTATTGACAGATCGTAATTTAAATACTACTTTTTTTGATTATAATGGAGGAGGGGATCCAAT
		</sequence>
		<sequence>
			<taxon idref="Andesipolis_sp"/>
			CCTGAGAAACCCAAAAGATCGAATGGGGAGATTCATCGTCAGCGTATTTGATATATATATGAGTTATGATATGAATTGTCGAT-ATTAATTTGTA-CATACTTGTATTATTTTATTGTTGAATATTGTCGGCGTGCAC-TTCTCCCCTAGTAGGACGTCGCGACCCGTTGAG---TGTCGATCTACGGCCCGATCTTTA-ATTAATTAAAGACCAGTTGGTGTT--TTCTGA-TCGACTGCTCGGCGGGGTATTGAGTCGCATATGCGTTCACACCCGTCGCAAGCGAGGCCAGCCT-GAA-CGGACCTA-GTCCGTCGTTGGGCCTGGCCAGCTGCGGTGTTCTGTAACTGACTCATACCGGTCAGCGACGCTACTGCTTTGGGTACTTTCAGGACCCGTCTTGAAACACGGACCAAGGAGTCTAACATGTGCGCGA-GTCATTGGGAAACCTAAAGGCGCAATGAAAGTAAAGATCGTC-CTTGCGTCGATCGAGGGAGGATGAGCCGTGTATGCGGCTCCGCACTCCCGGGGCGTCTCATTCTCATTGCGAGAAGAGGCGCACCCAGGTAGGTTTATCAATAAGTCTAATTATTCGTATAGAATTAAGAATACCTGGTAGATTAATTGGTAATGATCAAATTTATAATAGAATTGTTACGGCTCATGCTTTTGTAATAATTTTTTTTATAGTTATACCAGTTATAATTGGAGGGTTTGGAAATTGATTAATTCCTTTAATATTAGGGGCTCCTGATATAGCTTTTCCACGAATAAATAATATAAGATTTTGATTATTAATTCCTTCTTTAAGTTTATTGTTAATTAGATCATTTGTTAATGTAGGGGTAGGGACTGGGTGAACTGTTTATCCACCATTATCTTTAACTATAGGTCATAATGGTATATCAGTAGATATTGCAATTTTTTCTTTACATTTAGCAGGGGTTTCATCAATTATAGGGGCAATTAATTTTATTACAACTGTTTTAAATATACGTTCATATGGGGTTAATATAGATAAAGTTTCTTTGTTAATTTGATCAGTTTTTATTACTGCAGTTTTATTACTATTATCTTTACCTGTATTAGCTGGGGCTATTACTATATTATTAACTGATCGTAATTTAAATACTACATTTTTCGATTTTGCAGGGGGGGGGGATCCTAT
		</sequence>
		<sequence>
			<taxon idref="Mesostoa_kerri"/>
			CCTGAGAAACCCGAAAGATCGAATGGGGAGATTCATCGTCAACTTATTCGATATATGTATGAGTTATGATATGAATTGTTAAT-ATAAATTTGTA-CATACTTTTATTATTTTATTGTTGAATATTGTCGGCGTGCAC-TTCTCCCCTAGTAGGACATCGCGACCCGCTGAG---TGTTGATCTATGGCCCGATCTTTG-ATTAATCGAAGACCAATTGGTGAG--TTCTGA-TCAACTGCTCGGCGGGGTATTGAGTCGCATATGCGTCCACACCCATTGCAAGCGCGATCAGCCC-GGA-CGGACTTA-GTCCGTCGCTGGGTCTGATCAGCTGTGGTGTTCTGTGACTGACTCATACCGGTTAGCGATGCTACTGCTTTGGGTACTTTCAGGACCCGTCTTGAAACACGGACCAAGGAGTCTAACATGTGCGCAA-GTCATTGGGAAACCTAAAGGCRCAATGAAAGTAAAGATCGAC-TTTACGTCGACTGAGGGAGGATGAGTTGTAAATGCTGCTCCGCACTCCCGGGGCGTTTTATTCTCATTACGAGAAGAGGCGCACCCAGTTAGGTTTATCAATAAGTATTATTATTCGGATAGAATTAAGAATACCAGGCTCATTATTGTATAGGGATCAAATTTATAATAGAATTGTAACTTCACATGCATTTGTAATAATTTTTTTTATAGTTATACCAATTATAATTGGTGGTTTTGGAAATTGATTAATTCCTTTAATATTAGGGGCTCCTGATATGGCTTTCCCTCGAATAAATAATATAAGATTTTGGATGTTAATTCCTTCATTATTATTTTTATTATTTAGATCATTTATTAATGTAGGGGTTGGAACAGGTTGAACAGTTTATCCTCCTTTATCATTATTAATAGGACATAATGGTATATCTGTAGATATTGCAATTTTTTCTTTACATATAGCTGGTATTTCATCAATTATAGGGTCTATTAATTTTATTACTACTATTTTAAATATACGTTCAATTGGTATTTATTTAGATAAAATTACTTTATTAACATGATCTATTTTTATTACTACTATTTTATTGTTATTGTCATTACCAGTTTTAGCTGGGGCTATTACTATATTATTAACTGATCGTaATTTAAATACTACATTTTTTGATTTTGCTGGTGGGGGAGATCCTAT
		</sequence>
	</alignment>
	
	<!-- The unique patterns for 28S                                -->
	<!-- npatterns=570                                                           -->
	<patterns id="patterns1" from="1" to="570">
		<alignment idref="alignment"/>
	</patterns>	
	<!-- The unique patterns for COI codon position 1                                -->
	<patterns id="patterns2" from="571" to="1171" every="3">
		<alignment idref="alignment"/>
	</patterns>
	<!-- The unique patterns for COI codon position 2                                -->
	<patterns id="patterns3" from="572" to="1172" every="3">
		<alignment idref="alignment"/>
	</patterns>
	<!-- The unique patterns for COI codon position 3                                -->
	<patterns id="patterns4" from="573" to="1170" every="3">
		<alignment idref="alignment"/>
	</patterns>
	
	<!-- A prior on the distribution node heights defined given                  -->
	<!-- a Yule speciation process (a pure birth process).                       -->
	<yuleModel id="yule" units="years">
		<birthRate>
			<parameter id="yule.birthRate" value="1.0" lower="0.0" upper="1000000.0"/>
		</birthRate>
	</yuleModel>
	<!-- This is a simple constant population size coalescent model              -->
	<!-- that is used to generate an initial tree for the chain.                 -->
	<constantSize id="initialDemo" units="years">
		<populationSize>
			<parameter id="initialDemo.popSize" value="100.0"/>
		</populationSize>
	</constantSize>
	
	<!-- user-provided starting tree under MP            -->
	<newick id="startingTree">
((((((((((((((((((((((A_aestuosus:8.270047,(A_apicalis:4.185577,A_aterrimus:4.185577):4.084470):1.777197,((A_dissector:3.655624,A_sp_14:3.655624):4.593432,(A_grassator:3.655400,A_unipunctator:3.655400):4.593656):1.798188):2.756316,Hemigyroneuron_sp:12.803560):11.768803,(((((A_albitibia:14.259121,A_testaceus:14.259121):2.475383,(((((((A_apiculatus:2.052247,A_sp_15:2.052247):0.288755,A_circumscriptus:2.341002):1.374719,A_esenbecki:3.715721):1.102582,(A_nigricornis:1.979918,A_sp_8:1.979918):2.838384):0.439410,(((A_coxalis:1.513811,A_pallidator:1.513811):0.376716,A_sp_12:1.890526):2.836602,(A_punctipes:3.981280,(A_sp_1:3.692535,A_sp_5:3.692535):0.288745):0.745848):0.530584):3.252059,A_compressor:8.509772):1.080999,(((((A_barnardae:0.935369,A_trevelyanae:0.935369):0.910257,A_mubfsi:1.845626):1.711755,A_sp_7:3.557380):2.292411,A_sp_4:5.849791):2.804589,Tetrasphaeropyx_sp:8.654380):0.936390):7.143733):0.197059,(((A_seriatus:3.178130,A_sp_11:3.178130):2.623981,Cordylorhogas_sp:5.802111):4.160420,A_sp_6:9.962531):6.969031):1.474205,A_sp_2:18.405768):2.495325,A_sp_13:20.901093):3.671270):13.441430,Pholichora_sp:38.013793):0.380563,Arcaleiodes_aglaurus:38.394356):0.157143,((Heterogamus_dispar:21.185905,Heterogamus_sp_3:21.185905):15.832295,(Heterogamus_sp_1:30.524930,Heterogamus_sp_4:30.524930):6.493270):1.533300):0.440924,((Bulborogas_sp_1:16.452873,Pseudoyelicones_limonensis:16.452873):16.525264,((((Yelicones_spectabile:7.210458,Yelicones_fisheri:7.210458):4.863286,(Yelicones_nipponensis:6.886145,Yelicones_belokobylskiji:6.886145):5.187599):5.557221,Yelicones_zitanae:17.630965):12.955013,(Conobregma_sp:23.181002,Facitorus_sp:23.181002):7.404977):2.392159):6.014286):0.384944,(Pambolus_sp:19.701379,Pseudorhysipolis_sp:19.701379):19.675988):1.631673,((Batothecoides_yakushimensis:33.078684,Conspinaria_sp_4:33.078684):5.220745,(((((((Canalirogas_sp_3:3.573237,Canalirogas_sp_5:3.573237):0.445118,Canalirogas_sp_2:4.018355):1.008630,Canalirogas_sp_4:5.026985):3.438799,(Macrostomion_sp_1:5.652429,(Rogasella_sp_1:4.385354,Rogasella_sp_2:4.385354):1.267075):2.813355):3.415218,(Cornutorogas:7.575039,(Spinaria_sp:4.681922,Spinaria_albiventris:4.681922):2.893117):4.305962):7.417928,((Gyroneuron_sp_1:12.468179,Gyroneuron_sp_2:12.468179):2.849344,(((((Rogas_sp_1:3.802488,Rogas_sp_9:3.802488):1.471504,Rogas_sp_5:5.273993):2.241405,Rogas_sp_7:7.515398):2.470627,(((Rogas_sp_3:5.819148,Rogas_sp_4:5.819148):2.155214,Rogas_sp_11:7.974362):0.493300,Rogas_sp_8:8.467662):1.518362):2.634258,Darnilia_sp_1:12.620283):2.697240):3.981407):11.167440,(((((Colastomion_concolor_1:4.730233,(Megarhogas_sp_1:2.303153,Megarogas_sp_2:2.303153):2.427080):3.796090,(Cystomastax_sp_1:2.820620,Cystomastax_sp_2:2.820620):5.705703):3.430374,((Myocron_sp_1:2.848993,Myocron_sp_2:2.848993):5.668970,Myocron_sp_3:8.517963):3.438734):6.361370,Triraphis_sp:18.318067):8.698014,((Rectivena_sp1:14.219649,Rectivena_sp2:14.219649):7.183077,Rogas_sp_2:21.402726):5.613355):3.450289):7.833060):2.709610):2.127346,(Betylobracon_sp:26.842741,Mesocentrus_sp:26.842741):16.293645):0.131271,(((Acanthormius_sp:11.671777,Atritermus_sp:11.671777):8.769686,Lysitermus_sp:20.441463):7.069494,Platyrmus_maichaui:27.510957):15.756700):0.311542,(Tetratermus_sp:13.195956,Katytermus_sp:13.195956):30.383243):3.475241,(Clinocentrus_sp:46.138781,(Artocella_sp:26.745731,(Tebennotoma_sp:20.063528,Anachyra_sp:20.063528):6.682203):19.393050):0.915660):3.966983,(Pentatermus_sp:33.632727,(Hormius_sp:21.048745,Parahormius_sp:21.048745):12.583982):17.388696):4.685273,Aulosaphobracon_sp:55.706697):1.735374,((((Choreborogas_sp:14.627661,Stiropius_sp:14.627661):12.603816,Polystenidea_sp:27.231476):5.724204,Allobracon_sp:32.955680):0.804061,(Noserus_sp:20.224286,Rhysipolis_sp:20.224286):13.535455):23.682330):6.676670,((Parachremylus_sp:31.200139,(Bracon_sp:14.447123,(Pseudoshirakia:12.239023,(Megacoeloides:4.846078,Spinadesha:4.846078):7.392945):2.208100):16.753016):4.610369,((Colastes_sp:15.855696,(Opius_sp:6.733205,Phaenocarpa_sp:6.733205):9.122491):6.591615,(Xenarcha_abnormis:21.496461,Gnaptogaster_astrachanica:21.496461):0.950850):13.363197):28.308233):7.467128,(Notiopambolus_sp:67.112802,((Aivalikus_arawak:35.770329,(Aivalykus_cornicoxa:24.582977,Aivalykus_sp_3:24.582977):11.187351):12.610926,(Heterospilus_prosopidis:28.280208,Stenocorse_sp:28.280208):20.101047):18.731547):4.473066):5.453794,Oncophanes_sp:77.039662):4.520387,Rhyssalus_clavator:81.560049):11.439951,Andesipolis_sp:93.000000,Mesostoa_kerri:93.000000);
	</newick>

	<treeModel id="treeModel">
		<newick idref="startingTree"/>
		<rootHeight>
			<parameter id="treeModel.rootHeight"/>
		</rootHeight>
		<nodeHeights internalNodes="true">
			<parameter id="treeModel.internalNodeHeights"/>
		</nodeHeights>
		<nodeHeights internalNodes="true" rootNode="true">
			<parameter id="treeModel.allInternalNodeHeights"/>
		</nodeHeights>
	</treeModel>
	
	<speciationLikelihood id="speciation">
		<model>
			<yuleModel idref="yule"/>
		</model>
		<speciesTree>
			<treeModel idref="treeModel"/>
		</speciesTree>
	</speciationLikelihood>
	
	<!-- The uncorrelated relaxed clock (Drummond, Ho, Phillips & Rambaut, 2006) -->
	<discretizedBranchRates id="branchRates">
		<treeModel idref="treeModel"/>
		<distribution>
			<logNormalDistributionModel meanInRealSpace="true">
				<mean>
					<parameter id="ucld.mean" value="1.3E-4" lower="0.0" upper="100.0"/>
				</mean>
				<stdev>
					<parameter id="ucld.stdev" value="0.1" lower="0.0" upper="10.0"/>
				</stdev>
			</logNormalDistributionModel>
		</distribution>
		<rateCategories>
			<parameter id="branchRates.categories" dimension="256"/>
		</rateCategories>
	</discretizedBranchRates>
	
	<rateStatistic id="meanRate" name="meanRate" mode="mean" internal="true" external="true">
		<treeModel idref="treeModel"/>
		<discretizedBranchRates idref="branchRates"/>
	</rateStatistic>
	
	<rateStatistic id="coefficientOfVariation" name="coefficientOfVariation" mode="coefficientOfVariation" internal="true" external="true">
		<treeModel idref="treeModel"/>
		<discretizedBranchRates idref="branchRates"/>
	</rateStatistic>
	
	<rateCovarianceStatistic id="covariance" name="covariance">
		<treeModel idref="treeModel"/>
		<discretizedBranchRates idref="branchRates"/>
	</rateCovarianceStatistic>
	
	<!-- The general time reversible (GTR) substitution model                    -->
	<gtrModel id="gtr1">
		<frequencies>
			<frequencyModel dataType="nucleotide">
				<alignment idref="alignment"/>
				<frequencies>
					<parameter id="gtr1.frequencies" dimension="4"/>
				</frequencies>
			</frequencyModel>
		</frequencies>
		<rateAC>
			<parameter id="gtr1.ac" value="1.0" lower="1.0E-8" upper="Infinity"/>
		</rateAC>
		<rateAG>
			<parameter id="gtr1.ag" value="1.0" lower="1.0E-8" upper="Infinity"/>
		</rateAG>
		<rateAT>
			<parameter id="gtr1.at" value="1.0" lower="1.0E-8" upper="Infinity"/>
		</rateAT>
		<rateCG>
			<parameter id="gtr1.cg" value="1.0" lower="1.0E-8" upper="Infinity"/>
		</rateCG>
		<rateGT>
			<parameter id="gtr1.gt" value="1.0" lower="1.0E-8" upper="Infinity"/>
		</rateGT>
	</gtrModel>
	<!-- The general time reversible (GTR) substitution model                    -->
	<gtrModel id="gtr2">
		<frequencies>
			<frequencyModel dataType="nucleotide">
				<alignment idref="alignment"/>
				<frequencies>
					<parameter id="gtr2.frequencies" dimension="4"/>
				</frequencies>
			</frequencyModel>
		</frequencies>
		<rateAC>
			<parameter id="gtr2.ac" value="1.0" lower="1.0E-8" upper="Infinity"/>
		</rateAC>
		<rateAG>
			<parameter id="gtr2.ag" value="1.0" lower="1.0E-8" upper="Infinity"/>
		</rateAG>
		<rateAT>
			<parameter id="gtr2.at" value="1.0" lower="1.0E-8" upper="Infinity"/>
		</rateAT>
		<rateCG>
			<parameter id="gtr2.cg" value="1.0" lower="1.0E-8" upper="Infinity"/>
		</rateCG>
		<rateGT>
			<parameter id="gtr2.gt" value="1.0" lower="1.0E-8" upper="Infinity"/>
		</rateGT>
	</gtrModel>
	<!-- The general time reversible (GTR) substitution model                    -->
	<gtrModel id="gtr3">
		<frequencies>
			<frequencyModel dataType="nucleotide">
				<alignment idref="alignment"/>
				<frequencies>
					<parameter id="gtr3.frequencies" dimension="4"/>
				</frequencies>
			</frequencyModel>
		</frequencies>
		<rateAC>
			<parameter id="gtr3.ac" value="1.0" lower="1.0E-8" upper="Infinity"/>
		</rateAC>
		<rateAG>
			<parameter id="gtr3.ag" value="1.0" lower="1.0E-8" upper="Infinity"/>
		</rateAG>
		<rateAT>
			<parameter id="gtr3.at" value="1.0" lower="1.0E-8" upper="Infinity"/>
		</rateAT>
		<rateCG>
			<parameter id="gtr3.cg" value="1.0" lower="1.0E-8" upper="Infinity"/>
		</rateCG>
		<rateGT>
			<parameter id="gtr3.gt" value="1.0" lower="1.0E-8" upper="Infinity"/>
		</rateGT>
	</gtrModel>
	<!-- The general time reversible (GTR) substitution model                    -->
	<gtrModel id="gtr4">
		<frequencies>
			<frequencyModel dataType="nucleotide">
				<alignment idref="alignment"/>
				<frequencies>
					<parameter id="gtr4.frequencies" dimension="4"/>
				</frequencies>
			</frequencyModel>
		</frequencies>
		<rateAC>
			<parameter id="gtr4.ac" value="1.0" lower="1.0E-8" upper="Infinity"/>
		</rateAC>
		<rateAG>
			<parameter id="gtr4.ag" value="1.0" lower="1.0E-8" upper="Infinity"/>
		</rateAG>
		<rateAT>
			<parameter id="gtr4.at" value="1.0" lower="1.0E-8" upper="Infinity"/>
		</rateAT>
		<rateCG>
			<parameter id="gtr4.cg" value="1.0" lower="1.0E-8" upper="Infinity"/>
		</rateCG>
		<rateGT>
			<parameter id="gtr4.gt" value="1.0" lower="1.0E-8" upper="Infinity"/>
		</rateGT>
	</gtrModel>
	
		<!-- site model                                                              -->
	<siteModel id="siteModel1">
		<substitutionModel>
			<gtrModel idref="gtr1"/>
		</substitutionModel>
		<relativeRate>
			<parameter id="siteModel1.mu" value="1.0" lower="0.0" upper="Infinity"/>
		</relativeRate>
		<gammaShape gammaCategories="4">
			<parameter id="siteModel1.alpha" value="0.5" lower="0.0" upper="Infinity"/>
		</gammaShape>
		<proportionInvariant>
			<parameter id="siteModel1.pInv" value="0.5" lower="0.0" upper="1.0"/>
		</proportionInvariant>
	</siteModel>
	<!-- site model                                                              -->
	<siteModel id="siteModel2">
		<substitutionModel>
			<gtrModel idref="gtr2"/>
		</substitutionModel>
		<relativeRate>
			<parameter id="siteModel2.mu" value="1.0" lower="0.0" upper="Infinity"/>
		</relativeRate>
		<gammaShape gammaCategories="4">
			<parameter id="siteModel2.alpha" value="0.5" lower="0.0" upper="Infinity"/>
		</gammaShape>
		<proportionInvariant>
			<parameter id="siteModel2.pInv" value="0.5" lower="0.0" upper="1.0"/>
		</proportionInvariant>
	</siteModel>
	<!-- site model                                                              -->
	<siteModel id="siteModel3">
		<substitutionModel>
			<gtrModel idref="gtr3"/>
		</substitutionModel>
		<relativeRate>
			<parameter id="siteModel3.mu" value="1.0" lower="0.0" upper="Infinity"/>
		</relativeRate>
		<gammaShape gammaCategories="4">
			<parameter id="siteModel3.alpha" value="0.5" lower="0.0" upper="Infinity"/>
		</gammaShape>
		<proportionInvariant>
			<parameter id="siteModel3.pInv" value="0.5" lower="0.0" upper="1.0"/>
		</proportionInvariant>
	</siteModel>
	<!-- site model                                                              -->
	<siteModel id="siteModel4">
		<substitutionModel>
			<gtrModel idref="gtr4"/>
		</substitutionModel>
		<relativeRate>
			<parameter id="siteModel4.mu" value="1.0" lower="0.0" upper="Infinity"/>
		</relativeRate>
		<gammaShape gammaCategories="4">
			<parameter id="siteModel4.alpha" value="0.5" lower="0.0" upper="Infinity"/>
		</gammaShape>
		<proportionInvariant>
			<parameter id="siteModel4.pInv" value="0.5" lower="0.0" upper="1.0"/>
		</proportionInvariant>
	</siteModel>

	<compoundParameter id="allMus">
		<parameter idref="siteModel1.mu"/>
		<parameter idref="siteModel2.mu"/>
		<parameter idref="siteModel3.mu"/>
		<parameter idref="siteModel4.mu"/>
	</compoundParameter>

	<treeLikelihood id="treeLikelihood1">
		<patterns idref="patterns1"/>
		<treeModel idref="treeModel"/>
		<siteModel idref="siteModel1"/>
		<discretizedBranchRates idref="branchRates"/>
	</treeLikelihood>
	<treeLikelihood id="treeLikelihood2">
		<patterns idref="patterns2"/>
		<treeModel idref="treeModel"/>
		<siteModel idref="siteModel2"/>
		<discretizedBranchRates idref="branchRates"/>
	</treeLikelihood>
	<treeLikelihood id="treeLikelihood3">
		<patterns idref="patterns3"/>
		<treeModel idref="treeModel"/>
		<siteModel idref="siteModel3"/>
		<discretizedBranchRates idref="branchRates"/>
	</treeLikelihood>
	<treeLikelihood id="treeLikelihood4">
		<patterns idref="patterns4"/>
		<treeModel idref="treeModel"/>
		<siteModel idref="siteModel4"/>
		<discretizedBranchRates idref="branchRates"/>
	</treeLikelihood>
	
	<tmrcaStatistic id="tmrca(aivalykus)">
		<mrca>
			<taxa idref="aivalykus"/>
		</mrca>
		<treeModel idref="treeModel"/>
	</tmrcaStatistic>
	<monophylyStatistic id="monophyly(aivalykus)">
		<mrca>
			<taxa idref="aivalykus"/>
		</mrca>
		<treeModel idref="treeModel"/>
	</monophylyStatistic>
	<tmrcaStatistic id="tmrca(clinocentrini)">
		<mrca>
			<taxa idref="clinocentrini"/>
		</mrca>
		<treeModel idref="treeModel"/>
	</tmrcaStatistic>
	<monophylyStatistic id="monophyly(clinocentrini)">
		<mrca>
			<taxa idref="clinocentrini"/>
		</mrca>
		<treeModel idref="treeModel"/>
	</monophylyStatistic>
	<tmrcaStatistic id="tmrca(ingroup)">
		<mrca>
			<taxa idref="ingroup"/>
		</mrca>
		<treeModel idref="treeModel"/>
	</tmrcaStatistic>
	<monophylyStatistic id="monophyly(ingroup)">
		<mrca>
			<taxa idref="ingroup"/>
		</mrca>
		<treeModel idref="treeModel"/>
	</monophylyStatistic>
	<operators id="operators">
		<scaleOperator scaleFactor="0.75" weight="1">
			<parameter idref="gtr1.ac"/>
		</scaleOperator>
		<scaleOperator scaleFactor="0.75" weight="1">
			<parameter idref="gtr1.ag"/>
		</scaleOperator>
		<scaleOperator scaleFactor="0.75" weight="1">
			<parameter idref="gtr1.at"/>
		</scaleOperator>
		<scaleOperator scaleFactor="0.75" weight="1">
			<parameter idref="gtr1.cg"/>
		</scaleOperator>
		<scaleOperator scaleFactor="0.75" weight="1">
			<parameter idref="gtr1.gt"/>
		</scaleOperator>
		<scaleOperator scaleFactor="0.75" weight="1">
			<parameter idref="gtr2.ac"/>
		</scaleOperator>
		<scaleOperator scaleFactor="0.75" weight="1">
			<parameter idref="gtr2.ag"/>
		</scaleOperator>
		<scaleOperator scaleFactor="0.75" weight="1">
			<parameter idref="gtr2.at"/>
		</scaleOperator>
		<scaleOperator scaleFactor="0.75" weight="1">
			<parameter idref="gtr2.cg"/>
		</scaleOperator>
		<scaleOperator scaleFactor="0.75" weight="1">
			<parameter idref="gtr2.gt"/>
		</scaleOperator>
		<scaleOperator scaleFactor="0.75" weight="1">
			<parameter idref="gtr3.ac"/>
		</scaleOperator>
		<scaleOperator scaleFactor="0.75" weight="1">
			<parameter idref="gtr3.ag"/>
		</scaleOperator>
		<scaleOperator scaleFactor="0.75" weight="1">
			<parameter idref="gtr3.at"/>
		</scaleOperator>
		<scaleOperator scaleFactor="0.75" weight="1">
			<parameter idref="gtr3.cg"/>
		</scaleOperator>
		<scaleOperator scaleFactor="0.75" weight="1">
			<parameter idref="gtr3.gt"/>
		</scaleOperator>
		<scaleOperator scaleFactor="0.75" weight="1">
			<parameter idref="gtr4.ac"/>
		</scaleOperator>
		<scaleOperator scaleFactor="0.75" weight="1">
			<parameter idref="gtr4.ag"/>
		</scaleOperator>
		<scaleOperator scaleFactor="0.75" weight="1">
			<parameter idref="gtr4.at"/>
		</scaleOperator>
		<scaleOperator scaleFactor="0.75" weight="1">
			<parameter idref="gtr4.cg"/>
		</scaleOperator>
		<scaleOperator scaleFactor="0.75" weight="1">
			<parameter idref="gtr4.gt"/>
		</scaleOperator>
		<deltaExchange delta="0.01" weight="1">
			<parameter idref="gtr1.frequencies"/>
		</deltaExchange>
		<deltaExchange delta="0.01" weight="1">
			<parameter idref="gtr2.frequencies"/>
		</deltaExchange>
		<deltaExchange delta="0.01" weight="1">
			<parameter idref="gtr3.frequencies"/>
		</deltaExchange>
		<deltaExchange delta="0.01" weight="1">
			<parameter idref="gtr4.frequencies"/>
		</deltaExchange>
		<scaleOperator scaleFactor="0.75" weight="1">
			<parameter idref="siteModel1.alpha"/>
		</scaleOperator>
		<scaleOperator scaleFactor="0.75" weight="1">
			<parameter idref="siteModel2.alpha"/>
		</scaleOperator>
		<scaleOperator scaleFactor="0.75" weight="1">
			<parameter idref="siteModel3.alpha"/>
		</scaleOperator>
		<scaleOperator scaleFactor="0.75" weight="1">
			<parameter idref="siteModel4.alpha"/>
		</scaleOperator>
		<scaleOperator scaleFactor="0.75" weight="1">
			<parameter idref="siteModel1.pInv"/>
		</scaleOperator>
		<scaleOperator scaleFactor="0.75" weight="1">
			<parameter idref="siteModel2.pInv"/>
		</scaleOperator>
		<scaleOperator scaleFactor="0.75" weight="1">
			<parameter idref="siteModel3.pInv"/>
		</scaleOperator>
		<scaleOperator scaleFactor="0.75" weight="1">
			<parameter idref="siteModel4.pInv"/>
		</scaleOperator>
		<centeredScale scaleFactor="0.75" weight="1">
			<parameter idref="allMus"/>
		</centeredScale>
		<deltaExchange delta="0.75" weight="1">
			<parameter idref="allMus"/>
		</deltaExchange>
		<scaleOperator scaleFactor="0.75" weight="3">
			<parameter idref="ucld.mean"/>
		</scaleOperator>
		<scaleOperator scaleFactor="0.75" weight="3">
			<parameter idref="ucld.stdev"/>
		</scaleOperator>
		<upDownOperator scaleFactor="0.75" weight="3">
			<up>
				<parameter idref="ucld.mean"/>
			</up>
			<down>
				<parameter idref="treeModel.allInternalNodeHeights"/>
			</down>
		</upDownOperator>
		<swapOperator size="1" weight="30" autoOptimize="false">
			<parameter idref="branchRates.categories"/>
		</swapOperator>
		<scaleOperator scaleFactor="0.75" weight="3">
			<parameter idref="yule.birthRate"/>
		</scaleOperator>
		<scaleOperator scaleFactor="0.75" weight="3">
			<parameter idref="treeModel.rootHeight"/>
		</scaleOperator>
		<uniformOperator weight="30">
			<parameter idref="treeModel.internalNodeHeights"/>
		</uniformOperator>
		<subtreeSlide size="0.0098" gaussian="true" weight="15">
			<treeModel idref="treeModel"/>
		</subtreeSlide>
		<narrowExchange weight="15">
			<treeModel idref="treeModel"/>
		</narrowExchange>
		<wideExchange weight="3">
			<treeModel idref="treeModel"/>
		</wideExchange>
		<wilsonBalding weight="3">
			<treeModel idref="treeModel"/>
		</wilsonBalding>
	</operators>
	
	<mcmc id="mcmc" chainLength="100000000" autoOptimize="true">
		<posterior id="posterior">
			<prior id="prior">
				<booleanLikelihood>
					<monophylyStatistic idref="monophyly(clinocentrini)"/>
					<monophylyStatistic idref="monophyly(aivalykus)"/>
					<monophylyStatistic idref="monophyly(ingroup)"/>			
				</booleanLikelihood>
				<jeffreysPrior>
					<parameter idref="gtr1.ac"/>
				</jeffreysPrior>
				<jeffreysPrior>
					<parameter idref="gtr1.ag"/>
				</jeffreysPrior>
				<jeffreysPrior>
					<parameter idref="gtr1.at"/>
				</jeffreysPrior>
				<jeffreysPrior>
					<parameter idref="gtr1.cg"/>
				</jeffreysPrior>
				<jeffreysPrior>
					<parameter idref="gtr1.gt"/>
				</jeffreysPrior>
				<jeffreysPrior>
					<parameter idref="gtr2.ac"/>
				</jeffreysPrior>
				<jeffreysPrior>
					<parameter idref="gtr2.ag"/>
				</jeffreysPrior>
				<jeffreysPrior>
					<parameter idref="gtr2.at"/>
				</jeffreysPrior>
				<jeffreysPrior>
					<parameter idref="gtr2.cg"/>
				</jeffreysPrior>
				<jeffreysPrior>
					<parameter idref="gtr2.gt"/>
				</jeffreysPrior>
				<jeffreysPrior>
					<parameter idref="gtr3.ac"/>
				</jeffreysPrior>
				<jeffreysPrior>
					<parameter idref="gtr3.ag"/>
				</jeffreysPrior>
				<jeffreysPrior>
					<parameter idref="gtr3.at"/>
				</jeffreysPrior>
				<jeffreysPrior>
					<parameter idref="gtr3.cg"/>
				</jeffreysPrior>
				<jeffreysPrior>
					<parameter idref="gtr3.gt"/>
				</jeffreysPrior>
				<jeffreysPrior>
					<parameter idref="gtr4.ac"/>
				</jeffreysPrior>
				<jeffreysPrior>
					<parameter idref="gtr4.ag"/>
				</jeffreysPrior>
				<jeffreysPrior>
					<parameter idref="gtr4.at"/>
				</jeffreysPrior>
				<jeffreysPrior>
					<parameter idref="gtr4.cg"/>
				</jeffreysPrior>
				<jeffreysPrior>
					<parameter idref="gtr4.gt"/>
				</jeffreysPrior>
				<uniformPrior lower="92.99" upper="93.01">
					<parameter idref="treeModel.rootHeight"/>
				</uniformPrior>
				<normalPrior mean="17.5" stdev="1.52">
					<statistic idref="tmrca(aivalykus)"/>
				</normalPrior>
				<exponentialPrior mean="3.47" offset="34.7">
					<statistic idref="tmrca(clinocentrini)"/>
				</exponentialPrior>
				<speciationLikelihood idref="speciation"/>
			</prior>
			<likelihood id="likelihood">
				<treeLikelihood idref="treeLikelihood1"/>
				<treeLikelihood idref="treeLikelihood2"/>
				<treeLikelihood idref="treeLikelihood3"/>
				<treeLikelihood idref="treeLikelihood4"/>
			</likelihood>
		</posterior>
		<operators idref="operators"/>
		<log id="screenLog" logEvery="10000">
			<column label="Posterior" dp="4" width="12">
				<posterior idref="posterior"/>
			</column>
			<column label="Prior" dp="4" width="12">
				<prior idref="prior"/>
			</column>
			<column label="Likelihood" dp="4" width="12">
				<likelihood idref="likelihood"/>
			</column>
			<column label="Root Height" sf="6" width="12">
				<parameter idref="treeModel.rootHeight"/>
			</column>
			<column label="Rate" sf="6" width="12">
				<rateStatistic idref="meanRate"/>
			</column>
		</log>
		<log id="fileLog" logEvery="10000" fileName="rog28SCOBEASTpruned.log">
			<posterior idref="posterior"/>
			<prior idref="prior"/>
			<likelihood idref="likelihood"/>
			<rateStatistic idref="meanRate"/>
			<parameter idref="treeModel.rootHeight"/>
			<tmrcaStatistic idref="tmrca(aivalykus)"/>
			<tmrcaStatistic idref="tmrca(clinocentrini)"/>
			<tmrcaStatistic idref="tmrca(ingroup)"/>
			<parameter idref="yule.birthRate"/>
			<parameter idref="siteModel1.mu"/>
			<parameter idref="siteModel2.mu"/>
			<parameter idref="siteModel3.mu"/>
			<parameter idref="siteModel4.mu"/>
			<parameter idref="gtr1.ac"/>
			<parameter idref="gtr1.ag"/>
			<parameter idref="gtr1.at"/>
			<parameter idref="gtr1.cg"/>
			<parameter idref="gtr1.gt"/>
			<parameter idref="gtr2.ac"/>
			<parameter idref="gtr2.ag"/>
			<parameter idref="gtr2.at"/>
			<parameter idref="gtr2.cg"/>
			<parameter idref="gtr2.gt"/>
			<parameter idref="gtr3.ac"/>
			<parameter idref="gtr3.ag"/>
			<parameter idref="gtr3.at"/>
			<parameter idref="gtr3.cg"/>
			<parameter idref="gtr3.gt"/>
			<parameter idref="gtr4.ac"/>
			<parameter idref="gtr4.ag"/>
			<parameter idref="gtr4.at"/>
			<parameter idref="gtr4.cg"/>
			<parameter idref="gtr4.gt"/>
			<parameter idref="siteModel1.alpha"/>
			<parameter idref="siteModel2.alpha"/>
			<parameter idref="siteModel3.alpha"/>
			<parameter idref="siteModel4.alpha"/>
			<parameter idref="siteModel1.pInv"/>
			<parameter idref="siteModel2.pInv"/>
			<parameter idref="siteModel3.pInv"/>
			<parameter idref="siteModel4.pInv"/>
			<parameter idref="ucld.mean"/>
			<parameter idref="ucld.stdev"/>
			<rateStatistic idref="coefficientOfVariation"/>
			<rateCovarianceStatistic idref="covariance"/>
			<treeLikelihood idref="treeLikelihood1"/>
			<treeLikelihood idref="treeLikelihood2"/>
			<treeLikelihood idref="treeLikelihood3"/>
			<treeLikelihood idref="treeLikelihood4"/>
			<speciationLikelihood idref="speciation"/>
		</log>
		<logTree id="treeFileLog" logEvery="10000" nexusFormat="true" fileName="rog28SCOBEASTpruned.trees" sortTranslationTable="true">
			<treeModel idref="treeModel"/>
			<discretizedBranchRates idref="branchRates"/>
			<posterior idref="posterior"/>
		</logTree>
		<logTree id="substTreeFileLog" logEvery="10000" nexusFormat="true" fileName="rog28SCOBEASTpruned(subst).trees" branchLengths="substitutions">
			<treeModel idref="treeModel"/>
			<discretizedBranchRates idref="branchRates"/>
		</logTree>
	</mcmc>
	
	<report>
		<property name="timer">
			<object idref="mcmc"/>
		</property>
	</report>
	
</beast>
